# Supplementary material for: Molecular and physiological responses in roots of two full-sib poplars uncover mechanisms that contribute to differences in partial submergence tolerance
Source: Sci Rep. 2018 Aug 27;8:12829. doi: 10.1038/s41598-018-30821-y (PMC6110812; doi:10.1038/s41598-018-30821-y)
Supplement: Supplementary file 2 — Dataset 1 [file 41598_2018_30821_MOESM2_ESM.xls]

## Sheet: Sheet2
Supplementary Table 1. Primers used for qRT-PCR
Genename	Gene ID V2.0	Description	Forward primer (5' - 3')	Reverse primer (5' - 3')	Product length (bp)	Citation
ADH1	POPTR_0002s07290	alcohol dehydrogenase 1	CGCATATACGGTCATGAAGC	GGTAAATTGGCTTTCCGTTG	240	Kreuzwieser et al.,2009
ATPase	POPTR_0009s06640	delta subunit of Mt ATP synthase	CAACGATCGGCTATTCAACG	TTTGGGCTTTTCTTTGAAGC	241	Kreuzwieser et al.,2009
POPTRDRAFT_717386	POPTR_0006s04770	heat shock transcription factor B3	TCATCATCCACTTTATCATCGTCC	CTCAGTGCTCAAGACCCCATT	90
GAPDH	POPTR_0010s06560	glyceraldehyde-3-phosphate dehydrogenase C subunit 1	TCTCCGCCCCAAGCAAA	CCCTCAACAATTCCAAACCTG	157
NR	POPTR_0005s16180	nitrate reductase 2	ATCATCGGATCGGAGAGTTG	GGCAATGCAAATCGAAAGAG	248	Kreuzwieser et al.,2009
N	POPTR_0013s01230	Ribosomal protein S4 (RPS4A) family protein	AAGTTCGGTCTGTTCAGTTTGG	AGTTCCCTTGTGCTTCTCCC	239
N	POPTR_0015s11800	N	AGGAACAGCAAAAGCAGCAG	CATTAGAGTAGCCATCACCAACC	142
N	POPTR_0013s13220	ribosomal protein L5 B	CTCCAAGAGGTTTCAAGTCAAGTT	TGAGCATAAGCAGAAGCAAGG	199
NAC028	POPTR_0017s12210	NAC domain containing protein 100	CAAAACCCTCACCTCCAAACT	CAACTGGTCCGGCAGAACTT	264
POPTRDRAFT_828059	POPTR_0005s01840	Inorganic H pyrophosphatase family protein	TGGTGTTGATAATCGTGAGGC	TTTGTTGTATGTGCAAGGTTCG	196
POPTRDRAFT_803420	POPTR_0008s09140	WRKY DNA-binding protein 4	CCTCCCCTAATTTCAAACCAA	TGTATCATTCCAAAGCCCTCA	181
POPTRDRAFT_411182	POPTR_0002s14380	GATA transcription factor 2	GAAAACGCTATGTAATGCTTGTGG	TTGATAACCGTGCTGTTGCTG	181
ERF87	POPTR_0001s10300	cytokinin response factor 2	TCAAGTGACGAAGAAAACGAGG	GAGACCCATTATCGCCAACC	196
RAP7	POPTR_0017s11470	Integrase-type DNA-binding superfamily protein	TCAGATGGATAAAGCCAGGAGT	TTTGGTGGGGAGTTCAGGTAA	174
SMH903	POPTR_0018s07040	Homeodomain-like/winged-helix DNA-binding family protein	AGGACAAGTCACGGACGCTAA	GCAGAAGTATGAGGATTGGACAGAG	94
MYB177	POPTR_0002s12410	myb domain protein 73	AACTTCACTGTGCCTGTCT	ATAGCCTCTGTTCCCAAA	288
DREB16	POPTR_0019s13330	Integrase-type DNA-binding superfamily protein	GTTCAATGCCAAAACAAGCC	ACCTCATCACTCACCGTAGCC	145
MYB194	POPTR_0008s12750	myb domain protein 4	GCCATACAGAAGCCAACAAAA	AGAAGAAGCGTGGGAGAAGG	203
18S	18s		TCAACTTTCGATGGTAGGATAGTG	CCGTGTCAGGATTGGGTAATTT	123	Xu, 2011
Note: N, information not found; bp, base pairs.
