# Supplementary material for: Molecular and physiological responses in roots of two full-sib poplars uncover mechanisms that contribute to differences in partial submergence tolerance
Source: Sci Rep. 2018 Aug 27;8:12829. doi: 10.1038/s41598-018-30821-y (PMC6110812; doi:10.1038/s41598-018-30821-y)
Supplement: Supplementary file 3 — Dataset 2 [file 41598_2018_30821_MOESM3_ESM.xls]

## Sheet: Sheet1
Supplementary Table 2. RNA-seq data output and mapping
Sample name	Raw reads	Clean reads	Clean bases	Total mapped	Multiple mapped	Uniquely mapped	Reads map to '+'	Reads map to '-'	Non-splice reads	Splice reads
LS1_CK0_1	10402487	10194435	1.02G	7843111 (76.94%)	226974 (2.23%)	7616137 (74.71%)	3809753 (37.37%)	3806384 (37.34%)	5140439 (50.42%)	2475698 (24.28%)
LS1_CK0_2	12251961	11974677	1.2G	9244010 (77.2%)	328379 (2.74%)	8915631 (74.45%)	4460795 (37.25%)	4454836 (37.2%)	5993929 (50.06%)	2921702 (24.4%)
LS1_FL1_1	10154937	9893609	0.99G	7361809 (74.41%)	295829 (2.99%)	7065980 (71.42%)	3530222 (35.68%)	3535758 (35.74%)	4845978 (48.98%)	2220002 (22.44%)
LS1_FL1_2	10084471	9874326	0.99G	7393238 (74.87%)	290735 (2.94%)	7102503 (71.93%)	3549125 (35.94%)	3553378 (35.99%)	4863227 (49.25%)	2239276 (22.68%)
LS1_FL7_1	11244323	11061137	1.11G	8174000 (73.9%)	428502 (3.87%)	7745498 (70.02%)	3878028 (35.06%)	3867470 (34.96%)	5253717 (47.5%)	2491781 (22.53%)
LS1_FL7_2	12908002	12380884	1.24G	9134737 (73.78%)	491968 (3.97%)	8642769 (69.81%)	4324915 (34.93%)	4317854 (34.88%)	5855908 (47.3%)	2786861 (22.51%)
LS2_CK0_1	13236950	13080555	1.31G	9838143 (75.21%)	363266 (2.78%)	9474877 (72.43%)	4740267 (36.24%)	4734610 (36.2%)	6476430 (49.51%)	2998447 (22.92%)
LS2_CK0_2	12086801	11949989	1.19G	9034257 (75.6%)	281325 (2.35%)	8752932 (73.25%)	4379845 (36.65%)	4373087 (36.59%)	5965723 (49.92%)	2787209 (23.32%)
LS2_FL1_1	9679626	9586168	0.96G	6964921 (72.66%)	308420 (3.22%)	6656501 (69.44%)	3326449 (34.7%)	3330052 (34.74%)	4595547 (47.94%)	2060954 (21.5%)
LS2_FL1_2	11703048	11415853	1.14G	8551933 (74.91%)	345421 (3.03%)	8206512 (71.89%)	4099756 (35.91%)	4106756 (35.97%)	5598086 (49.04%)	2608426 (22.85%)
LS2_FL7_1	12370518	12059532	1.21G	8834484 (73.26%)	375215 (3.11%)	8459269 (70.15%)	4236158 (35.13%)	4223111 (35.02%)	5726980 (47.49%)	2732289 (22.66%)
LS2_FL7_2	12335964	12170375	1.22G	8891325 (73.06%)	375050 (3.08%)	8516275 (69.98%)	4263322 (35.03%)	4252953 (34.95%)	5782855 (47.52%)	2733420 (22.46%)
Note: Sample name were displayed by clone_treatment_replicate; +, sense sequence; -, anti-sense sequence
