# Supplementary material for: Molecular and physiological responses in roots of two full-sib poplars uncover mechanisms that contribute to differences in partial submergence tolerance
Source: Sci Rep. 2018 Aug 27;8:12829. doi: 10.1038/s41598-018-30821-y (PMC6110812; doi:10.1038/s41598-018-30821-y)
Supplement: Supplementary file 4 — Dataset 3 [file 41598_2018_30821_MOESM4_ESM.xls]

## Sheet: Sheet1
Supplementary Table 3. Expression level of global genes and gene expression comparison between clones and treatments
Gene locus ID V2.0	Gene locus ID V3.0	Genename	Description	RPKM						Gene expression comparison
			Description	LS1_CK	LS1_FL1	LS1_FL7	LS2_CK	LS2_FL1	LS2_FL7	LS1_FL1 vs LS1_CK	LS1_FL7 vs LS1_CK	LS1_FL7 vs LS1_FL1	LS2_FL1 vs LS2_CK	LS2_FL7 vs LS2_CK	LS2_FL7 vs LS2_FL1	LS1_CK vs LS2_CK	LS1_FL1 vs LS2_FL1	LS1_FL7 vs LS2_FL7
										log2 Fold Change	log2 Fold Change	log2 Fold Change	log2 Fold Change	log2 Fold Change	log2 Fold Change	log2 Fold Change	log2 Fold Change	log2 Fold Change
POPTR_0001s00200	NA	NA	NA	0.582663	0.134411	0.233472	0.515536	0	0.11203	-1.6349	-0.93849	0.76476	Down	-1.6996	Up	0.218649	Up	1.0006
POPTR_0001s00210	NA	NA	NA	8.36667	2.98512	2.35989	6.2768	3.21148	2.29159	-0.88609	-1.4356	-0.47432	-0.22158	-0.94552	-0.65682	0.448116	-0.218845	-0.0267969
POPTR_0001s00220	Potri.001G120000.1	NAC038	NAC 007	0.924641	1.33009	0.535366	1.13109	1.46253	1.22516	1.0914	-0.3956	-1.4135	1.1341	0.62897	-0.43596	-0.252838	-0.29005	-1.26446
POPTR_0001s00230	Potri.001G120100.1	POPTRDRAFT_581226	Pentapeptide repeat-containing protein	0	0.29307	0	0	0	0	Up	NA	Down	NA	NA	NA	NA	Up	NA
POPTR_0001s00240	Potri.001G120200.3	POPTRDRAFT_744044	Plant-specific transcription factor YABBY family protein	0	0	0	0	0	0	NA	NA	NA	NA	NA	NA	NA	NA	NA
POPTR_0001s00250	Potri.001G120300.1	POPTRDRAFT_827894	Cupredoxin superfamily protein	28.731	1.48489	0.295794	24.9878	0.922634	0.431725	-3.7234	-6.2145	-2.4182	-3.9938	-5.3435	-1.2821	0.241154	0.52029	-0.61511
POPTR_0001s00260	Potri.001G120400.1	POPTRDRAFT_1115114	Aldolase superfamily protein	41.5024	8.95447	9.15065	37.5286	3.75032	6.58389	-1.6456	-1.7955	-0.076571	-2.5705	-1.9984	0.64052	0.186306	1.11461	0.403068
POPTR_0001s00270	Potri.001G120500.2	POPTRDRAFT_837090	Haloacid dehalogenase-like hydrolase (HAD) superfamily protein	9.38704	1.28405	0.561392	6.37944	0.763061	0.559951	-2.291	-3.6724	-1.3045	-2.292	-2.9982	-0.6384	0.59755	0.602494	-0.0608548
POPTR_0001s00280	Potri.001G120600.1	NA	NA	0.175128	0	0	0.870447	0	0	Down	Down	NA	Down	Down	NA	-2.26514	NA	NA
POPTR_0001s00290	Potri.001G120700.2	POPTRDRAFT_581232	NA	0.450769	0.0886277	0	0.479309	0.0763031	0	-1.7025	Down	Down	-1.9667	Down	Down	-0.0427332	0.198993	NA
POPTR_0001s00300	Potri.001G120800.1	NA	Exostosin family protein	7.60013	5.78613	6.66517	10.6526	7.17777	8.56499	0.16523	0.19682	0.10469	0.19519	0.19749	0.069964	-0.445669	-0.468904	-0.431962
POPTR_0001s00310	Potri.001G120900.1	NA	3-ketoacyl-acyl carrier protein synthase III	33.4169	23.075	31.7078	34.8321	21.5402	30.6831	0.024462	0.30902	0.3573	0.05838	0.32926	0.33862	-0.017557	-0.0468319	-0.0235587
POPTR_0001s00320	Potri.001G121000.1	POPTRDRAFT_581235	Flavin-binding monooxygenase family protein	6.75281	10.3194	14.8452	6.73979	9.25871	11.0832	1.1678	1.5238	0.42831	1.2199	1.2316	0.080102	0.0450059	-0.000533878	0.350346
POPTR_0001s00330	Potri.001G121100.5	POPTRDRAFT_581236	Flavin-binding monooxygenase family protein	30.713	36.9825	47.0446	21.2813	25.3763	35.3946	0.82946	1	0.2435	1.0191	1.2467	0.29506	0.572514	0.388676	0.339922
POPTR_0001s00340	Potri.001G121200.1	POPTRDRAFT_671224	Plant protein of unknown function (DUF863)	10.6134	7.71289	13.3943	10.8784	5.83274	13.7944	0.088244	0.72003	0.7043	-0.14756	0.85483	1.0701	0.00732482	0.249603	-0.112897
POPTR_0001s00350	Potri.001G121300.1	POPTRDRAFT_267181	WRKY DNA-binding protein 21	9.73932	3.37018	3.26013	10.7716	1.64445	1.61006	-0.98655	-1.1944	-0.13626	-1.9655	-2.233	-0.20265	-0.103202	0.882394	0.951616
POPTR_0001s00360	Potri.001G121400.2	POPTRDRAFT_827900	adenine phosphoribosyl transferase 3	9.48981	2.67194	4.50176	12.0011	4.40747	4.13417	-1.2671	-0.68976	0.64963	-0.6859	-1.0261	-0.2723	-0.299677	-0.874947	0.0504742
POPTR_0001s00370	NA	NA	NA	0	0	0	0	0	0	NA	NA	NA	NA	NA	NA	NA	NA	NA
POPTR_0001s00380	Potri.001G121600.1	POPTRDRAFT_671227	NA	6.30547	1.79584	2.35194	5.52159	1.37447	1.42281	-1.2771	-1.0387	0.30872	-1.2387	-1.4447	-0.13834	0.232056	0.205695	0.65178
POPTR_0001s00390	Potri.001G121700.8	NA	OSBP(oxysterol binding protein)-related protein 2A	22.5875	6.84995	11.9912	15.6724	3.35771	6.61608	-1.161	-0.52815	0.70579	-1.4702	-0.73338	0.80466	0.566817	0.881211	0.7867
POPTR_0001s00400	Potri.001G121800.1	POPTRDRAFT_267203	Bifunctional inhibitor/lipid-transfer protein/seed storage 2S albumin superfamily protein	116.313	2.05265	0.661743	93.2871	0.374459	0.450971	-5.3293	-7.0717	-1.6752	-7.2812	-7.1837	0.16491	0.355929	2.31542	0.48291
POPTR_0001s00410	Potri.001G121900.1	POPTRDRAFT_827903	Bifunctional inhibitor/lipid-transfer protein/seed storage 2S albumin superfamily protein	677.032	181.443	530.546	617.381	161.926	476.345	-1.3566	0.03287	1.4613	-1.1913	0.13683	1.3961	0.173535	0.0147055	0.0842823
POPTR_0001s00420	Potri.001G122100.1	POPTRDRAFT_267216	Bifunctional inhibitor/lipid-transfer protein/seed storage 2S albumin superfamily protein	50.9344	0.370751	0	53.625	0.320066	0	-6.5196	Down	Down	-6.7105	Down	Down	-0.0362367	0.144926	NA
POPTR_0001s00430	Potri.001G122200.5	POPTRDRAFT_814646	NA	124.197	72.8082	78.7558	126.478	61.2796	71.9849	-0.20411	-0.27127	0.0061082	-0.28493	-0.30207	0.050346	0.0135647	0.0993951	0.0589275
POPTR_0001s00440	Potri.001G122400.1	POPTRDRAFT_554197	Lactate/malate dehydrogenase family protein	46.502	50.5054	74.8738	59.2912	42.696	74.4639	0.66322	1.0729	0.48178	0.2751	0.84138	0.63424	-0.307959	0.0871673	-0.0621908
POPTR_0001s00450	Potri.T145300.1	NA	YbaK/aminoacyl-tRNA synthetase-associated domain	3.94108	12.1268	7.12417	0.589685	1.34712	5.513	2.1854	1.2484	-0.86302	1.9412	3.7517	1.8823	2.79635	3.03982	0.301757
POPTR_0001s00460	Potri.001G122600.1	POPTRDRAFT_784407	NA	0	0	0	0	0	0	NA	NA	NA	NA	NA	NA	NA	NA	NA
POPTR_0001s00470	Potri.001G122700.1	POPTRDRAFT_827907	Ubiquitin-like superfamily protein	6.59334	11.0401	9.11103	13.769	17.0555	10.8939	1.3093	0.84926	-0.38611	1.0835	0.17195	-0.84509	-1.02087	-0.788131	-0.327748
POPTR_0001s00480	Potri.001G122800.3	GRAS63	GRAS family transcription factor	21.8824	4.04385	4.41387	20.1803	2.37589	2.70069	-1.894	-1.9237	0.04172	-2.3558	-2.3915	0.030796	0.157676	0.624605	0.640755
POPTR_0001s00490	Potri.001G122900.1	POPTRDRAFT_581251	NA	0	0	0	0	0	0	NA	NA	NA	NA	NA	NA	NA	NA	NA
POPTR_0001s00500	Potri.001G123000.1	POPTRDRAFT_1115181	NA	15.6017	9.80155	16.5421	14.5366	7.48146	12.5996	-0.12533	0.46787	0.66535	-0.18954	0.30457	0.5612	0.143568	0.217797	0.321878
POPTR_0001s00510	NA	POPTRDRAFT_581253	NA	0	0	0	0	0	0	NA	NA	NA	NA	NA	NA	NA	NA	NA
POPTR_0001s00520	NA	POPTRDRAFT_267247	NA	1.63446	1.65286	2.56522	0.508455	0.470896	0.130107	0.54834	1.0375	0.56085	0.64941	-1.4505	-2.0305	1.72931	1.63863	4.2302
POPTR_0001s00530	Potri.001G123200.4	POPTRDRAFT_671245	Family of unknown function (DUF577)	11.4145	5.59317	8.09691	12.1458	6.58553	7.91188	-0.46472	-0.11233	0.42541	-0.11418	-0.10649	0.075892	-0.0485615	-0.392687	-0.0403866
POPTR_0001s00540	Potri.001G123300.1	POPTRDRAFT_784414	NA	0.167458	0.183078	1.28083	0.708853	0.195785	0.454662	0.76147	3.303	2.6215	-0.99953	-0.13288	0.92579	-2.02398	-0.260571	1.43256
POPTR_0001s00550	Potri.001G123400.1	CHR906	chromatin remodeling 4	7.56481	6.11003	8.50305	7.24748	4.1291	7.35889	0.24467	0.55446	0.38211	-0.055164	0.53544	0.65795	0.106028	0.411781	0.139016
POPTR_0001s00560	Potri.001G123500.5	POPTRDRAFT_267257	Protein kinase superfamily protein with octicosapeptide/Phox/Bem1p domain	67.6307	70.6589	81.4287	68.4577	66.3094	90.326	0.62082	0.65307	0.10522	0.70882	0.91244	0.27106	0.0256908	-0.0572568	-0.219226
POPTR_0001s00570	Potri.001G123600.1	POPTRDRAFT_744104	Translation elongation factor EFG/EF2 protein	31.1583	14.307	30.0498	28.871	9.98631	27.7998	-0.56081	0.33497	0.96865	-0.77303	0.45725	1.2979	0.150043	0.367678	0.041921
POPTR_0001s00580	Potri.001G123700.1	POPTRDRAFT_926699	K+ uptake permease 11	1.65586	0.42586	0.393242	1.13977	0.0690387	0.111083	-1.4132	-1.6909	-0.2059	-3.3662	-2.8449	0.59433	0.578485	2.52864	1.74462
POPTR_0001s00590	Potri.001G123800.1	POPTRDRAFT_827910	K+ uptake permease 11	18.6872	7.55867	6.7508	20.6685	6.22689	7.00771	-0.74806	-1.0824	-0.26169	-0.98491	-1.0483	0.0039393	-0.103374	0.137426	-0.123087
POPTR_0001s00600	Potri.001G123900.1	POPTRDRAFT_784420	NA	0	0.147402	0.497911	0.118635	0	0.492049	Up	Up	1.7312	Down	2.5739	Up	Down	Up	-0.0418894
POPTR_0001s00610	Potri.001G124000.1	POPTRDRAFT_581262	RPM1 interacting protein 2	17.7549	20.8164	27.1636	17.9303	22.3638	29.7703	0.79113	0.99721	0.27904	1.0723	1.2438	0.23896	0.029234	-0.247839	-0.20297
POPTR_0001s00620	Potri.001G124100.1	POPTRDRAFT_590186	NA	5.40708	4.8061	5.73637	6.20409	8.62137	8.67879	0.38612	0.47113	0.15746	1.2583	0.99474	-0.19594	-0.160605	-1.02192	-0.669835
POPTR_0001s00630	Potri.001G124200.1	POPTRDRAFT_590185	phosphate starvation-induced gene 3	5.04121	38.4062	11.2539	4.15703	63.766	21.9338	3.4829	1.5457	-1.8655	4.711	2.9112	-1.7328	0.318447	-0.90067	-1.03305
POPTR_0001s00640	Potri.001G124300.2	POPTRDRAFT_836384	LUC7 N_terminus domain-containing protein	32.6117	46.1683	42.0869	38.576	38.1912	33.9373	1.0714	0.75441	-0.24341	0.75841	0.32669	-0.36468	-0.201582	0.117204	0.24065
POPTR_0001s00650	Potri.001G124400.1	POPTRDRAFT_590183	peroxin 11B	0	0	0	0.0481315	0	0	NA	NA	NA	Down	Down	NA	Down	NA	NA
POPTR_0001s00660	Potri.001G124500.4	POPTRDRAFT_423490	PLAC8 family protein	53.1026	27.8259	37.1728	56.9816	20.4218	34.6866	-0.37965	-0.12972	0.3225	-0.72322	-0.20382	0.58714	-0.0593276	0.290835	0.0291053
POPTR_0001s00670	Potri.001G124600.1	POPTRDRAFT_590181	Aminotransferase-like	0	0	0	0	0	0	NA	NA	NA	NA	NA	NA	NA	NA	NA
POPTR_0001s00680	Potri.001G124700.2	POPTRDRAFT_796615	Dynein light chain type 1 family protein	2.27767	2.41844	5.45138	0.119242	0.970826	0.805752	0.65114	1.6473	1.0682	3.816	3.2554	-0.49607	4.277	1.12635	2.68679
POPTR_0001s00690	Potri.001G124800.1	POPTRDRAFT_423803	tonoplast intrinsic protein 5;1	0	0	0.347396	0	0	0.16221	NA	Up	Up	NA	Up	Up	NA	NA	1.03426
POPTR_0001s00700	Potri.001G124900.1	POPTRDRAFT_423804	P-loop containing nucleoside triphosphate hydrolases superfamily protein	4.47354	7.10321	5.58233	5.73378	8.0423	6.51248	1.2543	0.70768	-0.47277	1.2709	0.6958	-0.50774	-0.319132	-0.331592	-0.293817
POPTR_0001s00710	Potri.001G125000.2	CPE901	structural maintenance of chromosomes 2	1.41941	0.679158	0.315536	1.82264	0.384699	0.335704	-0.50951	-1.7836	-1.2032	-1.5217	-1.9328	-0.34567	-0.32266	0.691693	-0.158022
POPTR_0001s00720	Potri.001G125200.1	POPTRDRAFT_826683	KRR1 family protein	26.1634	18.9802	24.0465	29.2193	16.5686	22.4289	0.1018	0.26336	0.23456	-0.047933	0.12984	0.24463	-0.117949	0.0381304	0.0301201
POPTR_0001s00730	NA	POPTRDRAFT_590175	NA	0	0	0	0	0	0	NA	NA	NA	NA	NA	NA	NA	NA	NA
POPTR_0001s00740	NA	POPTRDRAFT_792996	NA	0	0	0	0.0123629	0	0	NA	NA	NA	Down	Down	NA	Down	NA	NA
POPTR_0001s00750	Potri.001G125400.1	POPTRDRAFT_796610	NAD(P)-linked oxidoreductase superfamily protein	0.640915	0	0	0.0634471	0	0	Down	Down	NA	Down	Down	NA	3.38953	NA	NA
POPTR_0001s00760	NA	NA	NA	0.373657	0	0	5.50982	2.12362	0.504357	Down	Down	NA	-0.61284	-2.9333	-2.2514	-3.83315	Down	Down
POPTR_0001s00770	Potri.001G125600.1	POPTRDRAFT_813389	general regulatory factor 9	0	0	0	0	0	0	NA	NA	NA	NA	NA	NA	NA	NA	NA
POPTR_0001s00780	Potri.001G125700.1	POPTRDRAFT_1109961	P-loop containing nucleoside triphosphate hydrolases superfamily protein	17.3733	15.9122	17.529	17.3605	10.679	13.9206	0.43216	0.3972	0.037484	0.063134	0.1934	0.1976	0.0430815	0.418567	0.261053
POPTR_0001s00790	Potri.001G125800.1	POPTRDRAFT_739942	RNI-like superfamily protein	4.47806	4.15422	5.62516	3.46598	3.6315	6.01321	0.43503	0.71399	0.35034	0.83001	1.3092	0.54735	0.413709	0.027454	-0.168321
POPTR_0001s00800	Potri.001G125900.1	POPTRDRAFT_796605	C2H2-like zinc finger protein	0	0	0	0	0	0	NA	NA	NA	NA	NA	NA	NA	NA	NA
POPTR_0001s00810	Potri.001G126000.1	POPTRDRAFT_796604	Family of unknown function (DUF566)	0.212718	0	0	0.100343	0	0	Down	Down	NA	Down	Down	NA	1.12118	NA	NA
POPTR_0001s00820	Potri.001G126100.1	NA	Leucine-rich repeat protein kinase family protein	15.3762	0.501584	0.707775	16.01	0.790539	0.40006	-4.4013	-4.0522	0.42101	-3.5939	-4.8096	-1.1477	-0.0165859	-0.815811	0.755059
POPTR_0001s00830	Potri.001G126200.1	POPTRDRAFT_917210	lipid transporters	4.5645	2.79574	3.58141	5.03001	1.64452	3.13532	-0.16814	0.035361	0.275	-0.86065	-0.17072	0.75694	-0.098469	0.602767	0.122453
POPTR_0001s00840	Potri.001G126300.1	POPTRDRAFT_826679	Uncharacterised conserved protein (UCP012943)	0.5947	0.0577031	0	0.489359	0	0	-2.7234	Down	Down	Down	Down	NA	0.328126	Up	NA
POPTR_0001s00850	Potri.001G126400.2	POPTRDRAFT_423773	splicing factor-related	35.2292	24.978	44.7376	37.9328	25.2096	53.0435	0.060971	0.73046	0.74247	0.16015	0.99699	0.90477	-0.0631246	-0.158011	-0.315564
POPTR_0001s00860	Potri.T173300.1	POPTRDRAFT_836380	autophagy 3 (APG3)	34.854	53.5793	22.3283	39.4039	68.9049	31.4879	1.2041	-0.2568	-1.3861	1.5922	0.18922	-1.3358	-0.134155	-0.517722	-0.565878
POPTR_0001s00870	NA	POPTRDRAFT_590159	NA	0	0	0	0	0	0	NA	NA	NA	NA	NA	NA	NA	NA	NA
POPTR_0001s00880	Potri.001G126700.1	POPTRDRAFT_423768	biotin F	6.01648	2.62575	2.81932	5.64256	2.44622	1.89945	-0.63151	-0.70934	-0.0041107	-0.43244	-1.0606	-0.56182	0.133776	-0.0583302	0.500721
POPTR_0001s00890	Potri.001G126800.1	POPTRDRAFT_676689	SWITCH1	0.21476	0.0629064	0	2.52591	2.64505	0	-1.288	Down	Down	0.88585	Down	Down	-3.51337	-5.65796	NA
POPTR_0001s00900	Potri.001G126900.1	POPTRDRAFT_590156	NA	0	0	0	0	0	0	NA	NA	NA	NA	NA	NA	NA	NA	NA
POPTR_0001s00910	NA	NA	NA	1.50079	0.662419	0.381795	0.530716	0.190533	0	-0.58716	-1.591	-0.92869	-0.78091	Down	Down	1.56017	1.73904	Up
POPTR_0001s00920	Potri.001G127100.1	POPTRDRAFT_676687	RING/U-box superfamily protein	23.1848	3.74681	3.20708	18.1732	1.18546	1.34657	-2.0899	-2.4685	-0.307	-3.1702	-3.2445	-0.0078948	0.39149	1.48309	1.1828
POPTR_0001s00930	NA	POPTRDRAFT_590154	NA	0	0	0	0	0	0	NA	NA	NA	NA	NA	NA	NA	NA	NA
POPTR_0001s00940	Potri.001G127300.3	POPTRDRAFT_1109951	RHO guanyl-nucleotide exchange factor 14	8.65016	7.41571	14.9307	12.5088	5.87159	10.8542	0.33621	1.1725	0.90854	-0.32811	0.30698	0.70155	-0.489558	0.180966	0.390439
POPTR_0001s00950	Potri.001G127400.1	POPTRDRAFT_423507	HXXXD-type acyl-transferase family protein	2.83129	0.269385	0	1.57445	0.162503	0	-2.8731	Down	Down	-2.4714	Down	Down	0.884809	0.503695	NA
POPTR_0001s00960	Potri.001G127500.1	POPTRDRAFT_590151	Plant invertase/pectin methylesterase inhibitor superfamily protein	0.108782	0	0	0.205361	0	0	Down	Down	NA	Down	Down	NA	-0.904612	NA	NA
POPTR_0001s00970	Potri.001G127600.1	POPTRDRAFT_423709	HXXXD-type acyl-transferase family protein	0.375296	1.39837	0.593558	1.1013	1.90598	1.35833	2.4903	1.059	-1.3573	1.5593	0.82411	-0.66472	-1.50844	-0.578498	-1.26446
POPTR_0001s00980	NA	NA	NA	0.109389	1.67382	0.483465	0.421769	1.80574	1.16111	4.4882	2.5444	-1.8755	2.8317	1.9625	-0.8066	-1.92552	-0.261558	-1.32775
POPTR_0001s00990	Potri.001G127700.2	POPTRDRAFT_826674	MutT/nudix family protein	0.183378	0.623724	0.262686	0.240573	0.469754	0.12996	2.3255	0.92349	-1.3308	1.7719	-0.37582	-2.081	-0.361174	0.206612	0.950135
POPTR_0001s01000	Potri.001G127800.1	POPTRDRAFT_796591	NA	1.73799	0	0	0.654247	0	0	Down	Down	NA	Down	Down	NA	1.43828	NA	NA
POPTR_0001s01010	Potri.001G127900.1	POPTRDRAFT_796590	Vacuolar iron transporter (VIT) family protein	4.32171	0.0487493	0	2.13217	0.0524904	0	-5.9879	Down	Down	-4.4934	Down	Down	1.0604	-0.399737	NA
POPTR_0001s01020	Potri.001G128100.1	POPTRDRAFT_796588	HXXXD-type acyl-transferase family protein	0.0394641	0	0	0.0662817	0	0	Down	Down	NA	Down	Down	NA	-0.693885	NA	NA
POPTR_0001s01030	NA	NA	NA	1.80607	6.98038	4.37059	1.14808	16.3625	9.09308	2.5042	1.6657	-0.76552	4.6054	3.4905	-1.0488	0.68336	-1.4062	-1.12454
POPTR_0001s01040	Potri.001G128200.1	NA	Major facilitator superfamily protein	8.5084	21.7985	18.5127	5.62795	41.8569	29.7086	1.9131	1.5104	-0.33034	3.6663	2.9078	-0.69262	0.630981	-1.11241	-0.750636
POPTR_0001s01050	Potri.001G128300.1	POPTRDRAFT_796586	UDP-Glycosyltransferase superfamily protein	2.73574	0.613056	0.213876	4.33384	0.318419	0.127808	-1.6048	-3.2875	-1.6074	-2.9356	-4.5686	-1.5644	-0.620583	0.727019	0.674815
POPTR_0001s01060	Potri.001G128400.1	POPTRDRAFT_590142	receptor like protein 6	0	0	0	0.0189502	0	0	NA	NA	NA	Down	Down	NA	Down	NA	NA
POPTR_0001s01070	Potri.001G128500.1	POPTRDRAFT_590141	Protein kinase superfamily protein	17.8712	20.626	15.0371	23.9142	15.6105	12.2555	0.77587	0.1345	-0.56774	0.13271	-0.45057	-0.51468	-0.375804	0.268958	0.22293
POPTR_0001s01080	Potri.001G128600.1	NA	NA	3.59209	3.9861	2.55915	4.63555	2.84909	3.00147	0.71555	-0.10068	-0.74332	0.0521	-0.11654	-0.10297	-0.327238	0.340124	-0.296213
POPTR_0001s01090	Potri.001G128700.2	POPTRDRAFT_813379	cell division cycle 48B	13.9804	24.4728	26.6759	14.0505	22.7026	23.145	1.3785	1.3188	0.013271	1.468	1.233	-0.16786	0.0346167	-0.04921	0.13402
POPTR_0001s01100	Potri.001G128800.1	POPTRDRAFT_590138	SH3 domain-containing protein	12.6492	11.3553	11.8271	11.2061	7.40604	7.53891	0.40279	0.28669	-0.043565	0.16736	-0.059341	-0.15865	0.216899	0.458998	0.576775
POPTR_0001s01110	Potri.001G128900.1	POPTRDRAFT_590137	putrescine-binding periplasmic protein-related	0	0	0	0	0	0	NA	NA	NA	NA	NA	NA	NA	NA	NA
POPTR_0001s01120	Potri.001G129000.1	POPTRDRAFT_676675	Leucine-rich repeat protein kinase family protein	21.9272	25.641	28.229	24.9177	18.06	26.464	0.78694	0.75007	0.036068	0.29077	0.59801	0.37435	-0.14344	0.357663	0.0233657
POPTR_0001s01130	Potri.001G129100.2	POPTRDRAFT_739841	eukaryotic translation initiation factor 2 gamma subunit	70.9069	58.4053	67.9573	78.9975	57.4129	69.7358	0.28953	0.32588	0.10957	0.31236	0.33182	0.086622	-0.115698	-0.132522	-0.107471
POPTR_0001s01140	Potri.001G129200.1	POPTRDRAFT_590133	F-box and associated interaction domains-containing protein	0	0	0	0	0	0	NA	NA	NA	NA	NA	NA	NA	NA	NA
POPTR_0001s01150	Potri.001G129300.1	POPTRDRAFT_590132	tetraspanin7	0	0	0	0	0	0	NA	NA	NA	NA	NA	NA	NA	NA	NA
POPTR_0001s01160	Potri.001G129400.1	CYP89A27P	cytochrome P450	0.444524	0.161236	0.548514	0.45621	0.0434023	0.369736	-0.97867	0.69173	1.7396	-2.5495	0.1953	2.8036	-0.00589432	1.60026	0.512471
POPTR_0001s01170	Potri.001G129600.1	POPTRDRAFT_590129	heteroglycan glucosidase 1	46.1627	23.1079	27.1139	38.1605	16.9346	29.3135	-0.44703	-0.38187	0.1377	-0.43507	0.13162	0.63444	0.316983	0.308928	-0.181966
POPTR_0001s01180	Potri.001G129700.1	POPTRDRAFT_796574	D111/G-patch domain-containing protein	12.093	17.9878	10.3274	12.6398	10.5428	8.09031	1.1453	0.15718	-0.91446	0.51097	-0.13036	-0.57314	-0.0212581	0.61798	0.279857
POPTR_0001s01190	Potri.001G129800.1	POPTRDRAFT_836372	Ankyrin repeat family protein	27.4633	21.5468	28.4297	31.4601	17.5384	26.7813	0.21268	0.43617	0.29616	-0.076093	0.28003	0.42351	-0.154631	0.140317	0.0154297
POPTR_0001s01200	NA	NA	NA	12.7215	17.8404	18.5014	12.3209	14.4269	16.0285	1.0519	0.92841	-0.050439	1.0033	0.8923	-0.043237	0.0867503	0.14272	0.136592
POPTR_0001s01210	Potri.001G129900.1	NA	Homeodomain-like superfamily protein	6.35645	9.88166	10.0626	4.99925	6.84874	10.8226	1.2061	1.0496	-0.083557	1.2219	1.6268	0.4727	0.386952	0.376352	-0.176676
POPTR_0001s01220	Potri.001G130100.4	POPTRDRAFT_826666	Ribonuclease P protein subunit P38-related	4.526	9.38358	6.1796	2.87439	3.3207	4.34026	1.6154	0.83212	-0.71005	0.97655	1.1056	0.19564	0.698047	1.34288	0.439609
POPTR_0001s01230	Potri.001G130200.1	NA	acyl-CoA-binding protein 6	136.327	31.7888	41.3481	99.3103	17.5853	31.6102	-1.5516	-1.3363	0.28713	-1.7319	-1.1405	0.65842	0.497672	0.686921	0.316417
POPTR_0001s01240	Potri.001G130300.1	POPTRDRAFT_796568	sigma factor binding protein 1	0	0	0	0	0	0	NA	NA	NA	NA	NA	NA	NA	NA	NA
POPTR_0001s01250	Potri.001G130400.1	POPTRDRAFT_796567	Tetratricopeptide repeat (TPR)-like superfamily protein	1.64278	0.360452	1.39328	2.05633	0.631839	1.58546	-1.6086	0.14726	1.8288	-0.94394	0.13581	1.1467	-0.283867	-0.946538	-0.258422
POPTR_0001s01260	NA	NA	NA	0	0	0.286557	0	0.177633	0.413895	NA	Up	Up	Up	Up	0.94992	NA	Down	-0.605655
POPTR_0001s01270	Potri.001G130500.1	NA	Ankyrin repeat family protein	17.6172	19.1222	27.9679	18.5187	12.2578	20.4673	0.67577	1.0544	0.45091	0.17334	0.65567	0.54882	-0.03152	0.478515	0.381658
POPTR_0001s01280	Potri.001G130600.1	NA	CLP protease P4	4.70575	4.03269	9.64508	2.07085	1.43482	3.72612	0.33291	1.419	1.1587	0.24091	1.3572	1.184	1.22251	1.32355	1.29921
POPTR_0001s01290	NA	NA	NA	2.66634	4.31824	9.06542	1.94149	2.45549	3.33749	1.248	2.142	0.96493	1.1464	1.2978	0.21661	0.512044	0.624602	1.36935
POPTR_0001s01300	Potri.001G130700.1	POPTRDRAFT_676660	TRAF-like family protein	5.68476	4.36175	8.75086	4.40937	1.89029	2.20904	0.18062	1.0068	0.89885	-0.43955	-0.48459	0.02203	0.409195	1.03749	1.91453
POPTR_0001s01310	Potri.001G130800.1	POPTRDRAFT_836368	NA	22.5961	20.6464	22.7755	22.4152	26.4593	18.1357	0.42044	0.39515	0.046879	0.98527	0.20704	-0.71071	0.0556841	-0.504189	0.258075
POPTR_0001s01320	Potri.001G130900.1	NA	NA	10.336	7.38929	10.2916	12.184	6.721	8.99275	0.062427	0.37853	0.38888	-0.09698	0.074571	0.23958	-0.194207	-0.0265384	0.124257
POPTR_0001s01330	NA	NA	NA	6.44981	4.02291	6.83727	9.20481	4.12938	6.59121	-0.13874	0.46696	0.67585	-0.40998	0.030617	0.50838	-0.470892	-0.192595	-0.0213246
POPTR_0001s01340	NA	NA	NA	0.449636	0.275188	0.701379	0.932895	0.295295	0.573185	-0.13567	1.0362	1.2453	-0.81454	-0.1961	0.68449	-1.02582	-0.328477	0.221572
POPTR_0001s01350	Potri.001G131000.3	POPTRDRAFT_917214	breast basic conserved 1	247.374	111.06	155.782	267.055	101.901	155.335	-0.59017	-0.2804	0.38276	-0.62056	-0.27101	0.4167	-0.0715039	-0.03443	-0.0663748
POPTR_0001s01360	NA	POPTRDRAFT_590115	NA	0.101454	0	0	0	0	0	Down	Down	NA	NA	NA	NA	Up	NA	NA
POPTR_0001s01370	Potri.001G131300.1	POPTRDRAFT_796559	NA	15.2063	7.05587	4.96042	11.3722	4.81212	3.37526	-0.53383	-1.2299	-0.62123	-0.45986	-1.2402	-0.71253	0.460643	0.392786	0.485617
POPTR_0001s01380	Potri.001G131400.3	POPTRDRAFT_826658	S-adenosyl-L-methionine-dependent methyltransferases superfamily protein	65.3867	172.27	192.727	49.9194	143.344	155.148	1.9614	1.9467	0.058302	2.2925	2.1484	-0.076906	0.430708	0.106025	0.243056
POPTR_0001s01390	Potri.001G131500.1	NA	NA	1.9352	8.63695	1.30464	3.08837	5.06508	1.43893	2.7381	-0.18207	-2.8488	1.5246	-0.5823	-2.0374	-0.628957	0.592241	-0.219802
POPTR_0001s01400	Potri.001G131600.1	POPTRDRAFT_826657	NA	0.377451	0.338933	0.224074	0.313262	0.0731992	0	0.40402	-0.37995	-0.71043	-1.431	Down	Down	0.300595	2.13109	Up
POPTR_0001s01410	Potri.001G131800.3	NA	DZC (Disease resistance/zinc finger/chromosome condensation-like region) domain containing protein	1.23954	0.934014	0.431749	1.18644	0.464408	1.55637	0.16958	-1.1296	-1.2261	-0.62166	0.89784	1.5883	0.0897174	0.882622	-1.92313
POPTR_0001s01420	Potri.001G132000.1	POPTRDRAFT_826656	Protein of unknown function (DUF3464)	0.141889	0.0605837	0.0987366	0.878506	0.221266	0.050152	-0.57034	-0.11334	0.53698	-1.2571	-3.6276	-2.3098	-2.60262	-1.93033	0.930822
POPTR_0001s01430	Potri.001G132100.1	POPTRDRAFT_590107	NA	0.731378	0.0967158	0.166851	0.225891	0	0	-2.2733	-1.7465	0.60495	Down	Down	NA	1.74283	Up	Up
POPTR_0001s01440	Potri.001G132200.1	NA	NA	0.234499	0.150189	0	0.904152	0	0	0.014618	Down	Down	Down	Down	NA	-1.92552	Up	NA
POPTR_0001s01450	Potri.001G132300.1	POPTRDRAFT_423695	S phase kinase-associated protein 1	0	0	0	0	0	0	NA	NA	NA	NA	NA	NA	NA	NA	NA
POPTR_0001s01460	Potri.001G132400.2	POPTRDRAFT_590104	Putative membrane lipoprotein	12.6688	15.6085	24.0529	13.0727	13.0104	18.7492	0.86787	1.3093	0.51484	0.7575	1.0328	0.34241	-0.00146957	0.113423	0.289447
POPTR_0001s01470	Potri.001G132500.2	POPTRDRAFT_917189	HSP20-like chaperones superfamily protein	0.440124	0.149529	0.463714	0.11525	0.27399	0.686258	-0.98943	0.45771	1.5182	1.984	3.0926	1.1825	1.97476	-0.998237	-0.651533
POPTR_0001s01480	Potri.001G132600.1	POPTRDRAFT_740041	growth-regulating factor 2	5.93377	1.93692	3.00838	5.80904	1.91737	2.4159	-1.0125	-0.59487	0.49331	-0.86407	-0.75728	0.17437	0.0673286	-0.0859327	0.245211
POPTR_0001s01490	Potri.001G132700.1	NA	Mob1/phocein family protein	77.6338	65.9164	51.1482	81.5133	47.2592	38.1951	0.33119	-0.21613	-0.4737	-0.014298	-0.58166	-0.50006	-0.0287048	0.322845	0.351314
POPTR_0001s01500	Potri.001G132800.1	POPTRDRAFT_423491	NA	17.4784	17.0385	13.2395	13.8386	9.54943	11.7231	0.52765	-0.015259	-0.47002	0.226	0.27247	0.11439	0.377193	0.684198	0.103462
POPTR_0001s01510	Potri.001G132900.1	POPTRDRAFT_836364	ENHANCED DISEASE RESISTANCE 2	17.2867	9.22665	12.103	19.6638	10.0799	14.2351	-0.35379	-0.12862	0.29739	-0.20069	0.046311	0.31424	-0.143439	-0.289004	-0.30417
POPTR_0001s01520	Potri.001G133000.1	NA	UDP-glucosyltransferase 73B2	7.02543	6.52342	4.46067	7.29512	3.69302	3.59897	0.47431	-0.27226	-0.67268	-0.21606	-0.50925	-0.22668	-0.0134914	0.679642	0.23855
POPTR_0001s01530	Potri.001G133100.1	NA	UDP-glucosyl transferase 85A4	0.259004	0.132255	0.464216	1.1619	0.626595	1.54159	-0.39003	1.2401	1.6991	-0.13179	0.91713	1.1155	-2.13884	-2.39254	-1.80469
POPTR_0001s01540	Potri.001G133200.1	PCBERP5	pinoresinol reductase 1	3.87553	0.0669049	0	3.5354	0	0	-5.3746	Down	Down	Down	Down	NA	0.179822	Up	NA
POPTR_0001s01550	Potri.001G133300.1	PCBERP4	pinoresinol reductase 1	0.63709	0.442412	0.457331	0.577559	0.20652	0.0615563	0.037781	-0.10104	-0.066789	-0.72732	-2.7049	-1.9019	0.194158	0.961108	2.80504
POPTR_0001s01560	Potri.001G133400.1	POPTRDRAFT_423600	Homeodomain-like superfamily protein	12.3599	1.42703	0.792945	12.8984	0.938148	0.810848	-2.5695	-3.5786	-0.93805	-3.0593	-3.4798	-0.3526	-0.0194103	0.473367	-0.104177
POPTR_0001s01570	NA	NA	NA	4.8034	2.07449	5.49055	4.73912	0.971489	2.19658	-0.61801	0.58495	1.2773	-1.4642	-0.60038	0.92961	0.0527583	0.908806	1.25264
POPTR_0001s01580	Potri.001G133500.3	POPTRDRAFT_917368	plastid transcriptionally active 17	6.47958	1.93147	5.61997	6.73404	0.674604	4.02511	-1.1978	0.18222	1.4519	-2.4843	-0.23094	2.3197	-0.0166201	1.28905	0.410601
POPTR_0001s01590	Potri.001G133600.2	POPTRDRAFT_836362	Ribosomal protein L35	7.57772	1.27843	4.16305	10.3206	2.43566	3.7984	-1.9763	-0.47674	1.5743	-1.3188	-0.93215	0.4537	-0.408047	-1.06426	0.0622244
POPTR_0001s01600	Potri.001G133700.1	POPTRDRAFT_917547	NA	0	0	0	0	0	0	NA	NA	NA	NA	NA	NA	NA	NA	NA
POPTR_0001s01610	Potri.001G133800.1	POPTRDRAFT_826649	early-responsive to dehydration stress protein (ERD4)	15.7421	4.12567	4.7749	20.2014	1.92453	4.78429	-1.4089	-1.3348	0.1442	-2.6578	-1.5662	1.1587	-0.317485	0.940479	-0.0715084
POPTR_0001s01620	Potri.001G133900.1	POPTRDRAFT_590087	basic pentacysteine 7	1.46518	0.560072	1.23441	1.56212	0.701279	2.89383	-0.83088	0.14802	1.0514	-0.44061	1.4038	1.9134	-0.0532863	-0.443626	-1.29611
POPTR_0001s01630	Potri.001G134000.1	POPTRDRAFT_740043	phosphoribulokinase	0.0756628	2.53536	4.0659	0.0356749	7.9675	3.81406	5.6342	6.1338	0.57422	8.6183	7.2649	-1.2851	1.14513	-1.83175	0.0249545
POPTR_0001s01640	Potri.001G134100.1	NA	SCAMP family protein	27.1095	13.973	14.4772	23.863	7.89021	9.99709	-0.39258	-0.5174	-0.05151	-0.83878	-0.7428	0.16354	0.225412	0.676301	0.465068
POPTR_0001s01650	NA	POPTRDRAFT_796531	NA	0	0	0	0	0	0	NA	NA	NA	NA	NA	NA	NA	NA	NA
POPTR_0001s01660	Potri.001G134300.1	POPTRDRAFT_590084	NB-ARC domain-containing disease resistance protein	2.15537	1.07514	1.06863	1.65665	1.15315	1.55148	-0.44861	-0.62564	-0.10522	0.2286	0.41795	0.25741	0.420357	-0.251256	-0.609781
POPTR_0001s01670	NA	POPTRDRAFT_590909	NA	3.9652	1.21336	2.54499	1.16682	0.435748	1.22121	-1.1609	-0.25433	0.97804	-0.6518	0.57566	1.2931	1.80554	1.30618	0.990792
POPTR_0001s01680	NA	NA	NA	8.15196	2.16947	2.44436	0.543293	0.467791	0.702127	-1.3876	-1.3549	0.10139	0.55344	0.86624	0.37149	3.93738	2.01385	1.73739
POPTR_0001s01690	Potri.001G134600.1	NA	protein dimerizations	0	0	0	0	0	0	NA	NA	NA	NA	NA	NA	NA	NA	NA
POPTR_0001s01700	Potri.001G134700.1	NA	NB-ARC domain-containing disease resistance protein	1.6692	0.86449	1.51788	1.42054	0.842198	1.33351	-0.40451	0.24687	0.72391	-0.0026649	0.41688	0.48515	0.272919	-0.120907	0.119721
POPTR_0001s01710	NA	XM_002335875.1	NA	7.08308	1.28646	3.11094	5.33091	0.655321	3.11644	-1.898	-0.79679	1.1739	-2.273	-0.26214	2.0779	0.450405	0.829243	-0.0702418
POPTR_0001s01720	Potri.001G134800.1	NA	protein dimerizations	7.05252	0.80679	2.32983	5.63458	0.406335	2.46089	-2.5488	-1.2109	1.4142	-3.112	-0.68447	2.4954	0.366809	0.920237	-0.142907
POPTR_0001s01730	Potri.001G134900.1	POPTRDRAFT_1109894	S-locus lectin protein kinase family protein	0.863449	0.524815	0.199246	1.02902	0.345999	0.0487181	-0.17347	-1.7338	-1.4861	-0.84359	-3.8825	-2.964	-0.20872	0.46526	1.95165
POPTR_0001s01740	Potri.001G135000.2	POPTRDRAFT_826643	NA	18.1858	15.6522	12.6239	19.5389	19.1208	17.3875	0.36231	-0.14104	-0.42883	0.74107	0.34352	-0.33035	-0.0617378	-0.436669	-0.531615
POPTR_0001s01750	NA	POPTRDRAFT_796516	NA	7.77014	3.64234	3.12802	6.59436	1.87069	2.62016	-0.56812	-0.92621	-0.28696	-1.0712	-0.81811	0.32183	0.279214	0.792727	0.185026
POPTR_0001s01760	Potri.001G135200.1	POPTRDRAFT_826642	Proteasome component (PCI) domain protein	47.29	22.0831	26.4037	47.0231	18.6419	27.5891	-0.5316	-0.45449	0.1505	-0.56401	-0.2575	0.37415	0.0484617	0.0871076	-0.134281
POPTR_0001s01770	Potri.001G135300.1	POPTRDRAFT_590073	extra-large GTP-binding protein 3	24.2596	18.2383	24.0918	24.2977	12.8323	22.3793	0.14599	0.37604	0.30278	-0.17088	0.3943	0.63311	0.0402914	0.361655	0.0359897
POPTR_0001s01780	Potri.001G135400.1	POPTRDRAFT_590072	Tetratricopeptide repeat (TPR)-like superfamily protein	1.60899	0.429302	0.521222	1.37346	0.262972	0.715968	-1.3591	-1.245	0.18534	-1.5854	-0.42605	1.2277	0.271621	0.511519	-0.534523
POPTR_0001s01790	Potri.001G135500.2	NA	GHMP kinase family protein	9.76177	5.28602	11.2807	9.17998	2.99213	4.69152	-0.3406	0.59378	1.0062	-0.85424	-0.45482	0.46727	0.132473	0.654785	1.19481
POPTR_0001s01800	NA	POPTRDRAFT_796511	NA	0	0	0	0	0	0	NA	NA	NA	NA	NA	NA	NA	NA	NA
POPTR_0001s01810	Potri.001G135700.4	POPTRDRAFT_676614	E2F/DP family winged-helix DNA-binding domain	16.9588	7.19701	6.33943	16.7704	7.26547	5.82136	-0.6857	-1.0313	-0.27284	-0.43366	-1.0147	-0.51377	0.0563102	-0.186049	0.0543307
POPTR_0001s01820	Potri.001G135800.2	POPTRDRAFT_423809	Protein of unknown function (DUF59)	7.95195	3.45725	4.11849	8.27526	4.79787	4.79898	-0.62994	-0.56262	0.14148	-0.031976	-0.27591	-0.17587	-0.0197372	-0.614054	-0.291493
POPTR_0001s01830	Potri.001G135900.2	POPTRDRAFT_836353	Transcription elongation factor (TFIIS) family protein	36.2573	48.0721	28.0384	35.8514	40.3388	24.3049	0.97801	0.01555	-0.88837	0.93694	-0.047742	-0.91706	0.0592107	0.104471	0.136744
POPTR_0001s01840	Potri.001G136000.2	POPTRDRAFT_826637	basic region/leucine zipper transcription factor 16	15.7198	19.16	17.2419	16.1478	17.1726	16.8727	0.85612	0.51888	-0.26386	0.86022	0.57531	-0.21779	0.00288131	0.00406623	-0.0392791
POPTR_0001s01850	NA	NA	NA	0.851334	1.63205	1.16281	0.217927	2.39661	0.903873	1.545	0.85204	-0.6201	4.2627	2.5739	-1.6233	2.0135	-0.703985	0.300817
POPTR_0001s01860	Potri.014G062500.1	NA	Protein of unknown function (DUF760)	0	0	0.672071	0	0	0	NA	Up	Up	NA	NA	NA	NA	NA	Up
POPTR_0001s01870	Potri.001G136100.1	POPTRDRAFT_423757	xyloglucan endotransglucosylase/hydrolase 30	54.4578	49.989	30.4962	36.7426	92.698	50.9945	0.44314	-0.4496	-0.81973	2.1205	0.98592	-1.0669	0.608892	-1.06039	-0.813133
POPTR_0001s01880	Potri.001G136200.1	POPTRDRAFT_813340	cellulose synthase-like D3	5.57592	7.3941	4.39144	5.09991	6.43523	4.57461	0.98508	0.041856	-0.86911	1.1033	0.35655	-0.68011	0.17342	0.0576771	-0.127047
POPTR_0001s01890	Potri.001G136300.1	POPTRDRAFT_590063	DCD (Development and Cell Death) domain protein	4.43549	2.06423	3.78914	2.60894	1.12596	2.15118	-0.56521	0.16021	0.79644	-0.42968	0.23639	0.73337	0.809998	0.686846	0.746918
POPTR_0001s01900	NA	XM_002326516.1	NA	3.7005	1.55326	3.51496	2.68978	1.15064	1.86511	-0.66112	0.31089	1.049	-0.45306	-0.013435	0.50611	0.510213	0.301569	0.849913
POPTR_0001s01910	NA	NA	NA	12.3151	0.415182	1.35538	13.0388	0	0.692097	-4.4045	-2.8005	1.6691	Down	-3.7336	Up	-0.0457654	Up	0.905698
POPTR_0001s01920	Potri.001G136400.1	POPTRDRAFT_423752	alpha/beta-Hydrolases superfamily protein	8.36502	0.556047	0.498951	6.65969	0.385603	0.18585	-3.4261	-3.6868	-0.19595	-3.4308	-4.653	-1.1534	0.367559	0.381755	1.34683
POPTR_0001s01930	Potri.001G136600.1	POPTRDRAFT_739948	phospholipid/glycerol acyltransferase family protein	17.3929	55.5411	16.0182	14.3822	44.8502	13.8341	2.2591	0.26564	-1.9194	2.4309	0.45633	-1.9081	0.31738	0.150532	0.140834
POPTR_0001s01940	Potri.001G136700.1	POPTRDRAFT_796498	activator of spomin::LUC2	0	0.0905852	0	0	0.390147	0	Up	NA	Down	Up	NA	Down	NA	-2.39974	NA
POPTR_0001s01950	Potri.001G136800.1	POPTRDRAFT_836349	Defender against death (DAD family) protein	21.7879	5.39634	7.9013	20.4949	5.84648	8.65539	-1.446	-1.0755	0.44363	-1.0535	-0.73186	0.38995	0.12678	-0.261303	-0.203019
POPTR_0001s01960	Potri.001G136900.3	POPTRDRAFT_796496	NAD(P)-binding Rossmann-fold superfamily protein	11.9047	13.4905	10.8469	8.64381	11.2522	7.33462	0.7513	0.25349	-0.42434	1.1726	0.27628	-0.82952	0.504365	0.0909147	0.495415
POPTR_0001s01970	Potri.001G137000.1	POPTRDRAFT_826631	NA	8.32408	33.4332	26.8113	10.3282	39.8328	25.3658	2.5837	2.0735	-0.43641	2.7485	1.8086	-0.87338	-0.269315	-0.426116	0.00968622
POPTR_0001s01980	Potri.001G137200.2	POPTRDRAFT_590056	WWE protein-protein interaction domain protein family	142.016	396.754	198.302	130.989	427.764	188.799	2.0599	0.86692	-1.1189	2.4943	1.0401	-1.3872	0.159551	-0.268995	0.00056585
POPTR_0001s01990	NA	NA	NA	2.0819	16.4449	5.14711	3.07178	21.9588	4.63656	3.5671	1.6817	-1.8112	3.6144	1.1092	-2.4361	-0.51286	-0.558302	0.0724905
POPTR_0001s02000	Potri.001G137500.1	NA	Ribosomal protein L14p/L23e family protein	5.02623	9.08956	11.1253	6.19024	11.2526	9.2834	1.4232	1.5323	0.18168	1.6302	1.0943	-0.47044	-0.260629	-0.462118	0.192427
POPTR_0001s02010	Potri.001G137600.3	POPTRDRAFT_590054	Homeodomain-like superfamily protein	2.5821	0.621669	1.85149	4.90206	0.963161	1.26129	-1.4863	-0.093985	1.4652	-1.6096	-1.4459	0.23079	-0.88134	-0.757699	0.484654
POPTR_0001s02020	Potri.001G137700.1	JMJ911	Transcription factor jumonji (jmj) family protein / zinc finger (C5HC2 type) family protein	6.36616	1.20231	0.988178	6.08645	1.74332	1.38335	-1.8336	-2.3021	-0.39487	-1.0269	-1.6241	-0.52822	0.10555	-0.694951	-0.559244
POPTR_0001s02030	Potri.001G137800.1	POPTRDRAFT_796489	homeobox-7	0.263793	0.0973647	0.148388	0.726623	0.0470671	0.282987	-0.82928	-0.44382	0.46008	-3.1707	-0.85272	2.3819	-1.42354	0.917435	-0.998868
POPTR_0001s02040	Potri.001G137900.1	POPTRDRAFT_1109864	Plastid-lipid associated protein PAP / fibrillin family protein	11.1439	5.872	8.16657	11.3494	3.55976	8.66109	-0.35504	-0.064605	0.36423	-0.93342	0.12169	1.1219	0.0178988	0.5966	-0.153225
POPTR_0001s02050	Potri.001G138000.1	POPTRDRAFT_813332	Calcium-binding EF-hand family protein	6.6753	0.921522	0.963922	3.4517	0.0995105	0.671701	-2.2885	-2.4	-0.035827	-4.4352	-1.8488	2.6565	0.991573	3.13109	0.455444
POPTR_0001s02060	Potri.001G138100.1	POPTRDRAFT_826626	dolichol phosphate-mannose biosynthesis regulatory protein-related	8.76837	8.68682	10.4948	10.6251	11.1252	11.1879	0.54872	0.64657	0.1708	0.84727	0.58671	-0.19339	-0.23617	-0.526335	-0.162208
POPTR_0001s02070	Potri.001G138200.1	POPTRDRAFT_796485	NA	0.628411	0	0	0.462952	0	0	Down	Down	NA	Down	Down	NA	0.473301	NA	NA
POPTR_0001s02080	Potri.001G138300.3	POPTRDRAFT_826625	NA	0.860672	0	0	0.313264	0	0	Down	Down	NA	Down	Down	NA	1.48772	NA	NA
POPTR_0001s02090	Potri.001G138400.1	NA	RNA-binding (RRM/RBD/RNP motifs) family protein	67.1115	30.8887	25.8762	63.7047	31.6737	27.1814	-0.55532	-0.98847	-0.36003	-0.23136	-0.71694	-0.41804	0.115368	-0.200956	-0.142014
POPTR_0001s02100	Potri.001G138500.1	POPTRDRAFT_826623	Syntaxin/t-SNARE family protein	50.9871	50.5482	46.5977	50.1974	46.0995	49.0669	0.55175	0.25525	-0.22337	0.64542	0.47865	-0.099664	0.0639456	-0.0235618	-0.144893
POPTR_0001s02110	Potri.001G138600.1	POPTRDRAFT_590044	NA	0	0	0	0	0	0	NA	NA	NA	NA	NA	NA	NA	NA	NA
POPTR_0001s02120	Potri.001G138700.3	NA	NA	3.81704	1.50276	1.90898	5.33474	2.24359	1.16877	-0.79387	-0.61474	0.25124	-0.46604	-1.6776	-1.1444	-0.440181	-0.757435	0.636677
POPTR_0001s02130	Potri.001G138800.1	POPTRDRAFT_590042	MAP kinase kinase 10	0.127695	0	0	0.347133	0	0	Down	Down	NA	Down	Down	NA	-1.39947	NA	NA
POPTR_0001s02140	Potri.001G138900.1	NA	heat shock transcription factor A1D	9.0656	11.8661	19.0531	8.47574	5.32882	8.82317	0.96778	1.4571	0.5633	0.095079	0.56881	0.54013	0.138341	1.01373	1.04157
POPTR_0001s02150	Potri.001G139100.1	POPTRDRAFT_826620	damaged DNA binding;exodeoxyribonuclease IIIs	3.69038	0.704371	1.52802	4.4712	0.782688	2.29386	-1.7966	-0.88879	0.98262	-1.7507	-0.45483	1.3617	-0.238226	-0.283393	-0.656193
POPTR_0001s02160	Potri.001G139200.1	POPTRDRAFT_796477	Pentatricopeptide repeat (PPR) superfamily protein	0.872464	0.533491	1.18165	1.1245	0.329894	1.00027	-0.14215	0.82323	1.0386	-0.97521	0.34395	1.3878	-0.326374	0.516288	0.166153
POPTR_0001s02170	Potri.001G139300.1	POPTRDRAFT_590038	Tetratricopeptide repeat (TPR)-like superfamily protein	0.995021	1.84301	1.53728	1.15487	1.48236	0.937896	1.4676	1.0184	-0.37462	1.1541	0.21288	-0.87329	-0.17551	0.145399	0.643703
POPTR_0001s02180	Potri.001G139400.4	POPTRDRAFT_590037	NDR1/HIN1-like 8	14.1255	23.5116	25.6669	17.1183	17.8845	27.6943	1.2979	1.2462	0.021524	0.82467	1.2064	0.44918	-0.234302	0.244003	-0.180132
POPTR_0001s02190	Potri.001G139500.2	POPTRDRAFT_739954	trehalose phosphatase/synthase 5	3.76891	0.420732	1.55054	1.94611	0.261965	1.05206	-2.6046	-0.89515	1.7824	-2.1463	-0.37619	1.839	0.991589	0.538325	0.486763
POPTR_0001s02200	Potri.001G139600.1	POPTRDRAFT_813324	P-glycoprotein 2	0.160101	0	0	0.103041	0	0.0324535	Down	Down	NA	Down	-1.1526	Up	0.666498	NA	Down
POPTR_0001s02210	NA	NA	NA	0	0	0	0	0	0	NA	NA	NA	NA	NA	NA	NA	NA	NA
POPTR_0001s02220	Potri.001G139700.3	POPTRDRAFT_590034	P-glycoprotein 2	0	0	0	0.0154536	0	0	NA	NA	NA	Down	Down	NA	Down	NA	NA
POPTR_0001s02230	Potri.001G139800.2	POPTRDRAFT_826618	Transmembrane proteins 14C	11.3298	5.14673	8.20223	6.88533	2.45512	6.45731	-0.58314	-0.078753	0.57636	-0.73076	0.41905	1.2176	0.757662	0.912	0.273689
POPTR_0001s02240	Potri.001G139900.1	MYB149	myb domain protein 9	5.75249	1.34987	0.873164	6.93949	0.735354	1.37127	-1.557	-2.3376	-0.71021	-2.5247	-1.8242	0.77114	-0.226646	0.744515	-0.727859
POPTR_0001s02250	Potri.001G140000.1	POPTRDRAFT_423504	Inositol 1	6.49996	0.945904	2.17653	6.32709	0.666064	3.02723	-2.2161	-1.1898	1.0996	-2.5392	-0.55288	2.0549	0.0767389	0.398048	-0.545523
POPTR_0001s02260	Potri.001G140200.2	POPTRDRAFT_590030	SNARE associated Golgi protein family	41.018	6.69031	6.79993	27.4112	4.43505	4.81829	-2.0597	-2.2069	-0.074502	-1.8725	-1.9975	-0.05755	0.620985	0.440062	0.426387
POPTR_0001s02270	Potri.001G140300.1	POPTRDRAFT_739824	RNA-binding (RRM/RBD/RNP motifs) family protein	43.355	133.648	140.992	52.5071	146.019	138.552	2.1957	2.0881	-0.033857	2.2515	1.9124	-0.27163	-0.234745	-0.28479	-0.0449497
POPTR_0001s02280	Potri.001G140400.1	POPTRDRAFT_796466	TPX2 (targeting protein for Xklp2) protein family	0	0.502034	0.159671	0	0.134449	0	Up	Up	-1.7941	Up	NA	Down	NA	1.70588	Up
POPTR_0001s02290	Potri.001G140500.1	POPTRDRAFT_826615	Tetratricopeptide repeat (TPR)-like superfamily protein	38.8135	169.782	64.7579	31.5026	125.22	68.0422	2.6964	1.122	-1.5004	2.7513	1.6224	-1.0615	0.343453	0.292876	-0.141828
POPTR_0001s02300	Potri.001G140600.1	POPTRDRAFT_826614	GroES-like zinc-binding alcohol dehydrogenase family protein	51.8893	49.158	54.9266	39.2439	48.7965	56.1777	0.48748	0.46807	0.054238	1.0793	1.0296	0.017689	0.444917	-0.141625	-0.102052
POPTR_0001s02310	NA	NA	NA	17.6269	2.06683	0.210706	14.3004	2.27307	1.07349	-2.4642	-5.9894	-3.444	-1.8644	-3.2216	-1.2887	0.342107	-0.260714	-2.41028
POPTR_0001s02320	Potri.001G140700.1	XM_002326695.1	NAD(P)-binding Rossmann-fold superfamily protein	13.5724	1.47567	0.680032	24.0287	2.62803	2.5242	-2.6464	-3.9352	-1.2175	-2.438	-2.7384	-0.23217	-0.782851	-0.98521	-1.96654
POPTR_0001s02330	Potri.001G140800.1	POPTRDRAFT_917230	Zinc finger (CCCH-type) family protein	14.2674	8.44674	7.13913	14.3511	6.75135	6.75841	-0.18575	-0.61416	-0.35449	-0.32705	-0.57487	-0.18059	0.0336553	0.178712	0.00921924
POPTR_0001s02340	Potri.001G140900.1	POPTRDRAFT_590023	RING/U-box superfamily protein	0.0817404	0	0	0.137287	0.0955675	0	Down	Down	NA	0.33106	Down	Down	-0.693885	Down	NA
POPTR_0001s02350	Potri.001G141100.1	POPTRDRAFT_1109834	beta HLH protein 71	0.153474	0.783016	0.562845	0.489235	2.13216	1.79465	2.9105	2.2718	-0.57151	2.8663	2.3867	-0.41179	-1.64342	-1.59381	-1.74843
POPTR_0001s02360	Potri.001G141200.1	POPTRDRAFT_423604	RING/U-box superfamily protein	5.13277	0.702831	0.181079	3.8095	0.115911	0.275525	-2.3248	-4.4413	-2.046	-4.2899	-3.2801	1.0756	0.470165	2.44301	-0.67593
POPTR_0001s02370	Potri.001G141300.2	POPTRDRAFT_590020	RNA-binding (RRM/RBD/RNP motifs) family protein	9.97434	8.39756	2.28746	6.93945	7.07647	2.50305	0.34666	-1.7397	-2.012	0.7923	-0.95768	-1.6813	0.564903	0.118809	-0.204221
POPTR_0001s02380	Potri.001G141400.1	NA	Tetraspanin family protein	17.997	6.04408	6.761	16.6475	2.85307	2.83877	-0.99952	-1.0256	0.04735	-1.7839	-2.0381	-0.18604	0.154926	0.941986	1.18063
POPTR_0001s02390	Potri.001G141500.1	POPTRDRAFT_826609	PLATZ transcription factor family protein	117.147	301.834	131.812	91.0668	307.915	141.32	1.9454	0.55473	-1.3161	2.5386	1.1458	-1.3257	0.405603	-0.182832	-0.170781
POPTR_0001s02400	Potri.001G141600.1	POPTRDRAFT_590017	NA	4.44154	2.45078	4.05611	3.20314	3.76036	6.50034	-0.30482	0.25755	0.63361	0.99925	1.5341	0.60308	0.510566	-0.784855	-0.753253
POPTR_0001s02410	Potri.001G141900.1	POPTRDRAFT_796452	NA	0	0	0.0908376	0	0	0	NA	Up	Up	NA	NA	NA	NA	NA	Up
POPTR_0001s02420	Potri.001G142000.1	POPTRDRAFT_590014	ubiquitin-specific protease 21	1.24732	0.633433	0.18296	1.56567	0.614879	0.176138	-0.4341	-2.3801	-1.8755	-0.60112	-2.6381	-1.9674	-0.289363	-0.114722	-0.019371
POPTR_0001s02430	Potri.001G142100.1	POPTRDRAFT_590013	ARF-GAP domain 8	29.3122	25.8153	26.1324	28.3533	18.4083	23.8893	0.38608	0.22075	-0.091811	0.14397	0.26514	0.18879	0.0892174	0.336309	0.0589442
POPTR_0001s02440	NA	POPTRDRAFT_796449	NA	0	0	0	0	0	0	NA	NA	NA	NA	NA	NA	NA	NA	NA
POPTR_0001s02450	Potri.001G142200.1	POPTRDRAFT_676550	Basic helix-loop-helix (bHLH) DNA-binding family protein	27.5323	17.7819	13.2076	38.3438	10.9785	10.3985	-0.071972	-0.67448	-0.52956	-1.0532	-1.3696	-0.24829	-0.434778	0.550799	0.274311
POPTR_0001s02460	NA	POPTRDRAFT_590011	NA	0	0	0	0	0	0	NA	NA	NA	NA	NA	NA	NA	NA	NA
POPTR_0001s02470	Potri.001G142300.1	POPTRDRAFT_796447	NA	4.0962	1.65587	3.9606	4.41655	2.71171	4.13745	-0.74441	0.33915	1.1555	0.073515	0.4185	0.41201	-0.0678898	-0.878052	-0.133914
POPTR_0001s02480	Potri.001G142400.1	POPTRDRAFT_590009	VQ motif-containing protein	12.2468	22.4498	26.0181	10.7444	8.16658	14.3358	1.4302	1.4707	0.11357	0.37408	0.92869	0.62161	0.233527	1.29694	0.790259
POPTR_0001s02490	Potri.001G142500.1	POPTRDRAFT_590008	Polyketide cyclase/dehydrase and lipid transport superfamily protein	20.948	31.77	47.3761	12.4344	13.3086	19.5023	1.1558	1.5627	0.47974	0.86782	1.1604	0.35996	0.792983	1.08946	1.21006
POPTR_0001s02500	Potri.001G142600.2	POPTRDRAFT_740022	Mitochondrial substrate carrier family protein	22.152	5.49021	9.40099	14.9702	1.60281	4.17323	-1.4669	-0.85204	0.6865	-2.4754	-1.3298	1.2146	0.606751	1.62214	1.09792
POPTR_0001s02510	Potri.001G142700.1	POPTRDRAFT_590006	NA	0.834112	0.570991	1.29869	0.96265	1.05294	0.85436	0.073882	1.0294	1.0293	0.95107	0.34004	-0.54403	-0.171927	-1.04513	0.528982
POPTR_0001s02520	Potri.001G142800.1	POPTRDRAFT_590005	Predicted AT-hook DNA-binding family protein	79.7221	122.893	121.852	78.7907	134.191	119.518	1.1869	0.99674	-0.11696	1.5338	1.1142	-0.35215	0.0611006	-0.280323	-0.0422012
POPTR_0001s02530	Potri.001G142900.1	PALM1	C2H2 and C2HC zinc fingers superfamily protein	0	0	0	0	0	0	NA	NA	NA	NA	NA	NA	NA	NA	NA
POPTR_0001s02540	NA	NA	NA	0	0.295078	0	0	0.254044	0.24427	Up	NA	Down	Up	Up	-0.17155	NA	0.198993	Down
POPTR_0001s02550	Potri.001G143100.1	POPTRDRAFT_590002	tonoplast monosaccharide transporter2	0	0	0	0	0	0	NA	NA	NA	NA	NA	NA	NA	NA	NA
POPTR_0001s02560	Potri.001G143200.1	POPTRDRAFT_826604	Peptidase M20/M25/M40 family protein	71.4612	38.6213	38.7015	63.8467	25.9157	36.2317	-0.32021	-0.4991	-0.10558	-0.54688	-0.30526	0.3096	0.203585	0.433764	0.0238436
POPTR_0001s02570	Potri.001G143400.9	POPTRDRAFT_590000	NA	14.6037	35.7104	47.5211	16.0025	32.1942	48.0126	1.8511	2.0871	0.30902	1.763	2.0982	0.40295	-0.0882626	0.00402209	-0.0853436
POPTR_0001s02580	NA	NA	NA	0	0.40101	0.877314	0.160823	0.519636	0.667029	Up	Up	1.0178	2.389	2.5739	0.25259	Down	-0.453875	0.328063
POPTR_0001s02590	NA	NA	NA	12.4832	1.69251	8.67021	12.7321	1.76306	5.49343	-2.3596	-0.13973	2.2894	-2.061	-0.70025	1.4286	0.0111015	-0.26961	0.584817
POPTR_0001s02600	Potri.001G143500.1	NA	AT hook motif DNA-binding family protein	6.94096	1.21933	7.8496	6.54516	1.15107	4.05864	-1.9429	0.56258	2.5795	-1.8015	-0.18056	1.6874	0.125908	-0.0186804	0.885718
POPTR_0001s02610	NA	POPTRDRAFT_589998	NA	18.1773	7.54907	11.4609	15.2517	10.7574	10.1656	-0.7254	-0.27872	0.51894	0.28092	-0.0723	-0.28599	0.296045	-0.697902	0.10395
POPTR_0001s02620	Potri.001G143600.1	NA	NA	11.4298	9.52483	6.66807	8.74011	4.45846	5.6521	0.31078	-0.39099	-0.62801	-0.2008	-0.11759	0.1513	0.425585	0.942449	0.16632
POPTR_0001s02630	Potri.001G143700.1	POPTRDRAFT_589997	Late embryogenesis abundant protein	0.172928	0.0945288	0.0860489	0.139315	0	0	-0.23853	-0.64541	-0.33014	Down	Down	NA	0.34764	Up	Up
POPTR_0001s02640	Potri.001G143800.2	POPTRDRAFT_836330	Clathrin adaptor complexes medium subunit family protein	8.72649	4.40809	5.41535	8.61056	4.72599	5.94065	-0.43364	-0.30176	0.20426	-0.11134	-0.025069	0.15344	0.0585857	-0.256623	-0.203154
POPTR_0001s02650	Potri.001G143900.3	POPTRDRAFT_423881	lsd one like 1	0.368056	0	0	0.149951	0	0	Down	Down	NA	Down	Down	NA	1.33936	NA	NA
POPTR_0001s02660	Potri.001G144000.3	POPTRDRAFT_796431	EYES ABSENT homolog	10.2848	13.3897	14.6296	10.289	9.11957	10.6218	0.94467	0.89245	0.021274	0.59796	0.55696	0.025687	0.0415604	0.394905	0.392201
POPTR_0001s02670	Potri.001G144100.1	POPTRDRAFT_796430	plant intracellular ras group-related LRR 4	3.5364	4.17687	1.36611	2.13224	3.38804	1.18473	0.82511	-0.9867	-1.7386	1.4579	-0.3339	-1.7248	0.77338	0.145157	0.133448
POPTR_0001s02680	Potri.001G144200.1	NA	RING/U-box superfamily protein	5.0811	2.63834	2.36844	5.3	2.41956	3.3156	-0.37949	-0.7135	-0.25977	-0.33871	-0.16459	0.24143	-0.0199404	-0.0513509	-0.554162
POPTR_0001s02690	NA	NA	NA	8.33421	7.22436	2.84175	6.07518	3.51341	1.68387	0.36282	-1.1631	-1.4522	-0.010066	-1.3423	-1.2664	0.493258	0.873997	0.688198
POPTR_0001s02700	Potri.001G144300.1	POPTRDRAFT_1109804	aluminum-activated	3.09358	0.0999157	0.0304557	1.56452	0	0.0556717	-4.4133	-6.2911	-1.8106	Down	-4.2934	Up	1.02611	Up	-0.964665
POPTR_0001s02710	Potri.001G144400.4	NA	NAC domain containing protein 71	2.41857	0.577167	0.39206	1.1836	0.110927	0.0535983	-1.5253	-2.2393	-0.64362	-2.7345	-3.946	-1.1355	1.07042	2.27765	2.78583
POPTR_0001s02720	NA	NA	NA	7.43312	1.91349	3.60574	8.463	1.75012	4.53354	-1.4325	-0.65902	0.84315	-1.5078	-0.38738	1.1881	-0.144609	-0.056154	-0.402935
POPTR_0001s02730	Potri.001G144500.1	NA	non-intrinsic ABC protein 6	8.38005	4.02338	5.25352	11.4923	3.69053	5.46032	-0.50573	-0.28979	0.28873	-0.88577	-0.56082	0.39406	-0.413985	-0.0277159	-0.129093
POPTR_0001s02740	Potri.001G144600.1	POPTRDRAFT_589987	pentatricopeptide (PPR) repeat-containing protein	0	0	0	0	0	0	NA	NA	NA	NA	NA	NA	NA	NA	NA
POPTR_0001s02750	Potri.001G144700.1	POPTRDRAFT_589986	poltergeist like 1	4.09599	1.90278	5.75074	6.30908	1.91818	7.22883	-0.5555	0.8744	1.5018	-0.96273	0.70938	1.74	-0.580307	-0.166581	-0.40155
POPTR_0001s02760	NA	POPTRDRAFT_589985	NA	0.633208	0.580647	0.512417	0	0	0	0.42063	0.083543	-0.26854	NA	NA	NA	Up	Up	Up
POPTR_0001s02770	Potri.001G144800.2	GDCH4	Single hybrid motif superfamily protein	3.73432	4.30741	4.08468	0.0708141	0	0	0.76026	0.51304	-0.17527	Down	Down	NA	5.7451	Up	Up
POPTR_0001s02780	Potri.001G145000.1	POPTRDRAFT_589983	ent-kaurenoic acid hydroxylase 2	0	0	0	0	0	0	NA	NA	NA	NA	NA	NA	NA	NA	NA
POPTR_0001s02790	Potri.001G145100.1	POPTRDRAFT_814544	NA	40.9183	71.3517	47.6515	45.2728	60.2953	48.5424	1.3729	0.60433	-0.69513	1.185	0.61361	-0.50352	-0.103343	0.0895999	-0.098908
POPTR_0001s02800	NA	NA	NA	0.430345	0.273746	3.52677	0.203104	0	0.457478	-0.15586	3.437	3.6583	Down	1.6705	Up	1.09539	Up	2.8778
POPTR_0001s02810	Potri.001G145200.1	POPTRDRAFT_796419	nitrate transporter 1.5	64.726	40.3937	236.059	59.5581	18.9438	130.826	-0.13284	2.254	2.4589	-0.92166	1.6475	2.6371	0.161377	0.954142	0.782165
POPTR_0001s02820	Potri.001G145300.2	POPTRDRAFT_1109792	plastidial pyruvate kinase 3	13.9661	5.38144	31.1208	15.2786	4.89965	27.9971	-0.81519	1.5409	2.4287	-0.88259	1.3841	2.3342	-0.0905166	-0.0171153	0.0808821
POPTR_0001s02830	Potri.001G145400.1	POPTRDRAFT_796417	NA	7.24482	6.16664	10.8935	5.83642	3.58874	5.33004	0.32584	0.9722	0.71907	0.047053	0.38259	0.40378	0.356031	0.638639	0.959385
POPTR_0001s02840	Potri.001G145500.5	POPTRDRAFT_589976	tobamovirus multiplication 2B	8.18141	13.6367	17.0859	8.34773	8.39405	16.9736	1.3078	1.4475	0.21364	0.76888	1.5371	0.83596	0.0147344	0.556875	-0.0607229
POPTR_0001s02850	Potri.001G145600.1	NA	NA	0.924723	0.847964	0.721229	0.436209	1.34068	2.11902	0.42063	0.036241	-0.31281	2.3823	2.7904	0.47338	1.12118	-0.83094	-1.61794
POPTR_0001s02860	Potri.001G145700.2	POPTRDRAFT_423678	Phosphoribosyltransferase family protein	1.8118	0.386958	0.467867	2.82668	0.781852	0.645017	-1.6811	-1.5717	0.18016	-1.0908	-1.6201	-0.46193	-0.599766	-1.18109	-0.53751
POPTR_0001s02870	Potri.001G145800.1	POPTRDRAFT_589973	Peroxidase superfamily protein	27.2622	2.51461	0.978464	28.3506	1.41234	1.0141	-2.8741	-4.4139	-1.4658	-3.5818	-4.2951	-0.6487	-0.0121599	0.69759	-0.114221
POPTR_0001s02880	Potri.001G145900.1	POPTRDRAFT_739892	myo-inositol polyphosphate 5-phosphatase 2	10.1859	5.26216	3.24739	5.88689	4.21114	4.53971	-0.38521	-1.2622	-0.80405	0.26681	0.13815	-0.060213	0.831805	0.182673	-0.555187
POPTR_0001s02890	Potri.001G146000.1	POPTRDRAFT_796412	F-box family protein	0.517903	0.223777	0.147439	1.02784	0.420305	0.464748	-0.56541	-1.4302	-0.78812	-0.53342	-0.63067	-0.026928	-0.948103	-0.990892	-1.73619
POPTR_0001s02900	Potri.001G146100.4	POPTRDRAFT_739998	tobamovirus multiplication 2A	64.9017	65.9145	68.0194	78.3191	82.7277	92.9461	0.58521	0.45373	-0.058516	0.84694	0.75889	-0.020596	-0.230271	-0.485529	-0.521206
POPTR_0001s02910	Potri.001G146200.11	PTPRR11	CheY-like two-component responsive regulator family protein	13.7088	22.7929	20.0775	12.1289	16.8616	14.1601	1.2962	0.93453	-0.28837	1.241	0.7373	-0.43585	0.221654	0.282024	0.432704
POPTR_0001s02920	Potri.001G146300.1	NA	NA	0	0.570037	0	0	0.304802	0	Up	NA	Down	Up	NA	Down	NA	0.739429	NA
POPTR_0001s02930	Potri.001G146400.1	POPTRDRAFT_826589	S-adenosyl-L-methionine-dependent methyltransferases superfamily protein	14.2205	5.52538	8.61382	11.1636	5.13885	10.9442	-0.81112	-0.33627	0.54715	-0.35217	0.48215	0.90145	0.388339	-0.0618694	-0.415454
POPTR_0001s02940	Potri.001G146500.2	POPTRDRAFT_589966	NA	10.1146	10.1048	7.55243	12.1959	9.09379	8.33659	0.56869	-0.037545	-0.53343	0.33364	-0.037704	-0.30386	-0.229485	0.00921745	-0.215187
POPTR_0001s02950	Potri.001G146600.1	POPTRDRAFT_676506	Vacuolar protein sorting 55 (VPS55) family protein	5.84501	3.57286	7.22852	1.96044	0.991978	2.10885	-0.12748	0.69582	0.89724	-0.21119	0.61705	0.89394	1.61759	1.70407	1.71092
POPTR_0001s02960	Potri.001G146700.1	POPTRDRAFT_591642	NA	30.2002	61.7498	96.4921	42.2116	77.8105	123.592	1.5951	2.0626	0.5401	1.6532	2.0616	0.47545	-0.442729	-0.493983	-0.427637
POPTR_0001s02970	Potri.001G146800.1	NA	Protein of unknown function (DUF594)	40.8265	12.47	10.5131	41.643	8.15691	8.56046	-1.1629	-1.573	-0.3377	-1.6097	-1.7697	-0.092341	0.0155132	0.467233	0.226715
POPTR_0001s02980	Potri.001G146900.1	POPTRDRAFT_589964	phosphoglucosamine mutase-related	13.355	4.6222	6.51872	13.1114	4.06713	4.43097	-0.97115	-0.64896	0.39538	-0.93118	-1.0545	-0.0569	0.0680043	0.0335613	0.488985
POPTR_0001s02990	NA	XM_002326463.1	NA	34.7509	11.9696	14.95	42.249	21.2537	27.1551	-0.99015	-0.83008	0.23232	-0.22414	-0.12627	0.1659	-0.242811	-0.999009	-0.932328
POPTR_0001s03000	Potri.001G147100.1	NA	NA	0.634033	0	0	0.335373	0.224371	0.123834	Down	Down	NA	0.21622	-0.94111	-1.0992	0.950011	Down	Down
POPTR_0001s03010	Potri.001G147200.1	PTREXLB3	expansin-like B1	14.9552	11.061	15.6589	32.2996	68.4812	30.3711	0.097873	0.45215	0.4259	1.8874	0.42392	-1.3963	-1.06857	-2.84105	-1.02606
POPTR_0001s03020	Potri.001G147300.1	POPTRDRAFT_589960	Haloacid dehalogenase-like hydrolase (HAD) superfamily protein	17.2769	3.83516	0.531568	8.46841	7.32011	0.836794	-1.5783	-4.6322	-2.9776	0.58872	-2.8285	-3.3507	1.06726	-1.09419	-0.720978
POPTR_0001s03030	Potri.001G147400.1	POPTRDRAFT_589959	Haloacid dehalogenase-like hydrolase (HAD) superfamily protein	12.845	8.94869	6.64698	18.4539	5.24717	3.48202	0.037808	-0.56645	-0.53214	-1.0583	-1.8947	-0.76935	-0.481181	0.620282	0.861384
POPTR_0001s03040	Potri.001G147500.3	POPTRDRAFT_836323	DYNAMIN-like 1E	4.40546	0.656484	1.56206	3.57478	0.84172	1.2855	-2.196	-1.1114	1.1569	-1.3222	-0.96263	0.42702	0.345085	-0.521024	0.210471
POPTR_0001s03050	Potri.001G147600.1	POPTRDRAFT_589957	purine permease 10	2.69501	3.69221	1.49536	5.43366	3.89976	1.55234	1.0192	-0.46781	-1.4143	0.3	-1.2962	-1.5304	-0.967413	-0.241336	-0.124124
POPTR_0001s03060	Potri.001G147700.1	POPTRDRAFT_739883	Leucine-rich repeat protein kinase family protein	10.6483	1.76535	0.714591	12.7129	1.30443	0.997254	-2.068	-3.5127	-1.3741	-2.568	-3.1599	-0.52435	-0.211779	0.294029	-0.549813
POPTR_0001s03070	Potri.001G147800.1	POPTRDRAFT_796395	NA	2.14399	1.89119	3.86823	2.46139	0.588321	2.80045	0.39417	1.2332	0.91191	-1.3094	0.70494	2.0846	-0.150013	1.55378	0.389074
POPTR_0001s03080	NA	POPTRDRAFT_423872	NA	3.95881	1.36286	3.29342	3.63187	1.53718	3.25913	-0.99182	0.12041	1.1838	-0.459	0.3553	0.88191	0.163698	-0.357155	-0.057268
POPTR_0001s03090	NA	NA	NA	4.48032	1.32151	1.5304	3.92436	1.5983	1.58211	-1.2333	-1.1634	0.14122	-0.52726	-0.79883	-0.20338	0.231087	-0.461212	-0.119034
POPTR_0001s03100	Potri.001G148000.7	POPTRDRAFT_589953	CAX interacting protein 4	104.757	87.3632	71.1333	90.9293	74.3591	73.4689	0.3111	-0.1735	-0.41058	0.48032	0.20471	-0.2082	0.24679	0.082086	-0.116998
POPTR_0001s03110	Potri.001G148100.2	POPTRDRAFT_826584	RNA helicase	25.0817	27.4938	33.5275	23.6111	22.3226	32.1054	0.69477	0.80381	0.18241	0.68009	0.95602	0.34307	0.131094	0.150646	-0.00656917
POPTR_0001s03120	Potri.001G148200.1	POPTRDRAFT_796391	S-adenosyl-L-methionine-dependent methyltransferases superfamily protein	27.3069	60.528	56.1441	16.64	17.2249	20.6281	1.7211	1.4243	-0.22286	0.8056	0.82251	0.084756	0.75757	1.67546	1.37367
POPTR_0001s03130	NA	NA	NA	2.7877	1.93092	1.43478	2.38811	2.08497	2.05073	-0.031841	-0.57416	-0.47255	0.56876	0.29263	-0.21026	0.269994	-0.313074	-0.58107
POPTR_0001s03140	Potri.001G148300.1	POPTRDRAFT_579833	NA	4.18616	5.56641	3.59647	4.69949	4.3971	4.01261	0.97035	0.16506	-0.73154	0.66413	0.28608	-0.30968	-0.121657	0.189664	-0.228544
POPTR_0001s03150	NA	NA	NA	8.84948	10.0626	4.71997	8.92809	10.1179	8.38006	0.76284	-0.51704	-1.2065	0.92041	0.42231	-0.42899	0.0267597	-0.13114	-0.899865
POPTR_0001s03160	Potri.001G148400.3	POPTRDRAFT_836320	lon protease 2	20.6684	21.2522	21.6051	18.5249	14.4952	13.1057	0.60471	0.44878	-0.083063	0.40855	0.013734	-0.32765	0.201835	0.402601	0.650868
POPTR_0001s03170	NA	NA	NA	0	0	0	0	0	0	NA	NA	NA	NA	NA	NA	NA	NA	NA
POPTR_0001s03180	Potri.001G148500.1	NA	NA	1.08661	0.447341	0.761766	1.17355	0.866051	0.798795	-0.70268	-0.12594	0.65219	0.33881	-0.041165	-0.30981	-0.070701	-1.10702	-0.141933
POPTR_0001s03190	Potri.001G040500.1	POPTRDRAFT_846161	wall associated kinase-like 2	0	0	0.0284394	0.0514355	0.111968	0	NA	Up	Up	1.9601	Down	Down	Down	Down	Up
POPTR_0001s03200	NA	NA	NA	0	0	0	0.0634248	0.175933	0.1537	NA	NA	NA	2.2541	1.8033	-0.38023	Down	Down	Down
POPTR_0001s03210	Potri.T132900.1	POPTRDRAFT_547711	wall associated kinase-like 2	0.189752	0.0285451	0	0.133341	0.061053	0	-2.0856	Down	Down	-0.2683	Down	Down	0.555153	-1.26057	NA
POPTR_0001s03220	NA	NA	NA	0	0	0	0	0	0	NA	NA	NA	NA	NA	NA	NA	NA	NA
POPTR_0001s03230	Potri.T132800.1	POPTRDRAFT_679328	Wall-associated kinase family protein	0	0	0	0.18817	0	0.0704624	NA	NA	NA	Down	-0.92553	Up	Down	NA	Down
POPTR_0001s03240	Potri.001G040000.1	NA	Wall-associated kinase family protein	0.359956	0.374802	0.182286	0.382706	0.0719793	0.208153	0.61325	-0.60244	-1.1432	-1.7309	-0.36821	1.4316	-0.0457568	2.29327	-0.264875
POPTR_0001s03250	Potri.001G040100.2	POPTRDRAFT_547715	NA	5.34138	3.63088	3.51252	6.27309	2.68703	3.3713	0.034569	-0.21975	-0.17983	-0.44411	-0.38195	0.12943	-0.187546	0.292744	-0.0119014
POPTR_0001s03260	Potri.001G041300.1	POPTRDRAFT_828712	metallothionein 2A	81.7979	75.2651	84.37	98.2851	82.8005	82.5169	0.4532	0.43022	0.050294	0.5344	0.26136	-0.20439	-0.223787	-0.298648	-0.0420419
POPTR_0001s03270	NA	XM_002299123.1	NA	3.01432	0	0	2.85713	0	0.109254	Down	Down	NA	Down	-4.1852	Up	0.126031	NA	Down
POPTR_0001s03280	NA	NA	NA	0	0	0	0.155315	0	0	NA	NA	NA	Down	Down	NA	Down	NA	NA
POPTR_0001s03290	Potri.001G041400.1	POPTRDRAFT_843435	tubby like protein 8	5.58994	0	0	8.77143	0	0.0926916	Down	Down	NA	Down	-6.0622	Up	-0.613803	NA	Down
POPTR_0001s03300	Potri.001G041500.1	NA	ARIA-interacting double AP2 domain protein	1.40987	0.701129	0.450749	0.994149	0.178846	0.0729506	-0.43089	-1.259	-0.75345	-1.65	-3.251	-1.5337	0.553361	1.78209	2.55817
POPTR_0001s03310	Potri.001G041600.1	POPTRDRAFT_178183	Major facilitator superfamily protein	2.50806	0.753535	0.295196	2.62209	0.300712	0.595522	-1.1591	-2.7022	-1.47	-2.4164	-1.6267	0.85678	-0.0206152	1.23111	-1.08166
POPTR_0001s03320	Potri.001G041700.1	POPTRDRAFT_547702	Eukaryotic aspartyl protease family protein	17.9115	1.11018	7.89084	14.867	0.372713	4.4733	-3.5062	-0.79973	2.7762	-4.6167	-1.2215	3.4634	0.3119	1.43001	0.74898
POPTR_0001s03330	Potri.001G041800.4	POPTRDRAFT_814792	NA	6.24494	3.7658	1.29398	3.47649	4.46372	1.15523	-0.14905	-1.8853	-1.6615	1.1476	-1.0784	-2.16	0.887403	-0.403773	0.0958464
POPTR_0001s03340	Potri.001G041900.2	POPTRDRAFT_1065618	NA	1.71011	0.821726	0.88604	1.78821	0.600974	1.34117	-0.47313	-0.56312	-0.016484	-0.79982	0.09784	0.9666	-0.025293	0.304894	-0.673551
POPTR_0001s03350	Potri.001G042000.1	POPTRDRAFT_547697	zinc ion binding	2.37878	1.1991	2.00263	2.28993	1.22392	1.73485	-0.41654	0.13748	0.6272	-0.15449	0.11164	0.33336	0.0970097	-0.163339	0.136993
POPTR_0001s03360	Potri.001G042100.1	POPTRDRAFT_587187	NA	0	0	0	0.0753732	0	0	NA	NA	NA	Down	Down	NA	Down	NA	NA
POPTR_0001s03370	Potri.001G042200.1	POPTRDRAFT_828713	NA	31.4053	3.24893	4.53196	37.3082	1.89901	3.0486	-2.7436	-2.4026	0.41159	-3.5459	-3.101	0.51244	-0.208895	0.60399	0.503427
POPTR_0001s03380	Potri.001G042300.1	POPTRDRAFT_587188	mitogen-activated protein kinase kinase kinase 20	0	0	0	0	0	0	NA	NA	NA	NA	NA	NA	NA	NA	NA
POPTR_0001s03390	Potri.001G042400.1	POPTRDRAFT_278472	mitogen-activated protein kinase kinase kinase 19	2.63494	1.66042	2.19956	2.18283	1.2989	1.17958	-0.12792	0.12107	0.32024	0.023062	-0.37438	-0.32912	0.315819	0.176039	0.8248
POPTR_0001s03400	Potri.001G042500.1	POPTRDRAFT_278475	Leucine-rich receptor-like protein kinase family protein	0.0910546	0.0801964	0	0.0841866	0	0	0.35608	Down	Down	Down	Down	NA	0.165172	Up	NA
POPTR_0001s03410	Potri.001G042600.1	POPTRDRAFT_587191	heat shock protein 70	0.442264	7.71437	0.356108	0.312179	28.6745	2.48684	4.6684	0.079807	-4.5207	7.3224	3.5128	-3.7368	0.537315	-2.10085	-2.88889
POPTR_0001s03420	Potri.001G042700.1	POPTRDRAFT_587192	heat shock protein 70B	0.177946	6.76601	0.401231	0.328974	27.3971	2.00185	5.8112	1.5628	-4.1762	7.1814	3.1213	-3.9884	-0.850223	-2.20821	-2.39836
POPTR_0001s03430	Potri.001G042800.1	NA	NA	2.77359	1.64894	2.44281	4.25115	1.77877	2.01484	-0.18226	0.21146	0.46612	-0.53773	-0.56288	0.044144	-0.57813	-0.224081	0.208358
POPTR_0001s03440	Potri.001G042900.2	HCQ3	hydroxycinnamoyl-CoA shikimate/quinate hydroxycinnamoyl transferase	50.8548	12.6011	7.60603	38.8205	8.59394	3.97722	-1.4377	-2.3562	-0.84474	-1.4145	-2.7746	-1.2928	0.432278	0.411732	0.86491
POPTR_0001s03450	NA	POPTRDRAFT_587194	NA	0	0	0.374289	0.605983	0.439715	0.342092	NA	Up	Up	0.37515	-0.31861	-0.62312	Down	Down	0.035335
POPTR_0001s03460	Potri.001G043000.2	POPTRDRAFT_587195	Protein phosphatase 2C family protein	40.8006	42.6305	26.9234	34.9005	42.7548	28.2604	0.64761	-0.21487	-0.78789	1.07	0.20771	-0.79499	0.267465	-0.151565	-0.140795
POPTR_0001s03470	Potri.001G043100.1	POPTRDRAFT_787369	Chaperone DnaJ-domain superfamily protein	307.388	1312.61	469.477	223.941	1700.53	585.873	2.6731	0.99584	-1.6028	3.7179	1.8975	-1.7541	0.496727	-0.54074	-0.38958
POPTR_0001s03480	Potri.001G043200.2	POPTRDRAFT_587197	magnesium transporter 2	10.3817	6.81337	9.78301	10.1178	7.16038	9.06139	-0.054122	0.29878	0.4254	0.27474	0.35373	0.14704	0.0793478	-0.240666	0.0382526
POPTR_0001s03490	NA	NA	NA	21.7345	10.1632	10.5986	22.34	10.4932	10.5064	-0.5274	-0.65175	-0.050705	-0.33918	-0.57647	-0.16928	0.00201208	-0.183517	-0.0588726
POPTR_0001s03500	Potri.001G043400.4	POPTRDRAFT_1074521	SNARE-like superfamily protein	17.9805	11.4416	10.305	19.3816	11.4594	10.6087	-0.089405	-0.41829	-0.25538	0.011708	-0.35883	-0.3042	-0.0664357	-0.160908	-0.110425
POPTR_0001s03510	Potri.001G043500.1	POPTRDRAFT_587200	Tetratricopeptide repeat (TPR)-like superfamily protein	0.875504	0.676338	0.667477	1.32963	0.47511	0.562885	0.19856	-0.0045199	-0.12827	-0.7213	-0.7322	0.054918	-0.564678	0.360234	0.179921
POPTR_0001s03520	Potri.001G043600.2	POPTRDRAFT_828716	early nodulin-like protein 17	5.11018	0.392612	0.589982	6.5909	0.169585	0.245	-3.1339	-2.727	0.48048	-4.5976	-4.239	0.42553	-0.325098	1.13109	1.20254
POPTR_0001s03530	NA	NA	NA	3.51222	2.92577	1.39759	3.62767	1.27534	1.1647	0.30292	-0.94775	-1.1786	-0.77801	-1.1278	-0.28286	-0.00352733	1.07718	0.190867
POPTR_0001s03540	Potri.001G043800.1	NA	disease resistance family protein / LRR family protein	0.0322051	0.0819438	0	0.0329758	0.0710322	0	1.8441	Down	Down	1.804	Down	Down	0.0134995	0.0598268	NA
POPTR_0001s03550	Potri.001G043900.1	POPTRDRAFT_811974	cyclic nucleotide gated channel 8	0.0615062	0.0333927	0	0.0495509	0	0	-0.409	Down	Down	Down	Down	NA	0.34764	Up	NA
POPTR_0001s03560	Potri.001G044000.1	POPTRDRAFT_1118639	Low PSII Accumulation 3	1.98603	1.7294	5.5741	3.33837	2.04707	4.36191	0.36793	1.8754	1.5811	0.074815	0.9	0.8935	-0.706361	-0.406424	0.282441
POPTR_0001s03570	Potri.001G044100.1	POPTRDRAFT_787377	Acyl-CoA N-acyltransferases (NAT) superfamily protein	2.59096	0.426766	0.0499718	1.96308	0.526306	0	-2.0938	-5.3024	-3.1345	-1.1318	Down	Down	0.439811	-0.504483	Up
POPTR_0001s03580	NA	NA	NA	13.0994	2.44234	4.9309	11.5499	0.793241	4.84594	-1.9195	-1.0236	0.96704	-3.182	-0.73878	2.5143	0.225506	1.49301	-0.0448952
POPTR_0001s03590	NA	NA	NA	6.038	2.16261	2.26327	7.55265	1.42601	1.89852	-0.94314	-1.0292	-0.014902	-1.6963	-1.4826	0.28238	-0.286443	0.470501	0.18168
POPTR_0001s03600	Potri.001G044300.5	POPTRDRAFT_587208	NDH-dependent cyclic electron flow 1	0.113881	0.137667	0.158692	0.17808	0.0887831	0.152679	0.87059	0.8678	0.071314	-0.22142	0.29318	0.58227	-0.602191	0.491038	-0.0153997
POPTR_0001s03610	NA	POPTRDRAFT_787380	NA	0.414611	0.603348	0.383787	0.11134	0.390249	0	1.1357	0.26149	-0.79407	2.4759	Down	Down	1.9326	0.580477	Up
POPTR_0001s03620	Potri.001G044500.4	POPTRDRAFT_828718	WRKY DNA-binding protein 40	8.57898	62.821	28.8088	12.3772	108.776	33.3765	3.4474	2.134	-1.2399	3.9303	1.9469	-1.9155	-0.483645	-0.95984	-0.284063
POPTR_0001s03630	Potri.001G044600.1	POPTRDRAFT_787382	NA	0	0.69032	0.0937544	0	1.47959	0.190485	Up	Up	-3.048	Up	Up	-3.191	NA	-1.21614	-1.06918
POPTR_0001s03640	Potri.001G044700.3	POPTRDRAFT_837570	MITOCHONDRIAL FERREDOXIN 2	4.318	1.57193	2.40198	5.5524	2.1354	2.51721	-0.89393	-0.45715	0.50903	-0.61008	-0.62924	0.047523	-0.322634	-0.600164	-0.136748
POPTR_0001s03650	Potri.001G044900.1	POPTRDRAFT_787385	NRAMP metal ion transporter 6	23.5994	15.5285	11.5299	22.4559	10.8786	9.37341	-0.056151	-0.64836	-0.52035	-0.2968	-0.74725	-0.38205	0.114181	0.361109	0.226682
POPTR_0001s03660	Potri.001G045900.1	CCR2	cinnamoyl coa reductase 1	0.114901	110.536	258.719	1.50228	249.754	394.626	10.477	11.509	1.1098	8.1844	8.5627	0.44821	-3.63848	-1.34145	-0.679505
POPTR_0001s03670	Potri.001G045100.1	CCR2	cinnamoyl coa reductase 1	0	0.665834	1.63591	0	2.00341	3.13999	Up	Up	1.1837	Up	Up	0.4197	NA	-1.7682	-1.00694
POPTR_0001s03680	Potri.T134000.1	POPTRDRAFT_746851	high affinity K+ transporter 5	1.01407	0.44032	1.17333	0.94679	0.25285	1.07593	-0.64109	0.5991	1.3143	-1.136	0.69614	1.8997	0.139209	0.640948	0.0571307
POPTR_0001s03690	Potri.T130200.1	NA	NB-ARC domain-containing disease resistance protein	0.368985	0.460769	0.404325	0.456888	0.77377	0.405577	0.85134	0.51481	-0.26676	1.4952	0.34205	-1.085	-0.263353	-0.900191	-0.0775072
POPTR_0001s03700	Potri.T130100.1	POPTRDRAFT_796528	NA	0	0	0	0	0.235286	0	NA	NA	NA	Up	NA	Down	NA	Down	NA
POPTR_0001s03710	Potri.T129800.1	POPTRDRAFT_796523	NB-ARC domain-containing disease resistance protein	8.97759	2.57298	5.24281	2.26958	1.42058	2.5523	-1.2326	-0.39238	0.91324	0.081823	0.68048	0.66587	2.02506	0.714156	0.966585
POPTR_0001s03720	NA	POPTRDRAFT_796524	NA	0	0	0	0	0	0	NA	NA	NA	NA	NA	NA	NA	NA	NA
POPTR_0001s03730	NA	NA	NA	0.505399	0.273636	0.266283	0.538563	0.293973	0.38935	-0.26522	-0.54129	-0.19733	-0.11718	0.040627	0.22289	-0.0480399	-0.202614	-0.61218
POPTR_0001s03740	Potri.001G000200.1	POPTRDRAFT_750398	zinc ion binding;nucleic acid binding	0	0	0	0	0	0	NA	NA	NA	NA	NA	NA	NA	NA	NA
POPTR_0001s03750	Potri.001G000300.1	NA	NA	27.9059	16.2742	7.23508	28.9318	16.7216	9.96709	-0.20991	-1.5595	-1.2757	-0.01084	-1.0251	-0.94658	-0.011843	-0.203593	-0.531988
POPTR_0001s03760	Potri.001G000500.1	POPTRDRAFT_750403	SKU5 similar 12	0	0	0	0	0	0	NA	NA	NA	NA	NA	NA	NA	NA	NA
POPTR_0001s03770	Potri.001G000600.1	POPTRDRAFT_547564	SKU5 similar 12	0	0	0	0	0	0	NA	NA	NA	NA	NA	NA	NA	NA	NA
POPTR_0001s03780	Potri.001G000700.2	POPTRDRAFT_177738	purin-rich alpha 1	30.3959	33.0045	35.3222	39.0837	27.9767	38.2629	0.68204	0.60281	-0.0064344	0.27751	0.48167	0.2719	-0.321581	0.0880896	-0.186523
POPTR_0001s03790	NA	NA	NA	36.5721	41.1174	46.3501	41.5514	34.8663	54.2573	0.73056	0.72697	0.069625	0.51439	0.89717	0.45026	-0.14188	0.080659	-0.297676
POPTR_0001s03800	Potri.001G000800.1	POPTRDRAFT_841806	P-loop containing nucleoside triphosphate hydrolases superfamily protein	7.61509	1.47493	1.44769	6.53822	0.699975	1.29056	-1.8424	-2.0101	-0.097464	-2.5021	-1.8297	0.74003	0.261363	0.927986	0.0956037
POPTR_0001s03810	Potri.001G000900.3	POPTRDRAFT_750407	NA	114.164	71.0933	102.538	105.003	71.0924	97.8721	-0.11288	0.23071	0.41718	0.20504	0.41065	0.27317	0.162108	-0.150963	-0.00360675
POPTR_0001s03820	Potri.001G001000.1	POPTRDRAFT_547567	NA	1.0186	0.0912488	0	0.349985	0.0790981	0.0764381	-2.9981	Down	Down	-1.4664	-1.6777	-0.1355	1.58186	0.0598268	Down
POPTR_0001s03830	Potri.001G001100.1	PTREXPA10	expansin A15	97.6066	40.4115	32.7305	112.25	18.3792	16.0151	-0.71604	-1.1914	-0.40323	-1.8668	-2.2977	-0.36372	-0.160052	0.994781	0.960666
POPTR_0001s03840	Potri.001G001200.2	POPTRDRAFT_750410	Nuclear pore complex protein	0.549807	0.550769	0.308038	0.785135	0.406363	0.359601	0.59674	-0.44644	-0.97006	-0.19545	-0.61831	-0.35852	-0.477085	0.314258	-0.290109
POPTR_0001s03850	NA	NA	NA	0.717679	1.1598	0.806438	1.06669	0.317464	0.350871	1.2514	0.55513	-0.62189	-0.93848	-1.0922	-0.090072	-0.52436	1.6772	1.13962
POPTR_0001s03860	Potri.001G001300.4	POPTRDRAFT_639592	Uncharacterised conserved protein UCP022280	34.8988	20.1073	50.356	38.315	15.9857	50.5538	-0.23341	0.91441	1.2211	-0.51448	0.91149	1.4939	-0.0937994	0.19087	-0.0763329
POPTR_0001s03870	Potri.001G001400.2	NA	NA	6.93727	4.41182	4.75715	5.63352	3.43634	3.846	-0.08021	-0.15806	-0.005392	0.059381	-0.041644	-0.035584	0.338523	0.204711	0.237066
POPTR_0001s03880	Potri.001G001500.2	POPTRDRAFT_177749	RING/U-box superfamily protein	21.9086	22.8507	20.8371	25.2017	24.7098	23.307	0.62415	0.31266	-0.23798	0.73768	0.39937	-0.27074	-0.159821	-0.2675	-0.231998
POPTR_0001s03890	Potri.001G001600.1	POPTRDRAFT_797004	Pyruvate kinase family protein	105.031	67.0493	60.5911	99.5021	69.8188	55.649	-0.095089	-0.40761	-0.23989	0.25273	-0.32714	-0.51276	0.118938	-0.220934	0.053306
POPTR_0001s03900	Potri.001G001700.1	POPTRDRAFT_177760	calmodulin-binding protein	12.5871	5.27944	8.03763	11.7865	3.79705	6.8979	-0.69107	-0.26227	0.50168	-0.8723	-0.26153	0.67775	0.136461	0.323225	0.150339
POPTR_0001s03910	NA	NA	NA	0	0	0.250267	0.491003	0	0	NA	Up	Up	Down	Down	NA	Down	NA	Up
POPTR_0001s03920	NA	XM_002299058.1	NA	5.088	0.235097	1.69751	7.19172	0.303234	1.62811	-3.8398	-1.1962	2.7178	-3.7875	-1.6326	2.2196	-0.458263	-0.508962	-0.00693968
POPTR_0001s03930	Potri.001G001900.1	NA	NA	0	0	0	0	0	0	NA	NA	NA	NA	NA	NA	NA	NA	NA
POPTR_0001s03940	Potri.001G002000.2	POPTRDRAFT_814760	evolutionarily conserved C-terminal region 2	301.089	288.221	682.261	338.37	285.347	834.887	0.49832	1.5647	1.1394	0.51589	1.815	1.3666	-0.126307	-0.138227	-0.362185
POPTR_0001s03950	Potri.001G002200.1	NA	Subtilisin-like serine endopeptidase family protein	0.499128	0.181791	0.0801233	0.650074	0.17606	0.100922	-0.88578	-2.2518	-1.2954	-1.107	-2.1767	-1.0027	-0.345293	-0.116917	-0.407909
POPTR_0001s03960	Potri.001G002300.8	POPTRDRAFT_177776	Protein kinase superfamily protein	2.31027	2.78907	1.04207	3.43858	1.31624	0.366712	0.84635	-0.76055	-1.5321	-0.61089	-2.715	-2.0358	-0.530735	0.931072	1.43757
POPTR_0001s03970	Potri.001G002400.2	NA	WRKY DNA-binding protein 51	0	0	0	0.219518	0.236428	0.114239	NA	NA	NA	0.80405	-0.40971	-1.1355	Down	Down	Down
POPTR_0001s03980	Potri.001G002500.2	POPTRDRAFT_797006	TCP-1/cpn60 chaperonin family protein	97.2174	85.9182	96.1532	100.243	80.1248	99.1581	0.39474	0.37095	0.049925	0.45255	0.49585	0.11067	-0.00436411	-0.0563228	-0.114959
POPTR_0001s03990	Potri.001G002600.1	NA	pumilio 12	4.06287	1.66079	0.628406	4.13319	1.54136	0.771258	-0.73207	-2.305	-1.4995	-0.66238	-1.911	-1.1822	0.0166399	-0.046945	-0.361957
POPTR_0001s04000	Potri.001G002700.1	NA	protein containing PDZ domain	0.405651	0.166083	0.333146	0.259783	0.107353	0.184614	-0.74195	0.10991	0.92237	-0.4902	0.024123	0.58227	0.685235	0.444681	0.782192
POPTR_0001s04010	Potri.001G002800.1	CYP716D1	cytochrome P450	11.2515	0.297378	0.207374	8.00598	0.288002	0.12413	-4.6747	-5.3716	-0.62079	-4.0198	-5.4934	-1.3998	0.530704	-0.116917	0.664287
POPTR_0001s04020	Potri.001G003000.1	CYP716D2V1|CYP716D3V1	cytochrome P450	31.8317	1.33701	2.03423	32.3796	0.879514	1.41897	-4.0433	-3.5814	0.53339	-4.4815	-4.0014	0.54778	0.0161621	0.460499	0.451507
POPTR_0001s04030	Potri.001G003100.3	CYP716D2V1|CYP716D3V1	cytochrome P450	16.0555	14.5376	8.75398	15.3912	10.8963	8.37834	0.42847	-0.49008	-0.84448	0.26941	-0.36372	-0.56476	0.104286	0.267508	-0.00829792
POPTR_0001s04040	Potri.001G003200.1	POPTRDRAFT_750424	receptor like protein 46	0.292748	3.28029	3.70801	0.818824	2.39483	2.54675	4.0252	4.045	0.092324	2.3275	2.1551	-0.10338	-1.43249	0.275511	0.470192
POPTR_0001s04050	Potri.001G003300.1	POPTRDRAFT_750425	NA	1.22311	0.445985	0.25705	2.2704	0.575244	0.619208	-0.85768	-1.8603	-0.92869	-1.2041	-1.3601	-0.085025	-0.857516	-0.508962	-1.34684
POPTR_0001s04060	Potri.001G003400.1	NA	Uncharacterised conserved protein UCP009193	7.60825	2.6756	3.33992	7.98772	1.65007	2.9697	-0.93656	-0.80548	0.2044	-1.4936	-0.91739	0.64272	-0.0293274	0.534731	0.0976311
POPTR_0001s04070	Potri.001G003500.1	POPTRDRAFT_547586	NA	6.87553	1.95748	2.90761	6.14741	1.8603	2.3162	-1.2429	-0.85699	0.46076	-0.92068	-0.89773	0.089562	0.202506	-0.109281	0.258997
POPTR_0001s04080	NA	NA	NA	0.59059	0.461313	0.400649	0.52791	0	0.482077	0.12706	-0.17591	-0.23524	Down	0.3786	Up	0.199204	Up	-0.340506
POPTR_0001s04090	Potri.001G003700.1	POPTRDRAFT_547588	DNA binding;DNA-directed RNA polymerases	7.6284	4.58945	13.3494	8.71948	3.82029	12.1809	-0.18908	1.1927	1.4532	-0.4297	0.99248	1.4889	-0.153388	0.0967492	0.0617001
POPTR_0001s04100	Potri.001G003800.1	POPTRDRAFT_177802	Protein of Unknown Function (DUF239)	49.0214	20.9135	22.6525	51.6827	13.3921	19.119	-0.69004	-0.72775	0.033737	-1.2056	-0.92229	0.35109	-0.0340482	0.488715	0.174734
POPTR_0001s04110	Potri.001G003900.1	POPTRDRAFT_639614	calpain-type cysteine protease family	9.15871	13.0352	11.328	9.62867	10.3277	9.23093	1.0772	0.69148	-0.31211	0.86189	0.45298	-0.34131	-0.0271392	0.191551	0.225288
POPTR_0001s04120	Potri.001G004000.1	POPTRDRAFT_708263	Protein of unknown function (DUF1639)	2.46477	0.358267	0.664803	3.77571	0.271024	0.598044	-2.2656	-1.4982	0.83694	-3.0716	-2.1425	0.99802	-0.572293	0.242637	0.0842727
POPTR_0001s04130	Potri.001G004100.1	POPTRDRAFT_547592	arabinogalactan protein 14	389.692	257.985	250.009	339.309	210.958	206.108	-0.05583	-0.25405	-0.12678	0.058864	-0.2077	-0.19841	0.239481	0.132798	0.207395
POPTR_0001s04140	Potri.001G004200.1	NA	RNA polymerase II transcription mediators	10.586	20.1811	22.9525	11.2004	17.0251	22.145	1.4981	1.501	0.076775	1.3671	1.4965	0.1965	-0.0364255	0.0985032	-0.0173291
POPTR_0001s04150	Potri.001G004300.3	POPTRDRAFT_177820	elongation factor P (EF-P) family protein	9.76775	7.70206	10.578	11.6055	5.30616	9.40087	0.21618	0.5001	0.3565	-0.36584	0.20619	0.63869	-0.208853	0.380021	0.100082
POPTR_0001s04160	Potri.001G004400.1	POPTRDRAFT_750435	NA	0.221088	0	0	0.392531	0	0	Down	Down	NA	Down	Down	NA	-0.793892	NA	NA
POPTR_0001s04170	Potri.001G004500.1	POPTRDRAFT_547596	Mitochondrial substrate carrier family protein	108.25	68.2825	69.4198	109.294	60.6148	72.7399	-0.097741	-0.25501	-0.083968	-0.087174	-0.075385	0.07954	0.0270135	0.0214484	-0.138465
POPTR_0001s04180	Potri.001G004600.2	TUA4	tubulin alpha-3	234.083	53.9448	60.2388	191.699	50.3205	72.0858	-1.5777	-1.5729	0.076176	-1.1873	-0.90031	0.35481	0.327692	-0.0549951	-0.330265
POPTR_0001s04190	Potri.001G004700.1	ERF58	related to AP2 11	0.374954	0.087089	0	0.128351	0	0.0724569	-1.4645	Down	Down	Down	-0.31861	Up	1.57389	Up	Down
POPTR_0001s04200	Potri.001G004800.1	POPTRDRAFT_797014	ARM repeat superfamily protein	23.1371	27.0192	47.4133	24.1381	24.0338	52.5533	0.78844	1.4213	0.70616	0.75377	1.6345	0.9481	-0.0192981	0.0201166	-0.218099
POPTR_0001s04210	Potri.001G004900.1	POPTRDRAFT_750442	NA	0	0.158668	0	0	0	0	Up	NA	Down	NA	NA	NA	NA	Up	NA
POPTR_0001s04220	NA	POPTRDRAFT_547601	NA	0	0	0	0.195927	0	0	NA	NA	NA	Down	Down	NA	Down	NA	NA
POPTR_0001s04230	Potri.001G005000.9	POPTRDRAFT_814770	Peptidyl-tRNA hydrolase family protein	7.11308	4.48954	4.69614	7.06994	4.23648	3.98288	-0.084515	-0.21169	-0.053633	0.0083482	-0.31655	-0.25717	0.0477717	-0.0444602	0.166634
POPTR_0001s04240	Potri.001G005100.1	MYB006	myb domain protein 5	3.81584	9.03812	8.98996	5.44922	11.9179	7.86789	1.8098	1.6188	-0.11762	1.8831	1.0407	-0.77637	-0.470033	-0.540039	0.123651
POPTR_0001s04250	NA	NA	NA	3.13254	1.26549	1.10344	2.47291	1.69329	0.978634	-0.72904	-1.1216	-0.31926	0.2019	-0.82751	-0.96072	0.377597	-0.551561	0.0975472
POPTR_0001s04260	Potri.001G005400.1	POPTRDRAFT_708286	Putative lysine decarboxylase family protein	3.38352	1.58247	6.23376	9.05218	1.76243	5.05723	-0.55261	1.2694	1.8917	-1.5934	-0.32748	1.3334	-1.38093	-0.32975	0.228485
POPTR_0001s04270	Potri.001G005500.2	NA	calcium ion binding	25.1349	12.5193	13.4871	27.6137	10.9498	15.4802	-0.45367	-0.51174	0.014418	-0.56346	-0.32345	0.3069	-0.0944859	0.024291	-0.268074
POPTR_0001s04280	Potri.001G005600.1	POPTRDRAFT_177863	calmodulin-binding family protein	0.131107	0	0	0.299423	0.0827007	0	Down	Down	NA	-0.99953	Down	Down	-1.1446	Down	NA
POPTR_0001s04290	Potri.001G005700.2	POPTRDRAFT_847566	ACD1-like	0.115289	0.101541	0.148267	0.0501107	0	0.0564354	0.35608	0.7451	0.45968	Down	0.67045	Up	1.22702	Up	1.32009
POPTR_0001s04300	Potri.001G005800.1	POPTRDRAFT_547612	NA	0	0	0	0	0	0	NA	NA	NA	NA	NA	NA	NA	NA	NA
POPTR_0001s04310	Potri.001G005900.2	POPTRDRAFT_639645	ACD1-like	5.77744	5.34217	4.54577	4.59909	3.87807	3.33399	0.45465	0.038452	-0.34264	0.51861	0.047469	-0.40534	0.373582	0.313833	0.379859
POPTR_0001s04320	Potri.001G006100.1	POPTRDRAFT_177877	curculin-like (mannose-binding) lectin family protein / PAN domain-containing protein	1.96642	1.21246	0.824837	2.52911	1.17861	0.681016	-0.14058	-0.86363	-0.65094	-0.33973	-1.3835	-0.9777	-0.326067	-0.119412	0.208792
POPTR_0001s04330	Potri.001G006200.1	POPTRDRAFT_177885	calmodulin-binding family protein	2.58499	3.47818	1.32421	2.49705	4.25248	1.21692	1.0037	-0.57978	-1.509	1.5417	-0.5254	-2.0007	0.0930948	-0.440593	0.0539413
POPTR_0001s04340	Potri.001G006300.1	POPTRDRAFT_639652	TBP-associated factor 7	5.4378	11.8276	12.3807	7.32878	14.217	14.3089	1.69	1.5717	-0.044608	1.7396	1.4785	-0.19316	-0.387845	-0.43036	-0.280878
POPTR_0001s04350	Potri.001G006400.2	POPTRDRAFT_547618	SC35-like splicing factor 30A	79.6694	82.639	66.1692	92.4192	78.5003	64.2241	0.62306	0.11777	-0.43214	0.53627	-0.012777	-0.48174	-0.172568	-0.0804089	-0.0280889
POPTR_0001s04360	Potri.001G006500.2	POPTRDRAFT_547619	O-Glycosyl hydrolases family 17 protein	3.92604	0.573173	0.488716	5.13567	0.450724	0.281302	-2.2406	-2.6162	-0.30377	-2.744	-3.6774	-0.86463	-0.348098	0.167197	0.726783
POPTR_0001s04370	Potri.001G006600.1	POPTRDRAFT_708296	acyl-activating enzyme 18	0.25749	0	0	0.0781428	0	0	Down	Down	NA	Down	Down	NA	1.77079	NA	NA
POPTR_0001s04380	Potri.001G006700.2	POPTRDRAFT_708301	acyl-activating enzyme 18	37.9999	12.7321	17.3279	42.1496	8.89853	18.2548	-1.041	-0.74762	0.36425	-1.5068	-0.69458	0.88061	-0.107723	0.365055	-0.147061
POPTR_0001s04390	Potri.001G006800.1	NA	2-oxoglutarate (2OG) and Fe(II)-dependent oxygenase superfamily protein	9.02197	0	0.0663711	3.98685	0	0.0606616	Down	-6.7099	Up	Down	-5.5221	Up	1.21549	NA	0.035335
POPTR_0001s04400	NA	NA	NA	0	0	0	0	0	0	NA	NA	NA	NA	NA	NA	NA	NA	NA
POPTR_0001s04410	Potri.T170500.1	POPTRDRAFT_639660	2-oxoglutarate (2OG) and Fe(II)-dependent oxygenase superfamily protein	12.2625	0	0	6.79884	0	0	Down	Down	NA	Down	Down	NA	0.890031	NA	NA
POPTR_0001s04420	Potri.001G007000.1	POPTRDRAFT_547623	Galactose oxidase/kelch repeat superfamily protein	14.4527	5.47375	2.26192	8.93665	4.7804	1.8219	-0.81475	-2.2884	-1.3993	-0.13122	-1.7832	-1.5849	0.732671	0.0519954	0.241947
POPTR_0001s04430	Potri.001G007100.1	2OGOX13	2-oxoglutarate (2OG) and Fe(II)-dependent oxygenase superfamily protein	0.469862	0	0	0.48115	0	0	Down	Down	NA	Down	Down	NA	0.011029	NA	NA
POPTR_0001s04440	Potri.001G007200.1	PTRLAT1	Amino acid permease family protein	6.17731	0.369064	0.724739	5.36802	0.317241	0.83367	-3.486	-2.7048	0.8556	-3.2738	-2.1742	1.1659	0.245162	0.0413531	-0.271029
POPTR_0001s04450	Potri.001G007300.1	PTRLAT2	Amino acid permease family protein	12.5122	0.776995	0.575275	11.9032	0.456812	0.215302	-3.4355	-4.0543	-0.54452	-3.9169	-5.2826	-1.3032	0.110609	0.599578	1.35688
POPTR_0001s04460	Potri.001G007400.1	POPTRDRAFT_750465	Pectin lyase-like superfamily protein	0	0	0	0	0	0	NA	NA	NA	NA	NA	NA	NA	NA	NA
POPTR_0001s04470	NA	POPTRDRAFT_750466	NA	0.0868989	0.0509079	0.130195	0.198459	0.0882579	0.084862	-0.28798	0.97017	1.3274	-0.48376	-0.71784	-0.17155	-1.1446	-0.940173	0.562673
POPTR_0001s04480	NA	NA	NA	0	0	0	0	0	0	NA	NA	NA	NA	NA	NA	NA	NA	NA
POPTR_0001s04490	Potri.001G007700.1	POPTRDRAFT_177947	PHYTOENE SYNTHASE	1.73855	0.182959	0	1.01767	0	0	-2.6581	Down	Down	Down	Down	NA	0.811862	Up	NA
POPTR_0001s04500	Potri.001G007800.1	POPTRDRAFT_547629	protein phosphatase 2A-3	59.1986	32.9885	37.527	60.0399	29.8087	37.5103	-0.27631	-0.27118	0.078218	-0.24824	-0.16702	0.14848	0.0202209	-0.00307539	-0.0696618
POPTR_0001s04510	Potri.001G007900.2	POPTRDRAFT_177956	P-loop containing nucleoside triphosphate hydrolases superfamily protein	35.4722	40.0651	36.0059	34.4375	34.0511	36.6571	0.73968	0.4069	-0.25968	0.75241	0.60173	-0.083717	0.0843798	0.0778328	-0.0958808
POPTR_0001s04520	NA	NA	NA	2.0483	3.47477	2.67545	3.83274	1.78088	5.79571	1.3075	0.76541	-0.47106	-0.37862	1.1093	1.5577	-0.861895	0.82816	-1.19269
POPTR_0001s04530	Potri.001G008000.1	XM_002297609.1	Galactose oxidase/kelch repeat superfamily protein	6.04683	6.55197	8.70776	6.38385	6.37715	8.79854	0.68145	0.90966	0.30152	0.75416	0.97608	0.2898	-0.0339524	-0.10328	-0.0863708
POPTR_0001s04540	Potri.T156900.1	POPTRDRAFT_547632	NA	0.428806	0.16429	0	0.91929	0.351388	0	-0.74394	Down	Down	-0.51908	Down	Down	-1.03592	-1.26057	NA
POPTR_0001s04550	Potri.T157000.1	NA	Protein of unknown function (DUF761)	0.152606	0	0	0.122943	0	0	Down	Down	NA	Down	Down	NA	0.34764	NA	NA
POPTR_0001s04560	Potri.001G008300.1	POPTRDRAFT_177966	Protein of unknown function	23.1829	4.77458	3.75727	18.7554	6.70378	2.84829	-1.6967	-2.242	-0.47127	-0.70659	-2.2078	-1.4344	0.347844	-0.638462	0.328138
POPTR_0001s04570	NA	POPTRDRAFT_750473	NA	45.313	8.12875	7.14662	37.3362	7.13617	5.14049	-1.919	-2.279	-0.2871	-1.6343	-2.3497	-0.6482	0.31997	0.0402614	0.405464
POPTR_0001s04580	Potri.001G008400.1	POPTRDRAFT_639670	Protein of unknown function	53.6789	1.50069	2.23891	59.0141	1.29544	2.00554	-4.6516	-4.1965	0.52596	-4.7397	-4.3649	0.44393	-0.0939916	0.0111182	0.0883443
POPTR_0001s04590	Potri.001G008500.1	POPTRDRAFT_639672	Bifunctional inhibitor/lipid-transfer protein/seed storage 2S albumin superfamily protein	105.563	4.07066	20.6831	99.5717	0.897385	7.43835	-4.18	-1.9674	2.282	-6.0406	-3.2347	2.871	0.123697	1.99821	1.40719
POPTR_0001s04600	Potri.001G008600.1	POPTRDRAFT_547638	transferases	0.0893837	0	0	0.372257	0.104504	0	Down	Down	NA	-0.98216	Down	Down	-2.0076	Down	NA
POPTR_0001s04610	Potri.001G008700.1	POPTRDRAFT_547639	RNA-binding KH domain-containing protein	5.68746	11.0456	12.3586	6.19095	10.2222	10.3906	1.5246	1.504	0.052962	1.4775	1.26	-0.15032	-0.0772558	-0.027447	0.1812
POPTR_0001s04620	Potri.001G008800.3	POPTRDRAFT_177975	histone mono-ubiquitination 2	22.6945	25.3612	25.4247	22.9701	23.0715	23.2577	0.72754	0.54906	-0.10488	0.78033	0.53064	-0.18281	0.0264156	-0.0205879	0.0593132
POPTR_0001s04630	Potri.001G008900.1	POPTRDRAFT_844487	Family of unknown function (DUF716)	1.39163	3.36908	0.277372	1.08973	16.0666	1.29062	1.8676	-1.9469	-3.7385	4.6977	0.75202	-3.8786	0.390507	-2.43073	-2.29225
POPTR_0001s04640	Potri.001G009000.1	POPTRDRAFT_838625	Family of unknown function (DUF716)	0	0	0	0	0	0	NA	NA	NA	NA	NA	NA	NA	NA	NA
POPTR_0001s04650	Potri.001G009100.1	POPTRDRAFT_547643	Disease resistance-responsive (dirigent-like protein) family protein	9.53493	0.349598	0.365684	12.1101	0	0.0729636	-4.2011	-4.3126	-0.035827	Down	-6.8535	Up	-0.30174	Up	2.24925
POPTR_0001s04660	Potri.001G009200.1	POPTRDRAFT_547644	NA	10.3577	6.30302	4.13129	9.41643	2.35328	1.92542	-0.14222	-0.93679	-0.72051	-1.2491	-1.7745	-0.45551	0.179347	1.28766	1.02951
POPTR_0001s04670	Potri.001G009300.1	NA	NA	0.739522	0.216617	0.177726	1.03243	0.23324	0.180547	-1.288	-1.6637	-0.30321	-1.2826	-2.0018	-0.65918	-0.426502	-0.399737	-0.0691784
POPTR_0001s04680	Potri.001G009400.1	NA	F-box family protein	0	0	0	0	0	0	NA	NA	NA	NA	NA	NA	NA	NA	NA
POPTR_0001s04690	Potri.001G009500.1	NA	NA	16.2845	15.1244	22.2427	18.2189	15.0142	26.2918	0.45247	0.8349	0.45545	0.48559	1.0411	0.6228	-0.119893	-0.146498	-0.311492
POPTR_0001s04700	Potri.001G009600.1	DMT903	chromomethylase 3	22.963	9.54856	8.20954	24.4467	8.89725	11.659	-0.70269	-1.0969	-0.32133	-0.695	-0.55704	0.20475	-0.0499171	-0.051835	-0.575182
POPTR_0001s04710	Potri.001G009700.1	POPTRDRAFT_839996	Protein kinase family protein	80.3674	110.923	87.0933	87.4759	122.236	92.2325	1.0392	0.50186	-0.46348	1.2597	0.58902	-0.60331	-0.0800293	-0.295299	-0.153091
POPTR_0001s04720	Potri.001G009800.7	POPTRDRAFT_814778	DnaJ/Hsp40 cysteine-rich domain superfamily protein	0.991836	0.208451	0.715846	0.982522	0.060094	0.347273	-1.7089	-0.082349	1.6984	-3.3423	-0.98454	2.4255	0.0625804	1.69269	0.978515
POPTR_0001s04730	Potri.001G009900.1	PTRMTP8.3	Cation efflux family protein	0	0.11427	0	0	0	0.0957229	Up	NA	Down	NA	Up	Up	NA	Up	Down
POPTR_0001s04740	NA	PTRMTP8.4	NA	1.35186	1.9188	2.29484	0.909207	1.64482	1.94483	1.0406	1.1497	0.17964	1.5991	1.6037	0.070114	0.608206	0.0593561	0.170401
POPTR_0001s04750	Potri.001G010300.1	PTRMTP8.2	Cation efflux family protein	5.32505	10.4783	14.249	4.6997	15.1878	16.0662	1.5361	1.805	0.34141	2.4573	2.2874	-0.10176	0.224059	-0.691203	-0.24513
POPTR_0001s04760	Potri.001G010400.2	POPTRDRAFT_846573	P-loop containing nucleoside triphosphate hydrolases superfamily protein	5.74622	1.92787	2.63729	6.23256	1.75757	3.03018	-1.0241	-0.73385	0.36326	-1.0691	-0.5269	0.61115	-0.0768211	-0.0245917	-0.270085
POPTR_0001s04770	Potri.001G010500.1	POPTRDRAFT_750490	seven in absentia of Arabidopsis 2	15.9921	22.0604	17.4376	16.405	21.189	18.3674	1.0334	0.51029	-0.45016	1.135	0.67433	-0.39358	0.00376789	-0.0928279	-0.145999
POPTR_0001s04780	NA	NA	NA	6.24735	4.03987	0.857066	6.4901	17.198	1.68438	-0.035064	-2.4775	-2.366	2.2271	-1.4256	-3.5791	-0.0120484	-2.26669	-1.05411
POPTR_0001s04790	Potri.001G010700.2	POPTRDRAFT_639689	geminivirus rep interacting kinase 1	0.0446708	0.342544	0.499035	0.17581	0.282104	0.237317	3.545	3.8804	0.40646	1.4783	0.94392	-0.46885	-1.94614	0.124243	1.00134
POPTR_0001s04800	Potri.001G010800.1	FTHFS1	10-formyltetrahydrofolate synthetase	16.3078	12.059	11.2065	17.05	11.3067	12.2996	0.12285	-0.15568	-0.20592	0.16659	0.040381	-0.058798	-0.0233347	-0.0609577	-0.205002
POPTR_0001s04810	NA	POPTRDRAFT_178044	NA	0.0365994	0.0468816	0	0	0	0	1.0146	Down	Down	NA	NA	NA	Up	Up	NA
POPTR_0001s04820	Potri.001G011000.3	POPTRDRAFT_814782	peroxidase CB	0.7119	0.0630124	0.0577529	0.491296	0.190318	0.157825	-3.0173	-3.2516	-0.17033	-0.55864	-1.1255	-0.50209	0.584587	-1.84716	-1.5285
POPTR_0001s04830	Potri.001G011100.1	POPTRDRAFT_750495	NA	0	0	0	0	0	0	NA	NA	NA	NA	NA	NA	NA	NA	NA
POPTR_0001s04840	Potri.001G011200.1	POPTRDRAFT_547662	peroxidase CB	0.154078	0.098346	0.0449147	0.191042	0.27545	0	-0.068103	-1.3864	-1.2524	1.2813	Down	Down	-0.276229	-1.62385	Up
POPTR_0001s04850	Potri.001G011300.1	POPTRDRAFT_748430	peroxidase CB	1.7006	0.246269	0.100682	1.89426	0.0660655	0	-2.2237	-3.6877	-1.3853	-3.9887	Down	Down	-0.110987	1.67152	Up
POPTR_0001s04860	NA	NA	NA	0	0	0	0	0	0	NA	NA	NA	NA	NA	NA	NA	NA	NA
POPTR_0001s04870	Potri.001G011500.1	POPTRDRAFT_547665	peroxidase 2	0.320904	0.42823	1.31688	0.283322	0.47467	0.408655	0.94373	2.417	1.5458	1.5242	1.0447	-0.40874	0.226832	-0.339672	1.61233
POPTR_0001s04880	NA	NA	NA	0	0	0	0	0	0	NA	NA	NA	NA	NA	NA	NA	NA	NA
POPTR_0001s04890	NA	NA	NA	0	0	0	0	0	0	NA	NA	NA	NA	NA	NA	NA	NA	NA
POPTR_0001s04900	Potri.001G011700.1	POPTRDRAFT_844363	Plastid-lipid associated protein PAP / fibrillin family protein	0.109857	0.0600518	0.0489349	0.0885035	0	0	-0.23853	-0.78741	-0.46302	Down	Down	NA	0.34764	Up	Up
POPTR_0001s04910	NA	NA	NA	5.35232	4.64155	6.28643	7.52949	4.75937	8.28694	0.3445	0.62052	0.3478	0.12687	0.65125	0.5909	-0.450363	-0.221249	-0.467296
POPTR_0001s04920	Potri.001G011800.2	POPTRDRAFT_547667	PRLI-interacting factor	11.9403	14.1943	18.8698	14.7736	13.8925	19.4034	0.81423	1.0442	0.30365	0.67475	0.90573	0.29867	-0.263907	-0.119434	-0.110913
POPTR_0001s04930	NA	NA	NA	36.4831	40.6299	53.2116	40.405	36.1504	53.3873	0.72167	0.93	0.28178	0.61146	0.91444	0.37004	-0.104354	0.0117309	-0.0743955
POPTR_0001s04940	Potri.001G011900.1	NA	glucan synthase-like 10	14.8032	15.1701	21.1565	13.7438	14.1034	22.103	0.60054	0.90108	0.37412	0.80236	1.1994	0.46473	0.151671	-0.0454614	-0.132726
POPTR_0001s04950	Potri.001G012000.1	NA	glucan synthase-like 10	11.7637	13.223	17.4912	11.339	13.0494	21.5709	0.71699	0.95796	0.31371	0.95527	1.4433	0.55613	0.100397	-0.132397	-0.371318
POPTR_0001s04960	Potri.001G012100.1	POPTRDRAFT_750507	NA	0	0	0	0	0	0	NA	NA	NA	NA	NA	NA	NA	NA	NA
POPTR_0001s04970	Potri.001G012200.3	POPTRDRAFT_947299	glucan synthase-like 12	29.9834	4.11354	5.66957	25.3003	2.58259	5.43547	-2.3189	-2.0165	0.37417	-2.5418	-1.7072	0.90218	0.285204	0.515315	-0.00977675
POPTR_0001s04980	Potri.001G012300.1	NA	Plant U-Box 15	0	0.0709114	0.213119	0.0262163	0.0993052	0.0885013	Up	Up	1.4805	2.656	2.2518	-0.34091	Down	-0.623854	1.20254
POPTR_0001s04990	NA	POPTRDRAFT_639715	NA	0.137498	0	0	0.1297	0.0593858	0	Down	Down	NA	-0.2683	Down	Down	0.129358	Down	NA
POPTR_0001s05000	Potri.001G012500.1	NA	fatty acid desaturase 2	0	0	0	0	0	0	NA	NA	NA	NA	NA	NA	NA	NA	NA
POPTR_0001s05010	Potri.001G012600.1	POPTRDRAFT_750511	NA	0	0	0	0	0	0	NA	NA	NA	NA	NA	NA	NA	NA	NA
POPTR_0001s05020	Potri.001G012700.1	POPTRDRAFT_797040	fatty acid desaturase 2	0.180644	0	0	0.461268	0	0	Down	Down	NA	Down	Down	NA	-1.29243	NA	NA
POPTR_0001s05030	Potri.001G012800.3	POPTRDRAFT_178110	Noc2p family	12.0982	6.90163	9.82455	13.9128	5.64264	8.20393	-0.24618	0.086733	0.40555	-0.53388	-0.25134	0.3493	-0.162475	0.131932	0.190116
POPTR_0001s05040	Potri.001G012900.1	POPTRDRAFT_750514	NA	0	0	0	0	0	0	NA	NA	NA	NA	NA	NA	NA	NA	NA
POPTR_0001s05050	Potri.001G013000.1	POPTRDRAFT_547681	peroxidase CA	0.263026	0.0517147	0	0.352665	0.110609	0.0428101	-1.7025	Down	Down	-0.82432	-2.5415	-1.6592	-0.385758	-1.26057	Down
POPTR_0001s05060	Potri.001G013100.1	NA	Peroxidase superfamily protein	0	0	0	0	0	0	NA	NA	NA	NA	NA	NA	NA	NA	NA
POPTR_0001s05070	Potri.001G013200.2	POPTRDRAFT_829302	KH domain-containing protein / zinc finger (CCCH type) family protein	36.439	20.7855	36.6551	36.0131	15.046	37.4886	-0.24743	0.39405	0.7145	-0.49137	0.57049	1.1299	0.0583373	0.308704	-0.104217
POPTR_0001s05080	Potri.001G013300.1	POPTRDRAFT_750518	NA	12.9673	22.2508	14.4471	13.4579	23.4028	13.6815	1.3548	0.54405	-0.73733	1.5785	0.53672	-0.97447	-0.0127172	-0.230897	0.00809533
POPTR_0001s05090	NA	XM_002299119.1	NA	0	0	0	0	0	0	NA	NA	NA	NA	NA	NA	NA	NA	NA
POPTR_0001s05100	Potri.001G013500.2	POPTRDRAFT_639726	NAD(P)-binding Rossmann-fold superfamily protein	36.4189	5.50983	13.3485	32.8291	3.68036	11.4451	-2.1736	-1.0618	1.1834	-2.3917	-1.0091	1.4501	0.188529	0.415526	0.149853
POPTR_0001s05110	NA	BRD914	NA	3.05579	0.688118	1.94498	2.45192	1.04973	2.34529	-1.5382	-0.26769	1.3479	-0.45223	0.45161	0.97253	0.364916	-0.725096	-0.340854
POPTR_0001s05120	NA	XM_002297628.1	NA	3.88634	1.00995	2.74395	3.43011	0.453843	2.24484	-1.3758	-0.11434	1.3351	-2.2008	-0.097046	2.1748	0.220518	1.0436	0.21578
POPTR_0001s05130	Potri.T166500.1	POPTRDRAFT_547689	NA	0	0	0	0	0	0	NA	NA	NA	NA	NA	NA	NA	NA	NA
POPTR_0001s05140	Potri.001G013700.1	POPTRDRAFT_547690	alpha/beta-Hydrolases superfamily protein	16.4234	3.37568	2.95036	16.2768	2.44899	4.11034	-1.7195	-2.0916	-0.29812	-1.9953	-1.4727	0.59152	0.0554642	0.332951	-0.549111
POPTR_0001s05150	Potri.001G013800.4	POPTRDRAFT_750526	Emsy N Terminus (ENT)/ plant Tudor-like domains-containing protein	16.7183	27.4061	29.3137	17.8321	27.8842	26.7872	1.2743	1.1953	-0.0060138	1.4144	1.0998	-0.24731	-0.0499054	-0.183525	0.0597848
POPTR_0001s05160	Potri.001G013900.1	NA	NA	37.6095	32.8976	31.5948	37.4734	32.6302	33.014	0.37472	0.13455	-0.16658	0.56718	0.33108	-0.16789	0.0484815	-0.139229	-0.134457
POPTR_0001s05170	Potri.001G014000.4	POPTRDRAFT_639731	lipoyltransferase 2	5.76079	1.43454	1.18276	4.73589	1.81268	1.39294	-1.4131	-1.9019	-0.41452	-0.56053	-1.2546	-0.6266	0.321497	-0.5216	-0.312066
POPTR_0001s05180	NA	POPTRDRAFT_814791	NA	3.68493	0.265935	0.35223	3.57641	0.287661	0.331912	-3.2647	-3.0032	0.33004	-2.9556	-2.9259	0.091487	0.0822348	-0.226031	0.0231238
POPTR_0001s05190	Potri.001G014100.1	POPTRDRAFT_178161	receptor-like protein kinase 1	0	0	0	0	0	0	NA	NA	NA	NA	NA	NA	NA	NA	NA
POPTR_0001s05200	Potri.001G014300.1	POPTRDRAFT_750532	receptor-like protein kinase 1	0	0	0	0	0	0	NA	NA	NA	NA	NA	NA	NA	NA	NA
POPTR_0001s05210	Potri.001G014400.1	NA	receptor-like protein kinase 1	0	0	0	0	0	0	NA	NA	NA	NA	NA	NA	NA	NA	NA
POPTR_0001s05220	NA	NA	NA	0	0	0	0	0	0	NA	NA	NA	NA	NA	NA	NA	NA	NA
POPTR_0001s05230	NA	POPTRDRAFT_750535	NA	0	0	0	0	0	0	NA	NA	NA	NA	NA	NA	NA	NA	NA
POPTR_0001s05240	Potri.001G014600.1	POPTRDRAFT_178160	receptor-like protein kinase 1	0	0	0	0	0	0	NA	NA	NA	NA	NA	NA	NA	NA	NA
POPTR_0001s05250	Potri.001G014700.1	POPTRDRAFT_750778	receptor-like protein kinase 1	0	0	0	0	0	0	NA	NA	NA	NA	NA	NA	NA	NA	NA
POPTR_0001s05260	Potri.001G014900.1	POPTRDRAFT_750776	Tetratricopeptide repeat (TPR)-like superfamily protein	0.910117	0.291765	0.65304	1.30997	0.394755	0.381177	-1.0616	-0.093595	1.0412	-0.96994	-1.2734	-0.23931	-0.486102	-0.575284	0.709891
POPTR_0001s05270	Potri.001G015000.1	POPTRDRAFT_829335	NA	28.1052	26.9153	31.2391	28.9449	26.7525	29.8521	0.49984	0.53975	0.11235	0.64666	0.55543	-0.023898	-0.00385459	-0.144697	-0.00532593
POPTR_0001s05280	Potri.001G015100.1	POPTRDRAFT_797129	beta glucosidase 13	38.7045	1.57393	0.333373	61.4398	0.32955	0.212165	-4.053	-6.478	-2.3517	-6.7636	-7.6708	-0.84483	-0.622902	2.09441	0.587755
POPTR_0001s05290	Potri.001G015200.1	NA	NA	0	0	0	0	0	0	NA	NA	NA	NA	NA	NA	NA	NA	NA
POPTR_0001s05300	NA	NA	NA	0	0	0	0	0	0	NA	NA	NA	NA	NA	NA	NA	NA	NA
POPTR_0001s05310	Potri.001G015300.1	POPTRDRAFT_1065943	lipoxygenase 2	0.127788	0	0.0241434	0.0212012	0	0	Down	-2.0179	Up	Down	Down	NA	2.64369	NA	Up
POPTR_0001s05320	Potri.001G015400.2	POPTRDRAFT_750772	lipoxygenase 2	0	0	0	0	0	0	NA	NA	NA	NA	NA	NA	NA	NA	NA
POPTR_0001s05330	Potri.001G015500.3	POPTRDRAFT_940698	lipoxygenase 2	0.0203753	0	0	0	0	0	Down	Down	NA	NA	NA	NA	Up	NA	NA
POPTR_0001s05340	Potri.001G015700.1	POPTRDRAFT_639904	Calcium-dependent lipid-binding (CaLB domain) plant phosphoribosyltransferase family protein	16.0255	1.08312	0.510647	14.5424	0.239883	0.489418	-3.3314	-4.5874	-1.1838	-5.1437	-4.3846	0.82354	0.180709	2.0024	-0.00594668
POPTR_0001s05350	Potri.001G015800.1	POPTRDRAFT_750769	Ankyrin repeat family protein	0	0	0	0	0	0	NA	NA	NA	NA	NA	NA	NA	NA	NA
POPTR_0001s05360	Potri.001G015900.1	EIN3F	ETHYLENE-INSENSITIVE3-like 3	16.1112	21.7864	12.085	16.9959	20.5898	10.9758	1.0068	-0.0305	-0.96385	1.0537	-0.11836	-1.1047	-0.0344899	-0.0757018	0.0674061
POPTR_0001s05370	Potri.001G016000.2	NA	ETHYLENE-INSENSITIVE3-like 3	5.3826	14.6977	5.42729	5.04513	9.45932	4.21556	2.0271	0.39615	-1.5566	1.6781	0.25511	-1.3554	0.139179	0.490981	0.294018
POPTR_0001s05380	Potri.001G016100.1	POPTRDRAFT_750766	NA	0.17176	0	0	0	0	0	Down	Down	NA	NA	NA	NA	Up	NA	NA
POPTR_0001s05390	Potri.001G016200.1	POPTRDRAFT_844029	2-oxoglutarate (2OG) and Fe(II)-dependent oxygenase superfamily protein	7.02506	8.18039	10.1562	6.51379	5.49543	10.3322	0.78005	0.91555	0.20897	0.53376	1.1763	0.7093	0.150551	0.405394	-0.0948425
POPTR_0001s05400	Potri.001G016300.1	POPTRDRAFT_797124	UDP-Glycosyltransferase superfamily protein	7.57656	7.41403	6.86159	12.7207	5.91165	5.09917	0.51817	0.24388	-0.20274	-0.34217	-0.80728	-0.39703	-0.709103	0.160217	0.355733
POPTR_0001s05410	NA	XM_002299207.1	NA	0	0	0	0	0	0	NA	NA	NA	NA	NA	NA	NA	NA	NA
POPTR_0001s05420	Potri.001G016500.1	NA	UDP-Glycosyltransferase superfamily protein	0	0.154474	0	0	0.320384	0.0854441	Up	NA	Down	Up	Up	-2.1735	NA	-1.23835	Down
POPTR_0001s05430	NA	NA	NA	0	0	0	0	0	0	NA	NA	NA	NA	NA	NA	NA	NA	NA
POPTR_0001s05440	Potri.001G016600.1	POPTRDRAFT_547899	NA	20.7203	12.572	6.9155	22.9355	7.95852	6.17498	-0.16095	-1.1977	-0.96361	-0.77712	-1.3811	-0.53663	-0.104128	0.516138	0.0939838
POPTR_0001s05450	Potri.001G016700.1	HTR913	Histone superfamily protein	27.5432	7.13854	7.18274	35.4393	7.63642	7.73088	-1.3902	-1.5541	-0.092588	-1.4452	-1.6857	-0.17342	-0.324428	-0.261411	-0.179093
POPTR_0001s05460	Potri.001G016800.1	POPTRDRAFT_178704	Transducin/WD40 repeat-like superfamily protein	1.68073	0.35046	0.355734	1.15282	0.300956	0.623934	-1.6597	-1.8583	-0.1257	-1.132	-0.37644	0.81984	0.584269	0.060949	-0.883317
POPTR_0001s05470	Potri.001G016900.1	HTR913	Histone superfamily protein	36.9891	8.47307	6.74173	41.3773	9.51692	5.56386	-1.5656	-2.0688	-0.43117	-1.37	-2.3836	-0.94596	-0.123264	-0.314015	0.205421
POPTR_0001s05480	NA	NA	NA	3.72116	31.7521	36.8016	5.72213	29.5763	33.0751	3.6505	3.6915	0.11406	3.1426	3.0437	-0.03171	-0.57798	-0.0623204	0.0843103
POPTR_0001s05490	Potri.001G017100.1	POPTRDRAFT_639896	NA	2.08823	0.177162	0.225384	2.58167	0.123839	0.184375	-2.952	-2.8233	0.20593	-3.6326	-3.2916	0.41285	-0.265385	0.410498	0.215237
POPTR_0001s05500	Potri.001G017300.3	NA	basic helix-loop-helix (bHLH) DNA-binding superfamily protein	5.21422	0.977913	1.86481	3.55661	0.596273	1.54642	-1.8415	-1.0979	0.81684	-1.8023	-0.69081	1.1778	0.59251	0.558717	0.200122
POPTR_0001s05510	NA	XM_002299205.1	NA	0	0	0	0	0	0	NA	NA	NA	NA	NA	NA	NA	NA	NA
POPTR_0001s05520	Potri.001G017500.1	POPTRDRAFT_750752	Leucine-rich repeat (LRR) family protein	36.0552	0.051611	0.226599	17.9431	0.424313	0	-8.963	-6.9295	2.0999	-4.6767	Down	Down	1.04404	-3.22561	Up
POPTR_0001s05530	Potri.001G017600.6	NA	NA	0.76314	0.192239	0.0834793	0.66904	0.04166	0.040259	-1.5023	-2.8045	-1.2352	-3.3231	-3.5348	-0.1355	0.230005	2.05983	0.96878
POPTR_0001s05540	NA	POPTRDRAFT_797120	NA	0.0354295	0	0	0.0334424	0	0	Down	Down	NA	Down	Down	NA	0.0953884	NA	NA
POPTR_0001s05550	NA	NA	NA	5.1668	1.72741	2.24636	5.67551	2.30128	2.29686	-0.96816	-0.81965	0.22491	-0.53734	-0.79465	-0.19016	-0.0940645	-0.528294	-0.103975
POPTR_0001s05560	Potri.001G018200.1	POPTRDRAFT_814847	Putative glycosyl hydrolase of unknown function (DUF1680)	35.5907	11.7925	5.91294	35.2981	6.60204	4.03299	-1.0306	-2.204	-1.1005	-1.6602	-2.6171	-0.88891	0.0534195	0.687939	0.480411
POPTR_0001s05570	Potri.001G018300.1	POPTRDRAFT_178669	AGC (cAMP-dependent	22.2736	45.5379	59.5426	23.9219	30.0044	56.5275	1.589	1.803	0.2872	1.0783	1.755	0.74532	-0.0581791	0.456792	0.00357111
POPTR_0001s05580	Potri.001G018400.1	RAP22	Integrase-type DNA-binding superfamily protein	2.43526	0.769592	0.587893	4.37595	0.496432	0.901419	-1.0577	-1.6596	-0.52428	-2.3785	-1.7683	0.67696	-0.805269	0.513194	-0.680593
POPTR_0001s05590	Potri.001G018500.1	POPTRDRAFT_797116	MSF1-like family protein	33.6976	24.813	34.2065	35.9026	26.0464	30.2243	0.10819	0.40728	0.37142	0.29794	0.26435	0.033882	-0.048483	-0.230707	0.108675
POPTR_0001s05600	Potri.001G018600.2	POPTRDRAFT_639885	A20/AN1-like zinc finger family protein	96.0152	128.441	169.463	92.3819	130.291	189.401	0.98795	1.2038	0.28952	1.2612	1.5478	0.354	0.0982743	-0.170225	-0.231107
POPTR_0001s05610	Potri.001G018700.2	POPTRDRAFT_1065868	NIMA-related kinase 5	0.888998	5.81149	7.64331	1.03625	6.15281	6.55004	3.2666	3.4918	0.29668	3.3264	3.177	-0.08111	-0.17496	-0.230558	0.151533
POPTR_0001s05620	Potri.001G018800.1	POPTRDRAFT_829331	ZIP metal ion transporter family	19.8294	11.5218	18.8669	21.8226	9.02801	18.0852	-0.22858	0.31399	0.61555	-0.51318	0.24129	0.8222	-0.0960743	0.19522	-0.0089113
POPTR_0001s05630	Potri.001G018900.1	NA	WIP domain protein 5	0	0	0	0	0	0	NA	NA	NA	NA	NA	NA	NA	NA	NA
POPTR_0001s05640	Potri.001G019000.1	POPTRDRAFT_1065856	outer envelope protein of 80 kDa	10.008	15.2346	18.0314	10.9074	11.753	19.0003	1.1735	1.2357	0.13603	0.86726	1.313	0.51305	-0.0816332	0.228588	-0.14432
POPTR_0001s05650	Potri.001G019100.1	POPTRDRAFT_547880	heavy metal atpase 5	20.6178	7.60944	5.02471	19.4219	7.50996	5.31455	-0.88545	-1.6517	-0.69429	-0.61287	-1.3575	-0.67761	0.128736	-0.137229	-0.151216
POPTR_0001s05660	NA	NA	NA	0	0	0	0	0	0	NA	NA	NA	NA	NA	NA	NA	NA	NA
POPTR_0001s05670	Potri.001G019200.1	POPTRDRAFT_178631	NA	12.7627	11.8663	12.4231	10.2935	10.7995	12.6768	0.45616	0.34513	-0.037748	0.84454	0.8123	0.034597	0.353309	-0.0276665	-0.0990323
POPTR_0001s05680	Potri.001G019300.1	NA	NA	0.244062	0.266826	0.24289	0.196622	0	0	0.76147	0.35459	-0.33014	Down	Down	NA	0.34764	Up	Up
POPTR_0001s05690	Potri.001G019400.1	POPTRDRAFT_639874	ADP/ATP carrier 2	90.3875	2.41999	6.49997	81.4416	1.97801	4.43022	-4.6452	-3.4105	1.3087	-4.5825	-3.6909	0.95756	0.188831	0.132131	0.484543
POPTR_0001s05700	Potri.001G019500.1	POPTRDRAFT_845638	SLOW GROWTH 1	0.517952	0.439721	0.48131	0.861524	0.163473	0.433503	0.30113	0.28931	0.057795	-1.5799	-0.47863	1.1681	-0.699785	1.2009	0.0805289
POPTR_0001s05710	Potri.001G019600.4	POPTRDRAFT_814838	RING/U-box superfamily protein	5.6586	0.940328	2.67422	7.41565	0.404594	1.60974	-2.0145	-0.69847	1.3899	-3.4158	-1.6893	1.7951	-0.345772	1.06071	0.658243
POPTR_0001s05720	Potri.001G019700.1	NA	NA	64.3122	16.6162	7.16373	82.1957	28.7518	8.60271	-1.3811	-2.7785	-1.3207	-0.74877	-2.7458	-1.9327	-0.307824	-0.93672	-0.322508
POPTR_0001s05730	Potri.001G019800.1	POPTRDRAFT_750731	NA	0	0	0	0	0	0	NA	NA	NA	NA	NA	NA	NA	NA	NA
POPTR_0001s05740	Potri.001G020100.1	POPTRDRAFT_587814	NA	73.8951	3.72097	0.962291	56.9731	1.66104	0.23784	-3.7144	-5.8737	-2.0818	-4.32	-7.3937	-3.0087	0.418419	1.02506	1.95545
POPTR_0001s05750	Potri.001G020200.1	POPTRDRAFT_547867	Basic-leucine zipper (bZIP) transcription factor family protein	11.0019	6.17606	7.23574	13.0923	4.51599	6.53874	-0.27867	-0.21944	0.13137	-0.78923	-0.49062	0.36696	-0.212109	0.304029	0.0732
POPTR_0001s05760	Potri.001G020300.1	NA	Zinc finger (CCCH-type) family protein / RNA recognition motif (RRM)-containing protein	47.0473	23.1432	23.4368	55.9593	15.2136	20.6973	-0.47648	-0.62049	-0.072262	-1.1393	-0.9225	0.28418	-0.206813	0.460881	0.109494
POPTR_0001s05770	Potri.001G020400.1	XM_002332383.1	Eukaryotic aspartyl protease family protein	0.046732	0	0	0	0	0	Down	Down	NA	NA	NA	NA	Up	NA	NA
POPTR_0001s05780	Potri.001G020500.1	NA	Tetratricopeptide repeat (TPR)-like superfamily protein	0.791886	0.192936	0.901522	1.55308	0.186217	0.560209	-1.388	0.57969	2.0462	-2.2811	-0.96018	1.387	-0.934165	-0.0490114	0.620254
POPTR_0001s05790	Potri.001G020600.1	POPTRDRAFT_787659	autoinhibited Ca(2+)-ATPase	0.961438	0.53123	0.557797	0.357703	0.354661	0.652976	-0.31877	-0.40079	-0.0081458	0.7447	1.383	0.70367	1.47962	0.423171	-0.287877
POPTR_0001s05800	NA	NA	NA	0.201863	0.258574	0	0	0	0.214051	1.0146	Down	Down	NA	Up	Up	Up	Up	Down
POPTR_0001s05810	Potri.001G020700.2	POPTRDRAFT_675179	NA	11.8048	7.91474	7.4786	14.1907	7.22257	9.74928	-0.029913	-0.27289	-0.17031	-0.21709	-0.029858	0.25507	-0.224255	-0.0290281	-0.45252
POPTR_0001s05820	Potri.001G020800.1	POPTRDRAFT_837586	6-phosphogluconate dehydrogenase family protein	10.5982	4.96936	5.46892	13.7016	4.25715	6.51097	-0.53883	-0.56712	0.045325	-0.94494	-0.56095	0.45167	-0.327619	0.0823954	-0.318769
POPTR_0001s05830	Potri.001G020900.1	POPTRDRAFT_587825	cytokinin oxidase/dehydrogenase 6	3.52864	6.9927	14.5262	4.99849	10.9642	21.4975	1.5314	2.4271	0.96708	1.8761	2.6207	0.81335	-0.456189	-0.795916	-0.637249
POPTR_0001s05840	Potri.001G021000.1	POPTRDRAFT_787663	IQ-domain 11	6.00888	0.545181	0.385246	4.67526	0.133469	0.151412	-2.9442	-3.5812	-0.56862	-4.3969	-4.4412	0.019459	0.403408	1.86632	1.27974
POPTR_0001s05850	Potri.001G021100.1	POPTRDRAFT_587827	NA	4.3882	2.02804	2.39786	4.30405	2.0987	2.31707	-0.51173	-0.48605	0.10152	-0.27273	-0.38191	-0.043373	0.0715924	-0.16979	-0.0172603
POPTR_0001s05860	Potri.001G021400.1	NA	NA	0	0	0	0	0	0	NA	NA	NA	NA	NA	NA	NA	NA	NA
POPTR_0001s05870	NA	NA	NA	11.505	15.5767	16.4332	10.8998	16.4614	19.1612	1	0.90128	-0.025757	1.3598	1.3273	0.035639	0.120046	-0.234042	-0.292495
POPTR_0001s05880	Potri.001G021600.1	NA	F-box family protein	6.75216	6.33533	9.30631	8.14517	6.03437	9.86169	0.48574	0.84587	0.43421	0.33477	0.7887	0.52129	-0.226254	-0.0724949	-0.154836
POPTR_0001s05890	NA	NA	NA	0.254295	0	0	0	0	0	Down	Down	NA	NA	NA	NA	Up	NA	NA
POPTR_0001s05900	Potri.001G021800.1	POPTRDRAFT_587837	NA	0	0	0	0	0	0	NA	NA	NA	NA	NA	NA	NA	NA	NA
POPTR_0001s05910	NA	NA	NA	0	0	0	0	0	0	NA	NA	NA	NA	NA	NA	NA	NA	NA
POPTR_0001s05920	NA	NA	NA	0	0	0	0	0	0	NA	NA	NA	NA	NA	NA	NA	NA	NA
POPTR_0001s05930	Potri.001G022000.1	POPTRDRAFT_547866	NA	0	0	0	0	0	0	NA	NA	NA	NA	NA	NA	NA	NA	NA
POPTR_0001s05940	Potri.001G022100.1	POPTRDRAFT_750712	NA	0	0	0	0	0	0	NA	NA	NA	NA	NA	NA	NA	NA	NA
POPTR_0001s05950	Potri.001G022200.1	POPTRDRAFT_750711	NA	0	0	0	0	0	0	NA	NA	NA	NA	NA	NA	NA	NA	NA
POPTR_0001s05960	NA	POPTRDRAFT_750710	NA	0.066151	0	0	0	0	0	Down	Down	NA	NA	NA	NA	Up	NA	NA
POPTR_0001s05970	Potri.001G022400.1	POPTRDRAFT_547863	F-box family protein	3.95856	2.87277	1.68787	3.59538	2.48637	2.39309	0.099773	-0.84317	-0.86914	0.23929	-0.075038	-0.24665	0.180364	0.0478018	-0.573165
POPTR_0001s05980	Potri.001G022500.2	POPTRDRAFT_750708	high chlorophyll fluorescence 153	3.21313	2.79715	2.95511	4.22033	2.1561	3.07386	0.3746	0.26143	-0.038937	-0.21294	0.055463	0.3365	-0.349206	0.240172	-0.128904
POPTR_0001s05990	NA	NA	NA	1.23693	0.808844	0.123414	0.699337	0.116723	0.112232	-0.097747	-2.9455	-2.7832	-1.9164	-2.1479	-0.17155	0.844372	2.66894	0.0671508
POPTR_0001s06000	Potri.001G022700.2	POPTRDRAFT_708538	elongation defective 1 protein / ELD1 protein	39.4503	20.6624	22.6852	34.2655	16.3398	20.8405	-0.37728	-0.4129	0.037427	-0.30768	-0.20566	0.1699	0.244272	0.181541	0.0516133
POPTR_0001s06010	Potri.001G022800.1	NA	LRR and NB-ARC domains-containing disease resistance protein	0	0	0	0	0	0	NA	NA	NA	NA	NA	NA	NA	NA	NA
POPTR_0001s06020	Potri.001G022900.1	POPTRDRAFT_841786	Transducin/WD40 repeat-like superfamily protein	4.07874	3.10607	1.2626	5.20541	1.87717	1.80254	0.16063	-1.2977	-1.3849	-0.71702	-1.0184	-0.23401	-0.31424	0.570261	-0.578681
POPTR_0001s06030	Potri.001G023000.1	POPTRDRAFT_750703	NA	8.57174	4.9083	4.14004	9.13149	4.78439	3.94445	-0.2326	-0.66321	-0.35661	-0.17328	-0.69607	-0.45397	-0.0472197	-0.10389	-0.00119114
POPTR_0001s06040	Potri.001G023100.2	NA	dehydration-induced protein (ERD15)	72.7356	66.0073	55.8413	65.7129	65.1725	52.8606	0.42693	0.0044678	-0.34941	0.7561	0.19854	-0.48991	0.188019	-0.135658	0.00778726
POPTR_0001s06050	Potri.001G023200.1	POPTRDRAFT_547856	Bifunctional inhibitor/lipid-transfer protein/seed storage 2S albumin superfamily protein	0	0	0	0	0	0	NA	NA	NA	NA	NA	NA	NA	NA	NA
POPTR_0001s06060	Potri.001G023300.1	POPTRDRAFT_639865	Bifunctional inhibitor/lipid-transfer protein/seed storage 2S albumin superfamily protein	0	0	0	0	0	0	NA	NA	NA	NA	NA	NA	NA	NA	NA
POPTR_0001s06070	Potri.001G023400.1	NA	purple acid phosphatase 27	1.26233	0	0.0392796	1.36244	0	0	Down	-4.6061	Up	Down	Down	NA	-0.0745335	NA	Up
POPTR_0001s06080	NA	POPTRDRAFT_750698	NA	0.42295	0	0	0.330691	0	0	Down	Down	NA	Down	Down	NA	0.397809	NA	NA
POPTR_0001s06090	Potri.001G023500.2	GRAS35	scarecrow-like 3	19.0889	15.6738	18.5801	26.1201	12.0276	18.1975	0.26643	0.34531	0.1507	-0.36992	-0.0096231	0.42764	-0.410255	0.231877	-0.0410342
POPTR_0001s06100	Potri.001G023600.1	POPTRDRAFT_797105	Disease resistance-responsive (dirigent-like protein) family protein	0.232796	0.0987223	0	0.305404	0	0	-0.74082	Down	Down	Down	Down	NA	-0.361174	Up	NA
POPTR_0001s06110	Potri.001G023700.1	POPTRDRAFT_547850	Disease resistance-responsive (dirigent-like protein) family protein	0	0	0	0	0	0	NA	NA	NA	NA	NA	NA	NA	NA	NA
POPTR_0001s06120	Potri.001G023800.1	POPTRDRAFT_547849	Disease resistance-responsive (dirigent-like protein) family protein	0.910113	0.0888618	0	1.14876	0	0	-2.8729	Down	Down	Down	Down	NA	-0.300051	Up	NA
POPTR_0001s06130	Potri.001G023900.1	NA	TRICHOME BIREFRINGENCE-LIKE 38	0.242485	0	0	0.238587	0	0	Down	Down	NA	Down	Down	NA	0.053863	NA	NA
POPTR_0001s06140	Potri.001G024000.1	POPTRDRAFT_797104	Essential protein Yae1	22.7014	22.8923	20.0985	26.2195	20.6008	18.8365	0.58686	0.20756	-0.3056	0.41926	0.036768	-0.31473	-0.162729	0.00793893	0.0217125
POPTR_0001s06150	Potri.001G024100.1	NA	Plant calmodulin-binding protein-related	43.4164	88.6255	137.233	44.9011	89.4879	147.273	1.5952	2.0461	0.52388	1.7518	2.226	0.5413	-0.00585074	-0.158595	-0.171523
POPTR_0001s06160	Potri.001G024200.1	POPTRDRAFT_708533	NA	8.12551	1.52134	1.14713	7.17534	1.92432	1.06717	-1.8393	-2.438	-0.5247	-1.1434	-2.242	-1.0347	0.218823	-0.475017	0.0398737
POPTR_0001s06170	Potri.001G024300.1	POPTRDRAFT_547844	NAD(P)-binding Rossmann-fold superfamily protein	105.335	65.914	16.5041	80.1021	42.0033	13.5074	-0.10656	-2.2885	-2.1086	-0.16949	-2.0579	-1.8221	0.435452	0.502778	0.220046
POPTR_0001s06180	Potri.001G024400.1	NA	P-loop containing nucleoside triphosphate hydrolases superfamily protein	0	0	0	0	0	0	NA	NA	NA	NA	NA	NA	NA	NA	NA
POPTR_0001s06190	Potri.001G024500.1	NA	Ribosomal RNA processing Brix domain protein	7.6605	1.64117	3.24782	6.95038	1.37131	2.9968	-1.6528	-0.84811	0.87798	-1.5499	-0.70301	0.91405	0.176724	0.083246	0.045809
POPTR_0001s06200	Potri.001G024600.1	POPTRDRAFT_750686	ARM repeat superfamily protein	18.4224	17.8711	17.3742	18.1378	17.8059	15.7261	0.52114	0.30003	-0.14772	0.72702	0.3063	-0.35335	0.065491	-0.136856	0.0737921
POPTR_0001s06210	Potri.001G024800.1	POPTRDRAFT_814830	annexin 3	11.8163	0.351761	0.143484	10.1127	0.16383	0.195084	-4.4504	-5.9693	-1.4376	-5.1986	-5.1807	0.089134	0.265641	1.00673	-0.508143
POPTR_0001s06220	Potri.001G024900.2	POPTRDRAFT_814829	annexin 4	30.4401	0.621171	0	24.9456	0.569638	0.0936673	-5.0108	Down	Down	-4.6429	-7.5535	-2.8513	0.326543	-0.0365307	Down
POPTR_0001s06230	NA	NA	NA	0	0	0	0	0	0	NA	NA	NA	NA	NA	NA	NA	NA	NA
POPTR_0001s06240	Potri.001G025100.10	POPTRDRAFT_750682	NA	19.4676	20.748	15.652	16.3271	10.7681	11.2239	0.65325	0.071032	-0.50915	0.14273	-0.026618	-0.10128	0.298489	0.81122	0.409868
POPTR_0001s06250	NA	CYP80E1	NA	210.25	12.7679	6.20082	269.309	5.75657	4.62686	-3.5263	-4.6968	-1.0999	-4.8349	-5.3491	-0.44467	-0.313831	1.00201	0.352244
POPTR_0001s06260	Potri.001G025300.1	POPTRDRAFT_547834	ubiquitin 6	78.0225	12.2767	47.3102	89.0519	12.4538	35.1705	-2.1157	-0.33616	1.8512	-2.0728	-0.82959	1.3107	-0.152185	-0.186344	0.355421
POPTR_0001s06270	Potri.001G025400.1	POPTRDRAFT_547833	NB-ARC domain-containing disease resistance protein	3.51172	2.35159	1.64498	3.68934	1.69053	1.85356	-0.023763	-0.71039	-0.61353	-0.39101	-0.48021	-0.020624	-0.0275762	0.342387	-0.2434
POPTR_0001s06280	Potri.001G025500.1	POPTRDRAFT_547832	RNA polymerase II fifth largest subunit	0.908601	0.107186	0	0.579678	0.0922811	0	-2.4394	Down	Down	-1.9667	Down	Down	0.694232	0.198993	NA
POPTR_0001s06290	Potri.001G025600.1	POPTRDRAFT_639844	SKP1/ASK-interacting protein 5	45.2521	42.3008	56.1828	46.5994	35.2738	51.2367	0.46011	0.69839	0.31078	0.36019	0.64972	0.35706	5.21698e-05	0.106219	0.0626135
POPTR_0001s06300	Potri.001G025700.1	NA	beta-galactosidase 7	0	0	0	0	0	0	NA	NA	NA	NA	NA	NA	NA	NA	NA
POPTR_0001s06310	Potri.001G025800.1	POPTRDRAFT_797095	beta-galactosidase 7	0	0	0.0278435	0	0	0.0253206	NA	Up	Up	NA	Up	Up	NA	NA	0.0671508
POPTR_0001s06320	Potri.001G025900.1	NA	NA	0	0	0.190421	0	0	0.194419	NA	Up	Up	NA	Up	Up	NA	NA	-0.100994
POPTR_0001s06330	Potri.001G026000.1	POPTRDRAFT_178520	sequence-specific DNA binding transcription factors	20.2435	26.4597	29.8565	19.5623	21.9438	29.0125	0.95627	0.94687	0.063761	0.93112	1.0811	0.21745	0.0909902	0.12063	-0.0293857
POPTR_0001s06340	Potri.001G026100.3	POPTRDRAFT_547827	NagB/RpiA/CoA transferase-like superfamily protein	20.664	23.0146	42.379	23.9697	25.3048	53.8214	0.72253	1.4225	0.77354	0.84284	1.68	0.90503	-0.171717	-0.287228	-0.415222
POPTR_0001s06350	Potri.001G026200.1	POPTRDRAFT_797092	Protein with RING/U-box and TRAF-like domains	0.863502	0.542474	0.727318	1.20902	0.265686	0.778618	-0.079696	0.13945	0.29297	-1.4699	-0.12739	1.4074	-0.447331	0.936904	-0.164308
POPTR_0001s06360	Potri.001G026300.3	NA	uridine 5\'-monophosphate synthase / UMP synthase (PYRE-F) (UMPS)	31.9105	23.3657	33.201	34.7983	15.2983	35.1165	0.11168	0.44408	0.40515	-0.43222	0.5254	1.0252	-0.0836822	0.464719	-0.150922
POPTR_0001s06370	Potri.001G026400.1	POPTRDRAFT_1065779	Calcium-dependent ARF-type GTPase activating protein family	0.246257	0	0	0.107331	0	0	Down	Down	NA	Down	Down	NA	1.24707	NA	NA
POPTR_0001s06380	NA	NA	NA	0.478876	0	0	0.628235	0	0.169263	Down	Down	NA	Down	-1.3868	Up	-0.361174	NA	Down
POPTR_0001s06390	Potri.001G026600.1	POPTRDRAFT_708496	Glutaredoxin family protein	20.9236	8.05129	5.5765	20.531	8.49314	7.04219	-0.80858	-1.5206	-0.63793	-0.51031	-1.0315	-0.45394	0.0694853	-0.224572	-0.404909
POPTR_0001s06400	Potri.001G026700.1	POPTRDRAFT_547822	sensitivity to red light reduced protein (SRR1)	9.04554	6.03317	4.77708	8.42112	4.85782	5.5042	-0.01131	-0.53679	-0.45197	-0.028871	-0.10271	-0.0072238	0.144587	0.166143	-0.274609
POPTR_0001s06410	Potri.001G026800.2	POPTRDRAFT_639831	Transducin/WD40 repeat-like superfamily protein	13.3218	12.9548	23.2385	12.9974	10.3535	20.1344	0.51824	1.1881	0.74253	0.4282	1.1434	0.78227	0.0782226	0.173462	0.137349
POPTR_0001s06420	Potri.001G026900.1	POPTRDRAFT_547820	Regulator of chromosome condensation (RCC1) family with FYVE zinc finger domain	4.55816	1.01288	1.85978	4.0723	0.638358	1.88603	-1.6197	-0.9079	0.78365	-1.9377	-0.59926	1.4054	0.204348	0.5263	-0.0896275
POPTR_0001s06430	NA	XM_002297705.1	NA	25.9357	4.49923	5.15894	29.8822	4.2384	1.46944	-1.9807	-1.9467	0.10454	-2.0588	-3.8276	-1.697	-0.16	-0.0744694	1.73081
POPTR_0001s06440	Potri.001G027100.1	POPTRDRAFT_846521	Major facilitator superfamily protein	2.52987	0.0399854	0	3.9015	0	0	-5.4982	Down	Down	Down	Down	NA	-0.582836	Up	NA
POPTR_0001s06450	NA	NRPD902	NA	2.54393	3.11088	5.48366	2.2252	2.57371	5.08454	0.84059	1.4963	0.72713	0.97026	1.7048	0.80135	0.234929	0.11266	0.0401289
POPTR_0001s06460	Potri.001G027200.1	POPTRDRAFT_547816	nuclear RNA polymerase D1B	5.79077	5.76222	11.744	5.66241	5.06515	10.1821	0.55226	1.4058	0.9269	0.58548	1.3586	0.84023	0.0755979	0.045835	0.137765
POPTR_0001s06470	Potri.001G027400.1	POPTRDRAFT_750656	glycoside hydrolase family 2 protein	64.9021	68.5723	25.4263	63.2908	64.4375	33.4916	0.65529	-0.96615	-1.5473	0.79537	-0.40553	-1.1336	0.0791269	-0.057291	-0.467225
POPTR_0001s06480	Potri.001G027500.1	NA	Leucine-rich receptor-like protein kinase family protein	0.32265	0.0915388	0	0.0731726	0.195785	0.0761591	-1.1793	Down	Down	2.2883	0.59029	-1.6231	2.2067	-1.26057	Down
POPTR_0001s06490	Potri.001G027600.4	POPTRDRAFT_750654	NA	6.45151	5.74431	4.25551	5.76349	4.5958	3.57093	0.40256	-0.21533	-0.5441	0.45499	-0.17771	-0.56499	0.205346	0.15957	0.181744
POPTR_0001s06500	Potri.001G027700.2	NA	Lateral root primordium (LRP) protein-related	11.9889	1.53561	0.957617	12.5147	0.76744	0.512365	-2.4129	-3.26	-0.77524	-3.254	-4.0946	-0.77035	-0.020094	0.830161	0.826248
POPTR_0001s06510	Potri.001G027800.1	POPTRDRAFT_750652	NA	0.143976	0	0	0	0	0	Down	Down	NA	NA	NA	NA	Up	NA	NA
POPTR_0001s06520	Potri.001G027900.1	POPTRDRAFT_178459	Phosphatidylinositol-4-phosphate 5-kinase family protein	0.316349	0	0	0.389536	0	0.0273136	Down	Down	NA	Down	-3.3048	Up	-0.25255	NA	Down
POPTR_0001s06530	Potri.001G028000.1	NA	NADPH:quinone oxidoreductase	49.9321	2.66911	4.01994	46.0013	2.72283	2.41184	-3.6422	-3.2493	0.46713	-3.3043	-3.7433	-0.37176	0.15671	-0.177077	0.665456
POPTR_0001s06540	NA	NA	NA	0.992112	1.51903	1.63478	2.60253	0.325781	0.757815	1.2032	1.1066	-0.026604	-2.1402	-1.2663	0.9379	-1.34937	2.00729	1.03462
POPTR_0001s06550	Potri.001G028100.2	POPTRDRAFT_639820	NA	6.49648	3.35696	3.54347	6.73663	2.0467	2.53731	-0.40004	-0.49018	-0.019665	-0.9408	-0.89803	0.10806	-0.0109691	0.539494	0.411035
POPTR_0001s06560	Potri.001G028200.1	NA	Eukaryotic aspartyl protease family protein	212.045	10.0999	13.3107	161.261	2.50324	3.89229	-3.8629	-3.608	0.32497	-5.2755	-4.8625	0.48151	0.431954	1.8538	1.7006
POPTR_0001s06570	Potri.001G028300.1	POPTRDRAFT_797083	ARM repeat superfamily protein	23.1757	49.4172	56.5693	24.3731	65.9412	61.5812	1.6691	1.6741	0.079448	2.2199	1.8491	-0.30405	-0.0307555	-0.5757	-0.191004
POPTR_0001s06580	Potri.001G028400.1	POPTRDRAFT_178438	sequence-specific DNA binding transcription factors	20.1738	15.4714	18.822	27.6604	10.2452	14.5724	0.16805	0.28396	0.18815	-0.69445	-0.41197	0.35083	-0.412621	0.454023	0.297342
POPTR_0001s06590	Potri.001G028500.2	NA	Thioredoxin z	3.80496	0.7798	1.24431	5.79663	0.945632	0.650886	-1.7572	-1.2207	0.6077	-1.8409	-2.6444	-0.73516	-0.573388	-0.474035	0.864634
POPTR_0001s06600	Potri.001G028600.1	CHSL1	Chalcone and stilbene synthase family protein	0.112792	0	0	0.45785	0.213442	0	Down	Down	NA	-0.24907	Down	Down	-1.97987	Down	NA
POPTR_0001s06610	NA	POPTRDRAFT_178420	NA	1.40769	2.10167	1.81629	1.22205	1.21415	1.62023	1.1376	0.75015	-0.31531	0.74785	0.92348	0.244	0.252858	0.646268	0.091943
POPTR_0001s06620	Potri.001G028900.1	NA	NA	1.05871	0.997276	0.372882	1.45482	0.214548	0.460499	0.48567	-1.1211	-1.5297	-1.9809	-1.1506	0.89334	-0.411033	2.06071	-0.362217
POPTR_0001s06630	Potri.001G029000.1	NA	NA	5.4173	9.76017	6.09059	4.59946	8.9182	5.41846	1.4062	0.55011	-0.78504	1.7085	0.74669	-0.89538	0.277637	-0.0192064	0.0954258
POPTR_0001s06640	Potri.001G029200.1	NA	NA	2.31568	7.28465	4.80779	3.48944	5.53427	2.3099	2.2036	1.4417	-0.69054	1.4205	-0.085252	-1.4414	-0.549889	0.239911	0.992576
POPTR_0001s06650	Potri.001G029300.1	NA	LRR and NB-ARC domains-containing disease resistance protein	4.49191	14.8314	9.80546	4.97017	14.333	8.90059	2.2825	1.5106	-0.6988	2.2906	1.3563	-0.86577	-0.0991284	-0.102317	0.0682439
POPTR_0001s06660	Potri.001G029400.1	NA	Mitochondrial transcription termination factor family protein	2.42635	1.91254	3.17058	2.31912	1.73089	3.87671	0.22201	0.77683	0.62757	0.32396	1.2486	0.99183	0.0968159	-0.000143535	-0.359689
POPTR_0001s06670	Potri.001G029500.1	NA	nudix hydrolase homolog 16	12.0811	3.44879	2.83815	10.6884	1.59502	4.78849	-1.2427	-1.7006	-0.38425	-1.9728	-0.64633	1.3944	0.21579	0.952588	-0.824384
POPTR_0001s06680	Potri.001G029600.2	XM_002304771.1	protein kinases;ubiquitin-protein ligases	18.7357	22.6197	25.6282	16.4952	20.0448	25.5119	0.83505	0.8366	0.074968	1.042	1.1422	0.16754	0.228026	0.0256351	-0.0631752
POPTR_0001s06690	Potri.001G029700.1	NA	sigma factor binding protein 1	4.04537	9.37978	3.01267	4.70518	21.2682	3.96754	1.7954	-0.042055	-1.7638	2.9605	0.26486	-2.6309	-0.173637	-1.33449	-0.465319
POPTR_0001s06700	Potri.001G029800.10	NA	TGACG motif-binding factor 6	18.149	11.324	11.4584	17.4923	9.80432	11.0397	-0.11345	-0.2778	-0.091192	-0.065952	-0.15186	-0.01862	0.0948569	0.0529969	-0.016926
POPTR_0001s06710	Potri.001G029900.1	NA	LYR family of Fe/S cluster biogenesis protein	180.665	111.073	96.9674	152.157	105.517	96.1025	-0.12951	-0.51111	-0.30784	0.25326	-0.15152	-0.33767	0.287813	-0.0882096	-0.0573018
POPTR_0001s06720	Potri.001G030000.3	NA	Cyclophilin-like peptidyl-prolyl cis-trans isomerase family protein	42.7243	20.8835	35.3398	46.7994	14.5854	33.9773	-0.47786	0.11153	0.66181	-0.92414	0.049307	1.0411	-0.0912882	0.361795	-0.0146405
POPTR_0001s06730	NA	NA	NA	0.668003	0.508386	1.48431	1.21152	0	1.06254	0.08558	1.5374	1.5239	Down	0.3333	Up	-0.800202	Up	0.417357
POPTR_0001s06740	Potri.001G030100.3	POPTRDRAFT_708460	Protein of unknown function (DUF810)	22.8911	14.8404	24.6846	22.8656	14.6531	24.5616	-0.074229	0.49431	0.64101	0.11734	0.61575	0.56596	0.0443053	-0.140141	-0.062826
POPTR_0001s06750	Potri.001G030200.1	NA	protein arginine methyltransferase 3	9.37155	3.37732	11.7361	11.3461	1.74482	11.0619	-0.92234	0.71215	1.7062	-1.9589	0.47552	2.5023	-0.235514	0.806334	0.0149895
POPTR_0001s06760	Potri.001G030300.1	POPTRDRAFT_750638	Mitochondrial transcription termination factor family protein	5.27379	1.48956	4.22397	6.54121	0.780715	3.19295	-1.2799	0.070211	1.4209	-2.3336	-0.52366	1.8776	-0.27377	0.785753	0.333882
POPTR_0001s06770	Potri.001G030400.1	XM_002299156.1	Tetratricopeptide repeat (TPR)-like superfamily protein	0	0	0	0	0	0	NA	NA	NA	NA	NA	NA	NA	NA	NA
POPTR_0001s06780	NA	NA	NA	0	0	0	0	0	0	NA	NA	NA	NA	NA	NA	NA	NA	NA
POPTR_0001s06790	Potri.001G030600.1	POPTRDRAFT_750635	UDP-Glycosyltransferase superfamily protein	7.87879	1.5227	0.229773	5.88886	2.10306	0.174698	-1.8055	-4.7147	-2.8374	-0.7219	-4.5695	-3.7842	0.456597	-0.620729	0.328063
POPTR_0001s06800	NA	NA	NA	14.652	3.51234	11.6396	14.4329	3.0245	8.03312	-1.5062	0.052523	1.6312	-1.4692	-0.33409	1.2014	0.0638019	0.0372191	0.465295
POPTR_0001s06810	NA	NA	NA	11.5201	2.06893	7.32515	9.55327	1.76194	5.82752	-1.9345	-0.26677	1.7394	-1.6918	-0.20173	1.5574	0.310821	0.0754914	0.260359
POPTR_0001s06820	NA	NA	NA	12.4166	2.75345	8.78919	11.6081	1.28459	5.9233	-1.5901	-0.10792	1.557	-2.4273	-0.45801	2.0384	0.135155	0.97265	0.498857
POPTR_0001s06830	NA	NA	NA	0.198453	0.252476	0.231402	0	0.218856	0.211496	0.84414	0.61363	-0.17033	Up	Up	-0.1355	Up	0.0598268	0.035335
POPTR_0001s06840	Potri.001G030900.4	POPTRDRAFT_708459	Polynucleotidyl transferase	65.3758	41.7471	48.8011	60.572	37.1556	50.3367	-0.085762	-0.036869	0.12201	0.061022	0.24449	0.25094	0.15127	0.0109954	-0.115533
POPTR_0001s06850	Potri.001G031100.1	XM_002336344.1	NA	0	0	0	0	0	0	NA	NA	NA	NA	NA	NA	NA	NA	NA
POPTR_0001s06860	NA	NA	NA	0	0	0	0	0	0	NA	NA	NA	NA	NA	NA	NA	NA	NA
POPTR_0001s06870	Potri.001G031400.1	RBL901	retinoblastoma-related 1	15.4602	4.15791	6.58854	14.6942	4.14194	6.36757	-1.3403	-0.84412	0.56905	-1.0758	-0.69428	0.4488	0.115785	-0.143434	-0.0193907
POPTR_0001s06880	Potri.001G031500.1	POPTRDRAFT_639801	mannosyltransferase family protein	6.69503	4.04013	7.70517	6.43062	2.93466	5.98007	-0.17299	0.58627	0.83174	-0.39426	0.40814	0.87102	0.10111	0.325399	0.293046
POPTR_0001s06890	Potri.001G031600.1	POPTRDRAFT_547792	Auxin-responsive family protein	0	0	0	0	0	0	NA	NA	NA	NA	NA	NA	NA	NA	NA
POPTR_0001s06900	Potri.001G031700.4	POPTRDRAFT_1065718	nuclear matrix protein-related	23.2912	33.8672	38.9068	28.3952	34.1203	37.5476	1.1105	1.1267	0.089396	1.0337	0.91499	-0.051737	-0.24454	-0.162728	-0.018588
POPTR_0001s06910	Potri.001G031800.8	NA	NA	10.0055	13.8827	16.386	10.6385	10.8751	11.333	1.0222	1.097	0.1469	0.79622	0.60567	-0.12183	-0.0449862	0.18887	0.459382
POPTR_0001s06920	Potri.001G031900.1	POPTRDRAFT_547789	Protein of unknown function	0.0767285	0	0	0	0	0	Down	Down	NA	NA	NA	NA	Up	NA	NA
POPTR_0001s06930	Potri.001G032000.1	POPTRDRAFT_847633	Protein kinase superfamily protein	9.71326	8.43319	8.10641	11.8168	5.97149	6.48508	0.36084	0.1252	-0.1622	-0.23331	-0.35256	-0.051416	-0.239684	0.357618	0.252198
POPTR_0001s06940	Potri.001G032100.1	POPTRDRAFT_839858	nodulin MtN21 /EamA-like transporter family protein	0	0	0	0	0	0	NA	NA	NA	NA	NA	NA	NA	NA	NA
POPTR_0001s06950	Potri.001G032200.1	POPTRDRAFT_178365	proline-rich family protein	0.0932414	0	0.108722	0.469903	0.205655	0	Down	0.61363	Up	-0.50092	Down	Down	-2.29242	Down	Up
POPTR_0001s06960	Potri.001G032300.1	POPTRDRAFT_750621	RING/U-box superfamily protein	1.03085	0	0	0.243022	0	0	Down	Down	NA	Down	Down	NA	2.14513	NA	NA
POPTR_0001s06970	Potri.001G032400.1	POPTRDRAFT_547785	carboxyesterase 17	0.740634	0	0	1.00051	0	0	Down	Down	NA	Down	Down	NA	-0.386578	NA	NA
POPTR_0001s06980	Potri.001G032500.1	POPTRDRAFT_1065707	nodulin MtN21 /EamA-like transporter family protein	349.155	3.93066	1.68789	328.595	2.67578	0.996668	-5.9124	-7.3032	-1.3152	-6.1927	-7.8566	-1.6002	0.130924	0.414713	0.703181
POPTR_0001s06990	Potri.001G032600.1	POPTRDRAFT_178351	microtubule-associated protein 65-2	0.103056	0.065555	0.294119	0.352836	0.197997	0.219383	-0.15586	1.9083	2.126	-0.029193	-0.17117	-0.072046	-1.74763	-1.84716	0.338897
POPTR_0001s07000	Potri.001G032700.1	POPTRDRAFT_547782	microtubule-associated proteins 65-1	0	0	0	0	0	0	NA	NA	NA	NA	NA	NA	NA	NA	NA
POPTR_0001s07010	Potri.001G032800.1	NA	Cytochrome P450 superfamily protein	20.197	10.9224	15.178	22.051	12.0476	18.7704	-0.32343	-0.026681	0.36959	-0.12297	0.27943	0.4699	-0.0852223	-0.282185	-0.377042
POPTR_0001s07020	Potri.001G032900.1	POPTRDRAFT_639787	cystatin B	45.3153	60.7607	20.9839	33.2049	60.9685	23.6384	1.0024	-0.72501	-1.6533	1.6503	0.021532	-1.5617	0.489978	-0.153907	-0.242168
POPTR_0001s07030	NA	NA	NA	0	0	0	0.111385	0	0	NA	NA	NA	Down	Down	NA	Down	NA	NA
POPTR_0001s07040	Potri.001G033100.1	POPTRDRAFT_750614	NB-ARC domain-containing disease resistance protein	0.102911	0	0	0.134666	0.0272587	0.0846148	Down	Down	NA	-1.4576	-0.16352	1.359	-0.359811	Down	Down
POPTR_0001s07050	Potri.001G033200.1	NA	nuclear factor Y	25.3929	31.7897	34.5468	22.9292	25.2502	29.4944	0.89389	0.82956	0.0086195	0.91731	0.87519	0.02487	0.188474	0.171541	0.156857
POPTR_0001s07060	Potri.001G033400.1	POPTRDRAFT_750611	NA	0.0856038	0.0309837	0.025421	0.1917	0	0	-0.99397	-1.3724	-0.30321	Down	Down	NA	-1.10892	Up	Up
POPTR_0001s07070	Potri.001G033500.2	POPTRDRAFT_839944	NA	1.60641	1.44499	2.444	1.54475	0.705158	1.57317	0.42579	0.98983	0.63849	-0.3444	0.54049	0.95295	0.100761	0.876318	0.56368
POPTR_0001s07080	Potri.001G033600.1	POPTRDRAFT_547775	Ubiquitin-associated/translation elongation factor EF1B protein	10.0328	5.38917	5.20363	9.93831	3.88858	5.05685	-0.34829	-0.56435	-0.14437	-0.5979	-0.46222	0.20383	0.0562683	0.313131	-0.03208
POPTR_0001s07090	Potri.001G033700.1	POPTRDRAFT_793708	NA	0	0	0	0	0	0	NA	NA	NA	NA	NA	NA	NA	NA	NA
POPTR_0001s07100	Potri.001G033800.1	POPTRDRAFT_847163	fucosyltransferase 1	9.46354	2.4311	3.89828	7.6347	2.04081	4.31669	-1.4061	-0.89402	0.58457	-1.1513	-0.31226	0.90594	0.34999	0.101151	-0.21674
POPTR_0001s07110	Potri.001G033900.5	POPTRDRAFT_840064	ribonuclease P family protein	4.79304	5.60958	5.85341	4.67515	5.0188	5.28168	0.79036	0.67518	-0.042388	0.88461	0.68942	-0.12783	0.078449	-0.00787863	0.0777393
POPTR_0001s07120	Potri.001G034000.1	POPTRDRAFT_547771	fucosyltransferase 9	0	0	0	0	0	0	NA	NA	NA	NA	NA	NA	NA	NA	NA
POPTR_0001s07130	Potri.001G034100.1	POPTRDRAFT_750606	fucosyltransferase 1	8.95996	4.84081	3.49476	8.76349	3.97786	2.82598	-0.3403	-0.97026	-0.55906	-0.37381	-1.1249	-0.68616	0.0685438	0.112051	0.238696
POPTR_0001s07140	Potri.001G034200.1	POPTRDRAFT_178315	Ubiquitin-conjugating enzyme/RWD-like protein	15.267	13.7824	15.9282	15.881	13.3076	15.2517	0.41533	0.44819	0.10595	0.50555	0.45436	0.016441	-0.0150952	-0.10019	-0.00723541
POPTR_0001s07150	Potri.001G034300.2	GTB903	global transcription factor group B1	0.676456	0.621883	3.81438	0.682037	0.81375	3.52884	0.45041	2.8812	2.5044	1.0252	2.8842	1.9264	0.0309073	-0.539241	0.0418843
POPTR_0001s07160	Potri.001G034400.1	NA	Nascent polypeptide-associated complex (NAC)	156.027	81.3711	128.597	163.642	63.6936	126.123	-0.37726	0.10834	0.55846	-0.58847	0.13529	0.79115	-0.0300902	0.18899	-0.0426811
POPTR_0001s07170	Potri.001G034500.1	POPTRDRAFT_547765	Mitochondrial transcription termination factor family protein	1.49248	0.593354	0.570846	1.63494	0.369447	0.659334	-0.7711	-0.99979	-0.15646	-1.3935	-0.79471	0.66811	-0.0882126	0.538325	-0.281083
POPTR_0001s07180	Potri.001G034600.1	POPTRDRAFT_547762	Mitochondrial transcription termination factor family protein	2.86398	1.35749	1.70521	3.33341	1.66868	1.61386	-0.48925	-0.35836	0.20623	-0.22829	-0.5336	-0.23744	-0.178412	-0.437484	0.0109341
POPTR_0001s07190	Potri.001G034800.1	POPTRDRAFT_750598	NA	0	0	0	0	0	0	NA	NA	NA	NA	NA	NA	NA	NA	NA
POPTR_0001s07200	Potri.001G034700.1	POPTRDRAFT_547760	Mitochondrial transcription termination factor family protein	4.72485	3.11914	3.29324	5.94473	2.82641	2.87016	-0.041893	-0.13569	-0.021377	-0.29435	-0.53653	-0.1739	-0.288468	-0.0274526	0.125527
POPTR_0001s07210	Potri.001G034900.1	POPTRDRAFT_547759	Mitochondrial transcription termination factor family protein	1.35836	0.488112	1.30225	1.84757	0.456919	0.905212	-0.97091	0.32909	1.3692	-1.2646	-0.51758	0.81351	-0.40285	-0.0940095	0.458542
POPTR_0001s07220	NA	POPTRDRAFT_547756	NA	5.81972	3.91239	5.65981	7.7878	3.5607	5.25048	-0.0101	0.34171	0.42454	-0.38275	-0.059084	0.39051	-0.3793	-0.00312732	0.0367792
POPTR_0001s07230	NA	POPTRDRAFT_547755	NA	1.3623	0.279653	0.576743	2.28769	0.26553	0.840077	-1.7594	-0.84509	0.98327	-2.3448	-0.93295	1.4794	-0.712292	-0.112942	-0.611759
POPTR_0001s07240	Potri.001G035000.1	NA	Mitochondrial transcription termination factor family protein	4.31698	1.85146	2.99566	5.0675	1.49224	2.68576	-0.64655	-0.13984	0.58083	-1.0064	-0.40311	0.67053	-0.188387	0.173502	0.0892042
POPTR_0001s07250	Potri.001G035200.1	NA	Mitochondrial transcription termination factor family protein	0.713898	0.284846	0.347177	0.971152	0.220241	0.331522	-0.70951	-0.65432	0.13041	-1.3581	-1.0346	0.3922	-0.399852	0.246137	-0.00797247
POPTR_0001s07260	Potri.001G035300.1	POPTRDRAFT_547752	Mitochondrial transcription termination factor family protein	2.68715	2.26724	1.57368	3.82602	0.977109	1.66466	0.32927	-0.39125	-0.64705	-1.2373	-0.69129	0.61287	-0.4683	1.09738	-0.152721
POPTR_0001s07270	Potri.001G035400.1	POPTRDRAFT_547751	Protein kinase superfamily protein	0	0	0	0	0.0801749	0	NA	NA	NA	Up	NA	Down	NA	Down	NA
POPTR_0001s07280	Potri.001G035500.1	POPTRDRAFT_547750	F-box and associated interaction domains-containing protein	11.6199	9.14004	16.4762	18.106	5.68398	20.0897	0.20304	0.8899	0.7589	-0.92205	0.66269	1.6524	-0.597416	0.533687	-0.356159
POPTR_0001s07290	Potri.001G035600.1	POPTRDRAFT_547749	Mitochondrial transcription termination factor family protein	1.16251	1.38773	1.12182	0.782005	0.877234	1.61722	0.80812	0.33558	-0.40084	0.92682	1.5565	0.69405	0.611297	0.500379	-0.593529
POPTR_0001s07300	Potri.001G035700.1	POPTRDRAFT_178300	SAC3/GANP/Nin1/mts3/eIF-3 p25 family	8.60609	9.9775	6.21752	9.93433	7.90955	6.45897	0.78461	-0.083299	-0.7947	0.43053	-0.10904	-0.47282	-0.164478	0.192722	-0.124417
POPTR_0001s07310	Potri.001G035800.1	POPTRDRAFT_829311	DnaJ domain ;Myb-like DNA-binding domain	15.015	14.8119	19.592	17.0765	15.5782	19.5214	0.53732	0.76981	0.30518	0.63567	0.70433	0.13553	-0.14457	-0.235298	-0.064376
POPTR_0001s07320	Potri.001G035900.1	POPTRDRAFT_838533	Protein kinase protein with adenine nucleotide alpha hydrolases-like domain	0	0	0	0	0	0.0504048	NA	NA	NA	NA	Up	Up	NA	NA	Down
POPTR_0001s07330	Potri.001G036000.2	MYB007	myb domain protein 33	1.68397	1.66951	1.55544	1.97288	1.57228	1.21633	0.55407	0.27066	-0.20956	0.44479	-0.18731	-0.56536	-0.187735	-0.0719254	0.2856
POPTR_0001s07340	Potri.001G036100.1	POPTRDRAFT_797064	ARM repeat superfamily protein	9.66421	14.3641	15.4991	8.95074	11.6092	16.2663	1.1421	1.0669	-0.0015491	1.1469	1.3758	0.2964	0.155304	0.155153	-0.139786
POPTR_0001s07350	Potri.001G036400.1	POPTRDRAFT_708416	zinc ion binding	16.942	12.2721	11.2784	14.6054	13.6889	11.2599	0.092717	-0.20161	-0.22157	0.67648	0.1373	-0.47167	0.256447	-0.319934	-0.0683622
POPTR_0001s07360	Potri.001G036500.1	POPTRDRAFT_285274	sulfotransferase 2A	0.137892	0	0	0.0705961	0	0.0734774	Down	Down	NA	Down	0.59029	Up	1.0135	NA	Down
POPTR_0001s07370	Potri.001G036600.1	POPTRDRAFT_547741	sulfotransferase 2A	28.197	13.7783	11.2683	30.6396	13.6124	11.8216	-0.48351	-0.93754	-0.382	-0.42641	-0.86239	-0.36822	-0.0790476	-0.130515	-0.13985
POPTR_0001s07380	Potri.001G036700.1	POPTRDRAFT_178266	sulfotransferase 2A	23.003	2.61186	1.20326	12.4186	1.59543	0.68401	-2.5945	-3.8712	-1.2027	-2.255	-3.6738	-1.3513	0.929307	0.591306	0.749228
POPTR_0001s07390	Potri.001G036800.1	SDG948	SU(VAR)3-9 homolog 3	12.3542	11.0263	16.369	14.8397	8.4973	18.7178	0.38605	0.79151	0.47766	-0.05028	0.84776	0.96552	-0.221214	0.221491	-0.263312
POPTR_0001s07400	Potri.001G036900.1	PTR4CL3	4-coumarate:CoA ligase 2	129.796	51.2111	50.3532	126.016	31.9878	37.7346	-0.78623	-0.97993	-0.12106	-1.2261	-1.2263	0.068099	0.0853956	0.530408	0.345457
POPTR_0001s07410	Potri.001G037000.5	NA	XS domain-containing protein / XS zinc finger domain-containing protein-related	3.22499	0.521724	0.551499	3.71899	0.224632	0.63456	-2.0393	-2.1579	-0.044425	-3.2979	-2.0372	1.329	-0.164986	1.09254	-0.272704
POPTR_0001s07420	NA	POPTRDRAFT_791055	NA	0.0352382	0	0	0.0360815	0.0777221	0	Down	Down	NA	1.804	Down	Down	0.0134995	Down	NA
POPTR_0001s07430	Potri.001G037200.1	POPTRDRAFT_814798	RING/U-box superfamily protein	14.7409	19.342	31.6063	17.3525	16.2333	30.2087	0.94154	1.4844	0.61556	0.65665	1.3106	0.72125	-0.194001	0.0978137	-0.00490439
POPTR_0001s07440	Potri.001G037300.4	POPTRDRAFT_1065652	P-loop containing nucleoside triphosphate hydrolases superfamily protein	1.09554	1.04518	1.27414	1.23252	0.401618	1.02456	0.45614	0.60496	0.21731	-0.8275	0.24954	1.1466	-0.128892	1.17178	0.237135
POPTR_0001s07450	NA	NA	NA	37.1935	31.125	33.6967	32.4526	27.8506	31.7243	0.3173	0.24154	-0.0017311	0.5471	0.47894	-0.0014156	0.239906	0.0138542	0.0173941
POPTR_0001s07460	Potri.001G037500.1	POPTRDRAFT_639756	NA	4.79147	2.87531	5.25788	5.1502	3.45171	4.19968	-0.21053	0.5186	0.79953	0.21665	0.21969	0.071556	-0.0617617	-0.471875	0.250121
POPTR_0001s07470	Potri.001G037600.1	NA	NA	2.78077	0.749035	2.64407	2.34324	1.72072	3.1249	-1.354	0.30713	1.7315	0.35102	0.93467	0.65371	0.297037	-1.39486	-0.320093
POPTR_0001s07480	Potri.001G037700.1	POPTRDRAFT_178246	Galactose mutarotase-like superfamily protein	8.73509	2.88886	2.65951	7.45574	2.07132	1.16988	-1.0379	-1.3254	-0.21411	-1.1154	-2.1623	-0.98114	0.268349	0.34808	1.12134
POPTR_0001s07490	Potri.001G037800.1	NA	FASCICLIN-like arabinogalactan protein 14 precursor	0	0	0	0	0	0	NA	NA	NA	NA	NA	NA	NA	NA	NA
POPTR_0001s07500	Potri.001G037900.2	POPTRDRAFT_708402	Protein kinase superfamily protein	1.00786	0.399679	0.0987902	0.654425	0.11054	0.0476429	-0.75492	-2.9647	-2.1361	-1.789	-3.2626	-1.3998	0.661047	1.70034	0.96878
POPTR_0001s07510	Potri.001G038000.1	NA	Rad23 UV excision repair protein family	48.0488	33.5574	67.3191	44.9789	31.4844	71.9886	0.046712	0.87287	0.89882	0.26103	1.1907	0.99712	0.135871	-0.0712	-0.168221
POPTR_0001s07520	Potri.001G038100.2	POPTRDRAFT_547725	Serinc-domain containing serine and sphingolipid biosynthesis protein	67.6867	73.7815	78.0548	71.4894	67.8371	76.5694	0.6873	0.59096	-0.023225	0.69473	0.61176	-0.015405	-0.0363572	-0.0373601	-0.0430954
POPTR_0001s07530	Potri.001G038200.1	POPTRDRAFT_639745	NA	11.791	1.54334	2.05551	13.121	1.10812	1.80283	-2.3926	-2.1346	0.32905	-2.7801	-2.3499	0.49936	-0.114384	0.28661	0.113511
POPTR_0001s07540	Potri.001G038300.3	NA	Wall-associated kinase family protein	0.36425	0.0351023	0	0.403905	0	0	-2.8938	Down	Down	Down	Down	NA	-0.107406	Up	NA
POPTR_0001s07550	Potri.001G039200.2	POPTRDRAFT_1120283	Wall-associated kinase family protein	0.121326	0	0.0593826	0.209369	0.184053	0.0286381	Down	-0.65413	Up	0.66388	-2.3535	-2.9451	-0.742665	Down	0.96878
POPTR_0001s07560	Potri.001G038700.1	NA	Wall-associated kinase family protein	0	0	0	0	0	0	NA	NA	NA	NA	NA	NA	NA	NA	NA
POPTR_0001s07570	NA	POPTRDRAFT_750550	NA	6.80526	1.27793	1.3246	7.06128	1.10172	1.48841	-1.7962	-1.9733	-0.10144	-1.9988	-1.7312	0.33972	-0.0139534	0.172213	-0.244593
POPTR_0001s07580	Potri.001G039000.1	NA	Polynucleotidyl transferase	0	0.222189	0	0	0	0	Up	NA	Down	NA	NA	NA	NA	Up	NA
POPTR_0001s07590	Potri.001G039800.1	POPTRDRAFT_750561	Wall-associated kinase family protein	5.85405	8.09214	4.91871	6.53637	6.47746	4.48907	1.044	0.1348	-0.8346	0.75311	-0.028312	-0.7144	-0.113494	0.179686	0.0640013
POPTR_0001s07600	NA	POPTRDRAFT_789732	NA	0	0	0	0	0	0	NA	NA	NA	NA	NA	NA	NA	NA	NA
POPTR_0001s07610	NA	POPTRDRAFT_547722	NA	0.0308496	0	0	0	0	0	Down	Down	NA	NA	NA	NA	Up	NA	NA
POPTR_0001s07620	Potri.001G040800.1	NA	wall associated kinase-like 4	0.033738	0.883477	1.02164	0.0543602	0.925607	0.979849	5.2988	5.2898	0.068941	4.8537	4.6718	-0.11592	-0.65236	-0.203711	-0.0131359
POPTR_0001s07630	Potri.001G040900.1	NA	Wall-associated kinase family protein	0.770511	0.186288	0.158086	1.25462	0.227305	0	-1.4513	-1.893	-0.36603	-1.7265	Down	Down	-0.660026	-0.390283	Up
POPTR_0001s07640	Potri.001G041000.1	NA	Wall-associated kinase family protein	0.280654	0.237247	0.064884	0.185972	0.0685517	0.13216	0.2352	-1.7269	-1.8882	-0.75254	0.024123	0.84659	0.648522	1.64479	-1.08517
POPTR_0001s07650	Potri.001G041100.1	POPTRDRAFT_178198	Wall-associated kinase family protein	0.645549	0.324348	0.334619	0.782565	0.365218	0.270424	-0.42866	-0.55133	-0.049455	-0.35832	-1.0161	-0.58706	-0.238571	-0.306692	0.237516
POPTR_0001s07660	Potri.001G041200.1	POPTRDRAFT_639740	NA	1.75293	2.14891	1.55128	1.35027	1.26426	0.733354	0.83748	0.20397	-0.56297	0.64478	-0.36709	-0.94175	0.418421	0.617187	1.00184
POPTR_0001s07670	Potri.T132500.1	NA	metallothionein 2A	179.631	178.557	314.817	164.064	186.892	330.856	0.55844	1.1948	0.70972	0.96851	1.5257	0.6257	0.172944	-0.22997	-0.144659
POPTR_0001s07680	Potri.001G040400.1	POPTRDRAFT_278667	Polynucleotidyl transferase	0.296314	0.998362	0.784827	0.0670465	0.916105	0.603311	2.3468	1.7971	-0.47647	4.5681	3.665	-0.84221	2.16271	-0.0489547	0.314504
POPTR_0001s07690	Potri.001G038600.1	POPTRDRAFT_547718	wall associated kinase-like 6	5.01194	5.12713	4.03048	4.61275	5.85166	3.37388	0.64343	0.070905	-0.49381	1.1048	0.055789	-0.98612	0.163773	-0.301719	0.198317
POPTR_0001s07700	Potri.001G119900.1	SAUR19	SAUR-like auxin-responsive protein family	0.116552	0	0.121658	0	0	0	Down	0.47162	Up	NA	NA	NA	Up	NA	Up
POPTR_0001s07710	NA	NA	NA	19.1055	93.2889	88.7132	17.9676	69.1829	32.1225	2.8492	2.5975	-0.17831	2.7211	1.3507	-1.3032	0.133435	0.268713	1.39488
POPTR_0001s07720	NA	NA	NA	11.7848	57.6259	53.943	12.6624	44.6761	22.0535	2.8423	2.5766	-0.19273	2.5903	1.3145	-1.208	-0.0573174	0.20249	1.21894
POPTR_0001s07730	Potri.001G119700.1	POPTRDRAFT_837085	Terpenoid synthases superfamily protein	6.77401	5.65372	7.10292	5.20722	2.91359	6.27823	0.29928	0.45431	0.22756	-0.072633	0.7804	0.91976	0.419351	0.798113	0.108
POPTR_0001s07740	NA	POPTRDRAFT_581221	NA	0	0.256814	0.210706	0	0.445233	0	Up	Up	-0.30321	Up	NA	Down	NA	-0.940173	Up
POPTR_0001s07750	Potri.001G119500.1	NA	stress-inducible protein	77.9525	95.6966	110.618	74.2483	127.357	114.71	0.86132	0.89177	0.10363	1.562	1.1401	-0.35436	0.111274	-0.581286	-0.123219
POPTR_0001s07760	NA	NA	NA	54.9613	56.9814	78.9959	70.5304	78.6484	81.0991	0.62707	0.90973	0.35618	0.93701	0.71289	-0.15698	-0.31997	-0.623879	-0.108957
POPTR_0001s07770	Potri.001G119400.1	POPTRDRAFT_784378	NA	0	0	0	0	0	0	NA	NA	NA	NA	NA	NA	NA	NA	NA
POPTR_0001s07780	Potri.001G119300.1	POPTRDRAFT_581219	Plant invertase/pectin methylesterase inhibitor superfamily protein	0.889493	0	0	0	0	0	Down	Down	NA	NA	NA	NA	Up	NA	NA
POPTR_0001s07790	Potri.001G119200.1	POPTRDRAFT_581218	Plant invertase/pectin methylesterase inhibitor superfamily protein	0	0	0.204462	0	0	0	NA	Up	Up	NA	NA	NA	NA	NA	Up
POPTR_0001s07800	Potri.001G119100.10	POPTRDRAFT_581217	NA	11.0959	44.9019	47.346	23.444	163.564	129.915	2.5923	2.4787	-0.039461	3.5761	2.9828	-0.52612	-1.03637	-2.01582	-1.52609
POPTR_0001s07810	Potri.001G119000.4	POPTRDRAFT_581216	receptor serine/threonine kinase	14.6037	3.13477	2.8223	18.4637	2.91635	2.27514	-1.6706	-1.9871	-0.24514	-1.8635	-2.5087	-0.57864	-0.296748	-0.0904657	0.238791
POPTR_0001s07820	Potri.001G118900.2	POPTRDRAFT_646478	tetraticopeptide domain-containing thioredoxin	39.0088	22.9806	29.7145	24.5165	10.5238	19.4459	-0.19514	-0.0071699	0.2611	-0.45923	0.17774	0.70451	0.711354	0.979741	0.54054
POPTR_0001s07830	Potri.001G118800.1	MYB092	myb domain protein 42	3.80218	7.95768	6.10889	3.52725	3.76906	5.28719	1.6055	1.0679	-0.46477	0.84069	1.0984	0.32611	0.155182	0.926322	0.139127
POPTR_0001s07840	Potri.001G118700.1	POPTRDRAFT_581213	copper ion binding	27.6464	16.1414	16.9594	25.8378	13.3448	12.9383	-0.2134	-0.31891	-0.0323	-0.17296	-0.48788	-0.24871	0.137238	0.105359	0.321536
POPTR_0001s07850	Potri.001G118500.1	POPTRDRAFT_837081	cytochrome P450	5.53152	0.470105	0.507316	10.8023	1.02252	1.40413	-3.0162	-3.0609	0.026992	-2.6537	-2.4321	0.28887	-0.92413	-1.27891	-1.53821
POPTR_0001s07860	Potri.001G118400.1	CYP706B3	cytochrome P450	0	0	0	0	0	0	NA	NA	NA	NA	NA	NA	NA	NA	NA
POPTR_0001s07870	Potri.001G118300.2	POPTRDRAFT_744008	Copper amine oxidase family protein	51.4714	19.2857	33.8534	27.0468	9.31549	22.9046	-0.85762	-0.22067	0.70907	-0.7923	0.27185	1.1317	0.970118	0.908659	0.491733
POPTR_0001s07880	Potri.001G118200.2	POPTRDRAFT_744004	Copper amine oxidase family protein	2.89797	0.0615925	0.3303	8.82061	1.82758	7.74662	-4.9907	-2.7426	2.3258	-1.5652	0.32649	1.9612	-1.56095	-4.99046	-4.61366
POPTR_0001s07890	Potri.001G118100.3	NA	ribosomal protein S15A	110.663	52.7636	113.161	117.951	43.5294	92.9927	-0.50177	0.41833	0.99323	-0.66953	0.16751	0.90432	-0.0532781	0.120828	0.212133
POPTR_0001s07900	Potri.001G118000.2	POPTRDRAFT_827881	alpha/beta-Hydrolases superfamily protein	34.2136	27.7312	32.1176	31.9072	23.5701	24.1052	0.25353	0.29508	0.11446	0.32963	0.10722	-0.15528	0.142237	0.0734784	0.344743
POPTR_0001s07910	NA	NA	NA	1.52596	1.5341	3.80675	1.34217	2.69968	1.2805	0.48816	1.699	1.2793	1.7641	0.43826	-1.2617	0.226878	-1.0277	1.50601
POPTR_0001s07920	NA	POPTRDRAFT_671189	NA	223.838	116.5	173.844	220.131	149.638	203.901	-0.38299	0.021278	0.47733	0.19918	0.40083	0.26957	0.0640113	-0.512388	-0.301013
POPTR_0001s07930	Potri.001G117800.1	POPTRDRAFT_811054	Leucine-rich repeat protein kinase family protein	4.98662	13.7771	12.5218	5.58532	7.68107	6.79335	2.0239	1.7164	-0.23542	1.2191	0.79731	-0.35333	-0.120798	0.689619	0.810899
POPTR_0001s07940	Potri.001G117700.3	POPTRDRAFT_581202	Glycine cleavage T-protein family	9.97233	4.21126	7.06169	10.3887	6.81424	8.20921	-0.6693	-0.11189	0.631	0.15807	0.17116	0.080659	-0.0201283	-0.842969	-0.288806
POPTR_0001s07950	Potri.001G117600.1	POPTRDRAFT_784359	Protein of unknown function (DUF1442)	2.70677	11.3937	11.5851	4.73286	35.4598	19.7578	2.6274	2.4836	-0.071391	3.6684	2.5726	-1.0289	-0.765775	-1.79912	-0.839954
POPTR_0001s07960	NA	NA	NA	5.15134	2.87117	2.25186	7.90005	1.05292	5.74214	-0.29374	-0.81162	-0.44595	-2.1763	0.049377	2.2933	-0.577009	1.30972	-1.42289
POPTR_0001s07970	Potri.001G117500.1	POPTRDRAFT_671184	Class I peptide chain release factor	3.03143	1.21194	2.25082	3.81994	1.14204	1.89261	-0.75327	-0.043326	0.78177	-0.98724	-0.5029	0.55204	-0.297027	-0.0587972	0.176083
POPTR_0001s07980	Potri.001G117400.3	NA	glycine-rich protein	30.0275	36.4623	31.2719	27.7654	36.8133	35.5218	0.84715	0.44409	-0.3296	1.1753	0.86825	-0.23941	0.155594	-0.167254	-0.254512
POPTR_0001s07990	Potri.001G117200.1	NA	cullin 1	14.4509	11.7087	14.4843	16.0983	10.2311	14.6074	0.2495	0.38968	0.21253	0.10961	0.37203	0.32991	-0.114305	0.0331735	-0.0825
POPTR_0001s08000	Potri.001G117100.1	POPTRDRAFT_581196	DHHC-type zinc finger family protein	5.64704	2.44754	5.08451	8.97924	3.50707	5.34777	-0.65241	0.23408	0.95982	-0.61747	-0.23469	0.45111	-0.625617	-0.657088	-0.14232
POPTR_0001s08010	Potri.001G117000.1	POPTRDRAFT_581195	NA	0.31211	0.303868	0.0829147	0.350121	0.207021	0.0844432	0.49561	-1.5254	-1.9434	0.059281	-1.5407	-1.5337	-0.119586	0.335027	-0.085174
POPTR_0001s08020	Potri.001G116900.3	NA	Sec1/munc18-like (SM) proteins superfamily	12.4657	9.7121	11.0867	11.7092	9.5293	12.3503	0.20705	0.21529	0.081701	0.44808	0.5901	0.21063	0.133227	-0.105889	-0.227793
POPTR_0001s08030	Potri.001G116800.2	POPTRDRAFT_581193	photolyase 1	2.04732	0.855634	1.36567	1.11824	0.747344	0.73323	-0.68247	-0.19888	0.55782	0.18798	-0.097906	-0.21856	0.912882	0.0467274	0.826727
POPTR_0001s08040	Potri.001G116600.1	POPTRDRAFT_784351	NA	6.82023	1.75217	1.97853	8.41244	1.38574	1.9756	-1.3961	-1.3984	0.070892	-1.8791	-1.5785	0.36822	-0.261056	0.221264	-0.0663616
POPTR_0001s08050	Potri.001G116500.1	POPTRDRAFT_267028	sterol-4alpha-methyl oxidase 1-1	47.3524	59.6004	164.662	40.7324	49.5447	161.939	0.88369	2.1835	1.3717	1.0194	2.5028	1.5515	0.257469	0.126037	-0.0476876
POPTR_0001s08060	Potri.001G116300.1	NA	Tetratricopeptide repeat (TPR)-like superfamily protein	0.709365	0.208733	0.431052	0	0.0600383	0	-1.1721	-0.33847	0.90685	Up	NA	Down	Up	1.73904	Up
POPTR_0001s08070	Potri.001G116200.1	POPTRDRAFT_581188	NA	0	0	0.0866037	0.16327	0.113655	0.264379	NA	Up	Up	0.33106	1.2055	0.9379	Down	Down	-1.66482
POPTR_0001s08080	Potri.001G116100.1	POPTRDRAFT_837072	Cornichon family protein	10.3106	6.63788	8.59555	15.4204	6.35529	7.94683	-0.062116	0.12162	0.25679	-0.49929	-0.4438	0.12359	-0.539754	-0.0964458	0.0390003
POPTR_0001s08090	Potri.001G116000.4	POPTRDRAFT_784346	Nucleotide excision repair	16.4893	22.0846	25.9003	17.3067	22.387	26.3515	0.98472	1.039	0.1271	1.1372	1.1189	0.049521	-0.0297304	-0.175962	-0.0958168
POPTR_0001s08100	Potri.001G115900.1	POPTRDRAFT_827867	CLP protease proteolytic subunit 2	22.058	17.6311	12.4502	21.3142	14.544	11.4707	0.24765	-0.4409	-0.61485	0.22067	-0.38239	-0.53565	0.0907623	0.12326	0.0468104
POPTR_0001s08110	NA	POPTRDRAFT_581183	NA	77.4582	96.5368	85.7663	64.8132	70.5352	76.7621	0.89078	0.53287	-0.28414	0.89401	0.75601	-0.071027	0.298951	0.300537	0.0902882
POPTR_0001s08120	NA	NA	NA	32.5505	38.6617	33.9681	22.5673	28.2752	30.0087	0.80988	0.44623	-0.28959	1.0972	0.92464	-0.10553	0.574446	0.293202	0.110849
POPTR_0001s08130	Potri.001G115600.1	POPTRDRAFT_581182	ACT domain repeat 8	9.03626	9.98735	14.463	8.90641	8.38676	12.4966	0.7056	1.0638	0.43108	0.69033	1.0015	0.3786	0.0637152	0.0866117	0.139923
POPTR_0001s08140	Potri.001G115500.1	POPTRDRAFT_846424	Double Clp-N motif protein	51.264	49.6162	49.1993	58.3057	49.8089	53.8628	0.52612	0.32531	-0.12713	0.54806	0.39752	-0.08376	-0.143145	-0.159948	-0.200823
POPTR_0001s08150	NA	NA	NA	2.63025	3.89552	2.60647	2.76244	1.60591	2.1667	1.1406	0.37559	-0.69597	0.014912	0.16883	0.22629	-0.0332546	1.10125	0.179997
POPTR_0001s08160	Potri.001G115400.1	POPTRDRAFT_266996	MATE efflux family protein	1.31023	0.104448	0.234308	0.0807794	0	0.218738	-3.1676	-2.1072	1.126	Down	1.957	Up	4.06501	Up	0.0090803
POPTR_0001s08170	Potri.001G115300.1	POPTRDRAFT_751436	NA	0.161824	0	0.188691	0	0	0	Down	0.61363	Up	NA	NA	NA	Up	NA	Up
POPTR_0001s08180	NA	NA	NA	15.2942	8.51329	7.1299	11.5072	7.8546	6.21161	-0.26097	-0.71754	-0.3818	0.24121	-0.37681	-0.55109	0.454503	-0.0425626	0.128188
POPTR_0001s08190	Potri.001G115200.1	POPTRDRAFT_548565	Predicted AT-hook DNA-binding family protein	61.0505	36.4688	28.7471	50.866	30.5963	28.8494	-0.17272	-0.70245	-0.45662	0.025338	-0.30633	-0.26441	0.305389	0.110697	-0.0765115
POPTR_0001s08200	Potri.001G115100.1	POPTRDRAFT_180708	armadillo repeat kinesin 3	7.65826	2.02603	2.931	8.81918	1.44631	2.95352	-1.3603	-1.0015	0.43183	-1.857	-1.0666	0.85808	-0.161441	0.340082	-0.0816466
POPTR_0001s08210	Potri.001G115000.1	POPTRDRAFT_548563	A20/AN1-like zinc finger family protein	33.6251	26.9938	39.792	30.2208	44.7766	46.4745	0.2422	0.62897	0.45998	1.3408	1.132	-0.14205	0.195115	-0.895504	-0.292903
POPTR_0001s08220	Potri.001G114900.1	POPTRDRAFT_548562	protein binding	0.314206	0.277998	0.697288	0.216432	0	0	0.46746	1.539	1.1525	Down	Down	NA	0.586952	Up	Up
POPTR_0001s08230	Potri.001G114800.1	POPTRDRAFT_640598	NA	2.71223	1.00769	3.77143	3.66133	0.975918	2.02668	-0.85795	0.86507	1.7956	-1.124	-0.33918	0.85093	-0.389212	-0.116917	0.828282
POPTR_0001s08240	Potri.001G114700.1	POPTRDRAFT_548560	Sodium Bile acid symporter family	0	0	0	0	0	0	NA	NA	NA	NA	NA	NA	NA	NA	NA
POPTR_0001s08250	Potri.001G114600.1	POPTRDRAFT_640597	SNARE associated Golgi protein family	23.2142	14.7825	18.6587	18.3054	10.5276	15.616	-0.086962	0.069058	0.22915	-0.03128	0.28381	0.38334	0.38525	0.335292	0.184218
POPTR_0001s08260	Potri.001G114500.1	POPTRDRAFT_846134	Leucine-rich repeat protein kinase family protein	3.66245	0.181042	0.1406	3.04554	0.131725	0.113073	-3.8112	-4.3209	-0.44135	-3.7529	-4.245	-0.4298	0.306091	0.26293	0.246537
POPTR_0001s08270	Potri.001G114400.2	POPTRDRAFT_751427	Cell cycle regulated microtubule associated protein	5.04867	3.45807	6.15679	3.47443	1.0545	3.94214	0.0046051	0.67151	0.73896	-0.95549	0.69514	1.7184	0.581728	1.54982	0.571921
POPTR_0001s08280	Potri.001G114300.1	NA	C4-dicarboxylate transporter/malic acid transport protein	0.0629604	0.402144	0.146827	0	0.0694334	0	3.2708	1.6136	-1.5903	Up	NA	Down	Up	2.46685	Up
POPTR_0001s08290	Potri.001G114200.1	NA	uclacyanin 1	0	0	0	0	0	0	NA	NA	NA	NA	NA	NA	NA	NA	NA
POPTR_0001s08300	Potri.001G114100.1	POPTRDRAFT_548555	Nucleotide-sugar transporter family protein	8.58513	0.396723	1.16048	9.40296	0.0859739	0.621661	-3.9498	-2.4999	1.5172	-6.0936	-3.4082	2.7547	-0.0935323	2.05983	0.829012
POPTR_0001s08310	Potri.001G114000.3	POPTRDRAFT_548554	growth-regulating factor 7	1.19241	0.290027	0.442013	1.22736	0	0.300924	-1.4288	-1.0428	0.46008	Down	-1.5199	Up	-0.00322931	Up	0.489301
POPTR_0001s08320	Potri.001G113900.1	CYP76F3	cytochrome P450	0.302184	0.558082	0.101501	0.0908352	0.0344033	0.0330795	1.4754	-1.1853	-2.5847	-0.72359	-0.95654	-0.17155	1.77012	3.95817	1.56267
POPTR_0001s08330	Potri.001G113800.1	NA	copper chaperone for SOD1	7.76295	7.05728	8.72688	8.39217	9.32771	11.7945	0.43219	0.55504	0.19655	0.92589	1.0024	0.14376	-0.0719912	-0.559632	-0.504765
POPTR_0001s08340	Potri.001G113700.1	POPTRDRAFT_548551	Subtilase family protein	0	0	0	0	0	0	NA	NA	NA	NA	NA	NA	NA	NA	NA
POPTR_0001s08350	Potri.001G113600.1	POPTRDRAFT_1067107	sequence-specific DNA binding transcription factors	14.7421	18.7654	14.9293	15.5504	20.3631	18.7486	0.92053	0.40559	-0.44072	1.1504	0.78111	-0.30185	-0.0369425	-0.262931	-0.39763
POPTR_0001s08360	NA	NA	NA	3.5006	1.72475	1.86704	3.6964	2.39312	0.782202	-0.41478	-0.51519	-0.024365	0.13733	-1.7318	-1.8023	-0.0444374	-0.597455	1.1874
POPTR_0001s08370	Potri.001G113500.1	POPTRDRAFT_1067105	YTH family protein	8.7042	6.57816	9.43812	8.09161	4.42462	7.88339	0.15597	0.50153	0.41841	-0.11465	0.4727	0.65416	0.145812	0.421936	0.189767
POPTR_0001s08380	Potri.001G113400.1	POPTRDRAFT_751415	basic helix-loop-helix (bHLH) DNA-binding superfamily protein	3.33854	1.54759	0.45195	2.32491	0.800271	0.60231	-0.56992	-2.5028	-1.8622	-0.75628	-1.4327	-0.6078	0.568401	0.766609	-0.489538
POPTR_0001s08390	Potri.001G113300.1	NA	D-isomer specific 2-hydroxyacid dehydrogenase family protein	27.6474	12.3433	16.1094	14.7136	6.75669	13.0197	-0.60628	-0.39286	0.28629	-0.36345	0.33726	0.76853	0.953697	0.716475	0.237405
POPTR_0001s08400	Potri.001G113200.1	NA	D-isomer specific 2-hydroxyacid dehydrogenase family protein	36.9249	16.486	23.006	23.9398	9.55614	20.7163	-0.59858	-0.29626	0.37528	-0.58362	0.30403	0.95617	0.666164	0.653379	0.0795453
POPTR_0001s08410	Potri.001G113100.1	ANS2	leucoanthocyanidin dioxygenase	89.3939	6.83211	4.89299	101.589	7.65546	10.1079	-3.1397	-3.8057	-0.59157	-2.9819	-2.8165	0.23431	-0.142946	-0.298616	-1.11788
POPTR_0001s08420	Potri.001G113000.4	POPTRDRAFT_845903	PGR5-LIKE A	0	0	0	0	0	0	NA	NA	NA	NA	NA	NA	NA	NA	NA
POPTR_0001s08430	Potri.001G112900.1	NA	expansin A7	4.81822	0.111972	0	2.44878	0	0	-4.7825	Down	Down	Down	Down	NA	1.01099	Up	NA
POPTR_0001s08440	Potri.001G112800.1	POPTRDRAFT_180626	Protein of unknown function (DUF1191)	0.885595	0.0793341	0	1.15829	0.0854223	0	-2.9981	Down	Down	-2.91	Down	Down	-0.34587	-0.399737	NA
POPTR_0001s08450	NA	NA	NA	9.9317	8.77448	8.73583	9.05947	9.80102	8.01771	0.38277	0.20097	-0.10973	0.87438	0.33822	-0.46844	0.176742	-0.310094	0.052379
POPTR_0001s08460	NA	NA	NA	11.0154	10.4411	12.0728	12.4629	12.0986	11.656	0.49155	0.51871	0.10053	0.72737	0.41521	-0.24577	-0.135839	-0.366415	-0.0176737
POPTR_0001s08470	Potri.001G112600.2	POPTRDRAFT_548540	non-yellowing 1	38.5807	0.223966	0.418114	28.6839	0.579911	0.887764	-6.9025	-6.1362	0.84045	-4.8721	-4.4999	0.44103	0.47088	-1.54802	-1.14989
POPTR_0001s08480	Potri.001G112500.1	POPTRDRAFT_640574	non-yellowing 1	0.565939	0	0.070803	0.128054	0	0	Down	-2.5976	Up	Down	Down	NA	2.16271	NA	Up
POPTR_0001s08490	NA	NA	NA	0	0	0	0	0	0	NA	NA	NA	NA	NA	NA	NA	NA	NA
POPTR_0001s08500	NA	NA	NA	4.59923	0	0.580465	1.80261	0.182998	0.352801	Down	-2.6071	Up	-2.6165	-1.8394	0.84659	1.39346	Down	0.636118
POPTR_0001s08510	NA	NA	NA	3.83121	0.738249	1.12513	0.852054	0	0.768304	-1.7663	-1.3807	0.46008	Down	0.36772	Up	2.20873	Up	0.470212
POPTR_0001s08520	NA	NA	NA	12.9963	11.2348	11.7459	11.307	8.19829	16.3452	0.3452	0.23998	-0.031419	0.30946	1.046	0.80424	0.246562	0.289891	-0.545058
POPTR_0001s08530	Potri.001G112300.3	NA	Protein of unknown function (DUF544)	14.1154	11.0581	13.5548	16.1142	15.1364	16.8338	0.2112	0.32713	0.18915	0.68829	0.57493	-0.04629	-0.149393	-0.61875	-0.382731
POPTR_0001s08540	NA	NA	NA	29.1096	19.7646	20.2379	30.9287	30.2609	23.7677	0.012025	-0.14164	-0.080123	0.73068	0.13197	-0.53134	-0.0444166	-0.759329	-0.303529
POPTR_0001s08550	Potri.001G112200.1	NA	KNOTTED-like homeobox of Arabidopsis thaliana 7	30.0723	27.2973	22.7562	33.9294	32.849	28.2691	0.42431	-0.017041	-0.36828	0.71774	0.24891	-0.40145	-0.131903	-0.419886	-0.383597
POPTR_0001s08560	Potri.001G112100.1	XM_002299532.1	phospholipase D beta 1	5.67674	30.6492	12.7334	5.6658	23.8664	14.0553	2.984	1.5484	-1.3628	2.8514	1.8255	-0.95897	0.0512754	0.19211	-0.211658
POPTR_0001s08570	Potri.001G112000.1	POPTRDRAFT_829499	nucleotide-rhamnose synthase/epimerase-reductase	64.3871	4.73633	5.89239	32.2588	2.36052	4.2801	-3.2319	-3.0621	0.24146	-3.0287	-2.4027	0.69425	1.03608	0.842192	0.391381
POPTR_0001s08580	NA	NA	NA	0	0	0	0	0	0	NA	NA	NA	NA	NA	NA	NA	NA	NA
POPTR_0001s08590	Potri.001G111800.1	POPTRDRAFT_548532	TCP family transcription factor	4.62235	1.55093	2.31169	4.94729	1.29388	2.25489	-1.0233	-0.61587	0.47856	-1.1668	-0.62182	0.61247	-0.0573502	0.0948027	-0.0378527
POPTR_0001s08600	Potri.001G111700.2	NA	hydroxymethylglutaryl-CoA synthase / HMG-CoA synthase / 3-hydroxy-3-methylglutaryl coenzyme A synthase	44.3737	28.7766	43.1409	45.811	52.6344	39.1219	-0.066991	0.34579	0.48615	0.98097	0.2861	-0.62741	-0.00177747	-1.04128	0.0720123
POPTR_0001s08610	Potri.001G111600.1	POPTRDRAFT_841888	Pyridoxal phosphate (PLP)-dependent transferases superfamily protein	1.70859	0	0	1.03294	0	0.0350519	Down	Down	NA	Down	-4.362	Up	0.767767	NA	Down
POPTR_0001s08620	Potri.001G111500.8	POPTRDRAFT_548528	Glucose-methanol-choline (GMC) oxidoreductase family protein	0	0	0	0.0252148	0	0.0283259	NA	NA	NA	Down	0.65944	Up	Down	NA	Down
POPTR_0001s08630	NA	NA	NA	31.4726	41.1755	20.6451	48.7053	45.9717	23.7897	0.94651	-0.22301	-1.0965	0.67492	-0.52187	-1.1299	-0.587066	-0.310085	-0.273403
POPTR_0001s08640	Potri.001G111400.1	NA	Major Facilitator Superfamily with SPX (SYG1/Pho81/XPR1) domain-containing protein	20.198	24.3893	12.2488	26.4336	27.3942	15.1694	0.83249	-0.33767	-1.0972	0.80379	-0.28839	-1.0248	-0.34379	-0.311201	-0.378718
POPTR_0001s08650	Potri.001G111300.1	NA	nuclear RNA polymerase D1A	5.40672	6.03782	10.8224	4.60205	3.6679	7.69778	0.72653	1.3849	0.73139	0.42147	1.2553	0.90149	0.276651	0.583767	0.420151
POPTR_0001s08660	Potri.001G111200.1	NA	phosphoenolpyruvate carboxylase-related kinase 1	0	0	0	0	0	0	NA	NA	NA	NA	NA	NA	NA	NA	NA
POPTR_0001s08670	NA	NA	NA	23.5069	27.2416	21.552	29.7864	23.9587	24.8627	0.77004	0.26021	-0.43698	0.45137	0.25139	-0.13254	-0.299708	0.0259592	-0.276477
POPTR_0001s08680	Potri.001G111100.1	NA	Pleckstrin homology (PH) domain superfamily protein	7.66138	8.41802	9.37488	7.55015	8.27271	7.29787	0.68764	0.67462	0.058604	0.89746	0.46297	-0.3676	0.0640018	-0.137969	0.289795
POPTR_0001s08690	Potri.001G111000.5	POPTRDRAFT_1067052	UDP-galactose transporter 2	14.1664	10.071	24.4194	19.0236	11.2821	22.85	0.058192	1.1721	1.186	0.0091601	0.77712	0.83569	-0.383602	-0.326642	0.0252702
POPTR_0001s08700	Potri.001G110900.1	POPTRDRAFT_548521	NA	0.491935	0	0.0483721	0.205747	0	0	Down	-2.9693	Up	Down	Down	NA	1.30335	NA	Up
POPTR_0001s08710	Potri.001G110800.1	CBF4	C-repeat/DRE binding factor 2	0.182997	1.16885	0.702097	1.19598	2.86154	0.486582	3.2708	2.3416	-0.85732	2.0857	-0.77645	-2.7931	-2.66845	-1.47577	0.457086
POPTR_0001s08720	Potri.001G110700.1	CBF2	C-repeat-binding factor 4	0.323686	0.145327	0.199113	0.797741	0.515409	0.0606616	-0.59598	-0.33415	0.33251	0.18998	-3.1916	-3.3071	-1.24379	-2.01876	1.6203
POPTR_0001s08730	Potri.001G110600.1	POPTRDRAFT_751384	NA	0	0	0	0	0	0	NA	NA	NA	NA	NA	NA	NA	NA	NA
POPTR_0001s08740	Potri.001G110500.1	DREB65	Integrase-type DNA-binding superfamily protein	0	0.0858011	0.219433	0	0.259147	0	Up	Up	1.3274	Up	NA	Down	NA	-1.84716	Up
POPTR_0001s08750	Potri.001G110400.1	POPTRDRAFT_815115	sugar transporter 1	0	0	0	0	0	0	NA	NA	NA	NA	NA	NA	NA	NA	NA
POPTR_0001s08760	Potri.001G110300.1	POPTRDRAFT_797403	BCL-2-associated athanogene 1	0.228479	0.447083	0.408925	1.0739	0.134756	0	1.5023	1.2153	-0.22016	-2.1864	Down	Down	-2.18769	1.51794	Up
POPTR_0001s08770	Potri.001G110200.1	POPTRDRAFT_1067026	RAB GTPase homolog E1B	19.2335	12.3679	26.2051	17.6866	12.3266	20.9442	-0.066561	0.83317	0.97303	0.25552	0.75678	0.56887	0.162299	-0.153765	0.252344
POPTR_0001s08780	Potri.001G110100.1	POPTRDRAFT_815112	MBOAT (membrane bound O-acyl transferase) family protein	37.2493	19.4165	23.6837	30.2591	14.4813	14.8774	-0.37669	-0.26655	0.18321	-0.30525	-0.51362	-0.1416	0.339853	0.273555	0.601868
POPTR_0001s08790	Potri.001G110000.1	POPTRDRAFT_640545	NA	45.1396	39.8777	38.5033	60.6202	39.3744	37.3062	0.39565	0.15546	-0.16653	0.15162	-0.18774	-0.27168	-0.383298	-0.13443	-0.0262276
POPTR_0001s08800	Potri.001G109900.1	POPTRDRAFT_751375	SEUSS-like 1	0	0	0	0	0	0.496432	NA	NA	NA	NA	Up	Up	NA	NA	Down
POPTR_0001s08810	Potri.001G109800.1	POPTRDRAFT_1067015	phloem protein 2-A12	13.0095	14.9143	4.00828	10.4042	7.83231	2.01342	0.77738	-1.3125	-2.0159	0.386	-1.8591	-2.1796	0.363297	0.76172	0.925026
POPTR_0001s08820	Potri.001G109700.1	POPTRDRAFT_640543	cell wall / vacuolar inhibitor of fructosidase 2	0.111783	0	0.319025	0.33443	0	0.118532	Down	1.9083	Up	Down	-0.98689	Up	-1.54468	NA	1.36282
POPTR_0001s08830	Potri.001G109600.1	POPTRDRAFT_640541	NADH:ubiquinone oxidoreductase	6.78896	2.17487	6.07685	6.23875	1.73067	4.73814	-1.0873	0.22552	1.3853	-1.0951	0.11406	1.2761	0.16298	0.176876	0.289236
POPTR_0001s08840	Potri.001G109500.1	POPTRDRAFT_1067013	Ubiquitin-like superfamily protein	31.8817	30.1398	35.1422	33.1845	27.6496	36.1042	0.48199	0.52495	0.11629	0.49239	0.63351	0.2086	-0.015359	-0.0213882	-0.109276
POPTR_0001s08850	Potri.001G109400.1	GRAS18	GRAS family transcription factor	8.37522	0.128681	0.0556887	7.3172	0.207124	0	-5.4565	-6.8469	-1.3174	-4.2902	Down	Down	0.235407	-0.913439	Up
POPTR_0001s08860	Potri.001G109300.1	CYP80E2	cytochrome P450	0	0	0	0	0	0	NA	NA	NA	NA	NA	NA	NA	NA	NA
POPTR_0001s08870	Potri.001G109200.2	POPTRDRAFT_1067002	GPI transamidase subunit PIG-U	17.6301	14.73	22.4552	18.9179	13.4727	22.7049	0.30291	0.73487	0.50458	0.28046	0.77645	0.56359	-0.0591709	-0.0302603	-0.0871775
POPTR_0001s08880	Potri.001G109100.1	CYP87A7	cytochrome P450	2.20992	0.208817	0.424878	1.32843	1.08279	0.740401	-2.8772	-2.0004	0.94378	0.42406	-0.33072	-0.68597	0.776098	-2.51884	-0.881845
POPTR_0001s08890	Potri.001G109000.1	POPTRDRAFT_751366	hapless 2	1.02288	0.44121	1.07846	0.977517	0.190091	0.634899	-0.64881	0.46655	1.1868	-1.5928	-0.10337	1.5584	0.112077	1.06056	0.692228
POPTR_0001s08900	Potri.001G108900.1	POPTRDRAFT_839567	PAS domain-containing protein tyrosine kinase family protein	0	0.286332	0	0	0	0	Up	NA	Down	NA	NA	NA	NA	Up	NA
POPTR_0001s08910	Potri.001G108800.1	POPTRDRAFT_640534	IQ-domain 22	8.5492	1.76953	3.94432	6.59974	0.953305	1.8946	-1.7173	-0.73183	1.0579	-2.0313	-1.2875	0.81053	0.418798	0.738591	0.98881
POPTR_0001s08920	Potri.001G108700.2	POPTRDRAFT_815105	RHOMBOID-like 2	5.03546	1.87568	1.19151	6.39857	1.5327	0.592804	-0.86421	-1.6944	-0.75902	-1.3013	-2.9206	-1.5514	-0.307103	0.136304	0.932168
POPTR_0001s08930	Potri.001G108600.1	NA	nodulin MtN21 /EamA-like transporter family protein	1.08373	0	0	1.37236	0	0	Down	Down	NA	Down	Down	NA	-0.30051	NA	NA
POPTR_0001s08940	Potri.001G108500.1	POPTRDRAFT_751360	Tetratricopeptide repeat (TPR)-like superfamily protein	0.0840366	1.43209	1.9883	0.0365266	1.72366	2.30491	4.6489	4.95	0.37476	6.3031	6.4802	0.24401	1.22702	-0.419082	-0.284673
POPTR_0001s08950	Potri.001G108400.3	POPTRDRAFT_815104	Protein of unknown function (DUF810)	9.26317	12.9353	14.1135	10.0299	10.4928	13.3286	1.0461	0.99308	0.0205	0.83841	0.92275	0.15116	-0.0711473	0.142856	0.0137994
POPTR_0001s08960	Potri.001G108300.1	POPTRDRAFT_815103	BON association protein 2	8.59468	5.05444	2.42733	7.25316	7.91761	3.31391	-0.19561	-1.4355	-1.1657	0.8904	-0.61792	-1.4411	0.286118	-0.795611	-0.516816
POPTR_0001s08970	Potri.001G108200.1	NA	Plant invertase/pectin methylesterase inhibitor superfamily protein	44.8875	139.872	116.992	47.0028	261.354	133.272	2.2111	1.7668	-0.37022	3.2613	2.0155	-1.1786	-0.0242989	-1.06726	-0.258338
POPTR_0001s08980	NA	NA	NA	0	0	0	0	0	0	NA	NA	NA	NA	NA	NA	NA	NA	NA
POPTR_0001s08990	Potri.001G108100.2	POPTRDRAFT_548499	winged-helix DNA-binding transcription factor family protein	22.4413	42.078	36.3282	23.9145	46.1763	34.1985	1.4771	1.0804	-0.32295	1.7466	1.0284	-0.65156	-0.0490704	-0.309762	0.017348
POPTR_0001s09000	Potri.001G107800.2	POPTRDRAFT_548498	osmotin 34	7.06032	0.444664	0.249202	6.08874	0.302255	0.184778	-3.395	-4.4344	-0.96227	-3.5143	-4.533	-0.95476	0.254589	0.381383	0.370485
POPTR_0001s09010	NA	POPTRDRAFT_640527	NA	0	0	0	0	0	0	NA	NA	NA	NA	NA	NA	NA	NA	NA
POPTR_0001s09020	Potri.001G107900.1	XM_002333307.1	P-loop containing nucleoside triphosphate hydrolases superfamily protein	0.0600021	0	0	0	0	0	Down	Down	NA	NA	NA	NA	Up	NA	NA
POPTR_0001s09030	Potri.001G107600.1	POPTRDRAFT_180473	osmotin 34	87.6826	216.888	175.784	90.3433	62.5042	10.679	1.8619	1.3821	-0.40578	0.25512	-2.5681	-2.757	0.00577822	1.62163	3.97192
POPTR_0001s09040	Potri.001G107500.2	POPTRDRAFT_640520	Transcription initiation factor TFIIE	37.3971	37.6611	42.2612	31.507	26.0902	26.404	0.57337	0.56065	0.060418	0.50023	0.25757	-0.17503	0.289759	0.369613	0.606976
POPTR_0001s09050	Potri.001G107400.1	POPTRDRAFT_548494	NA	8.19309	2.87117	6.49316	5.81165	0.992817	4.55007	-0.96043	0.050449	1.0823	-1.8636	0.16524	2.1011	0.540729	1.43904	0.436494
POPTR_0001s09060	Potri.001G107300.1	POPTRDRAFT_709393	DEA(D/H)-box RNA helicase family protein	7.68719	1.94226	6.31401	6.62388	1.05562	4.42261	-1.4369	0.10203	1.6113	-1.8946	-0.071542	1.8904	0.255716	0.720999	0.444135
POPTR_0001s09070	Potri.001G107200.2	POPTRDRAFT_709387	tetraspanin10	22.6607	14.8014	21.9229	23.0928	9.19805	18.4634	-0.053331	0.33634	0.46238	-0.57803	0.18901	0.83463	0.0147439	0.54345	0.176397
POPTR_0001s09080	NA	XM_002298012.1	NA	0	0	0	0.0922513	0	0	NA	NA	NA	Down	Down	NA	Down	NA	NA
POPTR_0001s09090	Potri.001G107000.1	POPTRDRAFT_815097	Remorin family protein	6.72128	4.50221	6.20662	6.96272	3.45804	5.93867	-0.037289	0.27121	0.37892	-0.24034	0.28141	0.58936	-0.0130931	0.201654	-0.0096499
POPTR_0001s09100	Potri.001G106900.1	POPTRDRAFT_843589	nuclear factor Y	0.358466	0.194617	0.657399	0.144394	0.168701	0.163028	-0.409	1.2494	1.7312	0.89091	0.68139	-0.1355	1.34764	0.0598268	1.93431
POPTR_0001s09110	Potri.001G106800.1	POPTRDRAFT_548487	acyl-CoA sterol acyl transferase 1	7.457	11.6829	4.86426	6.76726	19.5084	8.35914	1.2095	-0.23012	-1.3662	2.2971	0.8164	-1.4132	0.180593	-0.899994	-0.851326
POPTR_0001s09120	Potri.001G106700.1	POPTRDRAFT_842227	Myosin heavy chain-related protein	0.988684	0.054991	0.0703185	1.19774	0.0534397	0.0460653	-3.6816	-3.4227	0.32742	-3.7044	-4.1787	-0.39981	-0.233978	-0.188177	0.530857
POPTR_0001s09130	Potri.001G106600.2	POPTRDRAFT_709382	Leucine-rich repeat protein kinase family protein	12.6137	6.36189	5.21495	15.2458	4.15284	4.15605	-0.43593	-0.89056	-0.38239	-1.1288	-1.3634	-0.16805	-0.229252	0.468554	0.25849
POPTR_0001s09140	NA	XM_002298008.1	NA	0.234931	3.31537	0.239061	0.519222	6.29305	0	4.3918	0.40905	-3.909	4.4033	Down	Down	-1.11166	-1.11116	Up
POPTR_0001s09150	Potri.001G106400.1	POPTRDRAFT_840289	Protein of unknown function (DUF567)	1.43044	0.444293	0.0674827	0.569435	0.889525	0	-1.0666	-4.0283	-2.8897	1.45	Down	Down	1.37063	-1.14531	Up
POPTR_0001s09160	Potri.001G106300.1	POPTRDRAFT_751341	Protein of unknown function (DUF567)	1.61091	0	0	1.04271	3.00883	0	Down	Down	NA	2.3667	Down	Down	0.675777	Down	NA
POPTR_0001s09170	Potri.001G106200.1	POPTRDRAFT_640513	actin depolymerizing factor 8	0	0	0	0	0	0	NA	NA	NA	NA	NA	NA	NA	NA	NA
POPTR_0001s09180	Potri.001G106100.1	TUB3	tubulin beta 8	28.4839	11.1901	4.97789	24.3003	6.59355	2.37689	-0.77159	-2.1329	-1.2891	-1.1261	-2.8429	-1.6492	0.26813	0.625223	0.991658
POPTR_0001s09190	Potri.001G106000.1	NA	serine racemase	13.2003	29.9434	25.0173	11.9581	14.1311	15.0277	1.7538	1.3086	-0.37172	1.005	0.84269	-0.094261	0.184284	0.936966	0.663812
POPTR_0001s09200	Potri.001G105900.3	POPTRDRAFT_709378	AMP-dependent synthetase and ligase family protein	6.28651	18.814	25.3075	7.08059	42.1751	28.1592	2.1521	2.3939	0.31554	3.3635	2.5061	-0.78955	-0.126958	-1.33126	-0.225681
POPTR_0001s09210	Potri.001G105800.1	POPTRDRAFT_751336	heavy metal atpase 5	7.14154	3.64755	2.03437	4.67954	1.30995	1.03495	-0.40951	-1.4277	-0.94507	-1.0837	-1.6629	-0.50976	0.652724	1.33146	0.901214
POPTR_0001s09220	Potri.001G105700.1	POPTRDRAFT_579334	heavy metal atpase 5	10.638	4.68573	0.856187	6.16349	0.605205	0	-0.6259	-3.2646	-2.569	-2.5745	Down	Down	0.827625	2.78533	Up
POPTR_0001s09230	Potri.001G105600.1	POPTRDRAFT_180407	glutathione S-transferase THETA 2	37.485	44.5116	21.1005	37.8109	32.7447	21.084	0.82412	-0.44238	-1.1927	0.56858	-0.33199	-0.834	0.0272523	0.288094	-0.0683277
POPTR_0001s09240	NA	XM_002298003.1	NA	0	0	0	0	0	0	NA	NA	NA	NA	NA	NA	NA	NA	NA
POPTR_0001s09250	Potri.001G105400.1	POPTRDRAFT_180397	C2 calcium/lipid-binding plant phosphoribosyltransferase family protein	8.15302	10.3438	3.8156	6.26641	2.42334	1.05186	0.90739	-0.71106	-1.5453	-0.61562	-2.0643	-1.3817	0.420248	1.94782	1.78859
POPTR_0001s09260	Potri.001G105300.1	NA	root hair specific 8	0.361065	0.532701	0.286542	0.262877	0.281491	0	1.1242	0.05946	-0.9909	0.88058	Down	Down	0.499673	0.751217	Up
POPTR_0001s09270	Potri.001G105200.2	PTRCGPX3_1	glutathione peroxidase 6	57.5048	29.4381	8.01761	32.9805	26.7634	5.66955	-0.38349	-2.4571	-1.9996	0.50663	-2.028	-2.4683	0.844269	-0.037839	0.429219
POPTR_0001s09280	Potri.001G105100.1	PTRCGPX5	glutathione peroxidase 8	70.1923	39.7042	49.5893	59.3739	26.7367	43.7323	-0.26673	-0.11552	0.22396	-0.395	0.070201	0.53231	0.282895	0.417292	0.112006
POPTR_0001s09290	Potri.001G105000.1	NA	NA	0.250499	0.398908	0.407518	0.926775	0.638293	1.26339	1.2018	1.1055	-0.027921	0.16953	0.95698	0.85297	-1.85575	-0.818155	-1.6937
POPTR_0001s09300	Potri.001G104900.2	POPTRDRAFT_846545	AT hook motif DNA-binding family protein	18.6787	4.26167	10.9144	22.7943	2.7794	10.6594	-1.5934	-0.38932	1.2755	-2.2908	-0.58505	1.7734	-0.246476	0.458878	-0.0362478
POPTR_0001s09310	Potri.001G104800.1	POPTRDRAFT_709356	Polynucleotidyl transferase	4.85448	2.21132	4.89121	4.63392	1.90489	3.33085	-0.58457	0.39896	1.0559	-0.50111	0.034109	0.60169	0.106035	0.0339527	0.48589
POPTR_0001s09320	Potri.001G104700.1	POPTRDRAFT_829476	Protein kinase protein with tetratricopeptide repeat domain	25.0213	42.8366	46.8337	21.9654	30.452	34.1909	1.3412	1.2893	0.021849	1.2424	1.1516	-0.02345	0.232274	0.336656	0.384318
POPTR_0001s09330	Potri.001G104600.1	TUB9	beta-6 tubulin	33.4128	0.422141	0.0427292	11.1867	0.0501983	0.0390535	-5.6774	-9.2331	-3.4832	-6.9508	-7.6461	-0.62312	1.61487	2.89454	0.035335
POPTR_0001s09340	Potri.001G104500.2	POPTRDRAFT_709341	glutamate-cysteine ligase	27.6638	11.0032	13.5654	26.5724	13.0351	17.0883	-0.76093	-0.64326	0.19099	-0.25737	-0.12513	0.19954	0.0995683	-0.398536	-0.404252
POPTR_0001s09350	Potri.001G104400.1	POPTRDRAFT_548466	Haloacid dehalogenase-like hydrolase (HAD) superfamily protein	6.83441	7.26938	5.09978	5.85452	10.27	5.59584	0.65914	-0.033583	-0.61949	1.5971	0.44787	-1.0823	0.264658	-0.665938	-0.203124
POPTR_0001s09360	Potri.T159200.1	NA	NA	0	0	0	0	0	0	NA	NA	NA	NA	NA	NA	NA	NA	NA
POPTR_0001s09370	NA	NA	NA	0	0	0	0	0	0	NA	NA	NA	NA	NA	NA	NA	NA	NA
POPTR_0001s09380	Potri.001G104300.1	POPTRDRAFT_1066903	bromo-adjacent homology (BAH) domain-containing protein	16.054	21.1193	21.8697	14.8516	17.719	17.9988	0.9558	0.82981	-0.052843	1.0201	0.7897	-0.16304	0.155962	0.0977494	0.210579
POPTR_0001s09390	Potri.001G104200.1	POPTRDRAFT_548464	Protein of unknown function (DUF3527)	5.56334	0.875118	2.2489	3.8042	1.3952	1.8606	-2.1397	-0.92041	1.2897	-0.70005	-0.51941	0.24902	0.588828	-0.840594	0.201491
POPTR_0001s09400	Potri.001G104100.1	POPTRDRAFT_548463	XS domain-containing protein / XS zinc finger domain-containing protein-related	0	0	0	0	0	0	NA	NA	NA	NA	NA	NA	NA	NA	NA
POPTR_0001s09410	Potri.001G104000.5	POPTRDRAFT_838725	P-loop nucleoside triphosphate hydrolases superfamily protein with CH (Calponin Homology) domain	6.38949	0.781291	0.925715	5.49339	0.454615	0.535398	-2.4589	-2.4027	0.12841	-2.7998	-2.8488	0.016318	0.258399	0.607835	0.718952
POPTR_0001s09420	Potri.001G103900.1	POPTRDRAFT_751320	RING/U-box superfamily protein	0.198703	0	0	0.0936882	0	0	Down	Down	NA	Down	Down	NA	1.14513	NA	NA
POPTR_0001s09430	Potri.001G103800.1	POPTRDRAFT_815084	NA	18.6875	8.3943	7.21227	18.6301	7.57596	7.84122	-0.59708	-0.98454	-0.31374	-0.51799	-0.73703	-0.15195	0.0444097	-0.0252264	-0.188065
POPTR_0001s09440	Potri.001G103700.1	NA	NA	8.40033	4.98653	2.73804	4.37623	0.9448	1.75118	-0.21716	-1.2317	-0.94407	-1.4889	-0.8041	0.7545	0.987884	2.26319	0.572017
POPTR_0001s09450	Potri.001G103600.2	POPTRDRAFT_1066896	basic helix-loop-helix (bHLH) DNA-binding superfamily protein	35.6251	20.0055	10.9583	33.4922	10.3369	7.86939	-0.28324	-1.3169	-0.96177	-0.95849	-1.5783	-0.55251	0.130897	0.8107	0.407031
POPTR_0001s09460	NA	XM_002299493.1	NA	0	0	0	0	0	0	NA	NA	NA	NA	NA	NA	NA	NA	NA
POPTR_0001s09470	Potri.001G103400.2	POPTRDRAFT_640485	Protein of unknown function (DUF3741)	7.09979	2.62394	4.54758	5.68523	0.994191	3.13931	-0.88076	-0.25739	0.69608	-1.7599	-0.34273	1.486	0.363726	1.24855	0.462438
POPTR_0001s09480	Potri.001G103300.1	POPTRDRAFT_751316	acid-amino acid ligases;ligases;ATP binding;ATP binding;ligases	1.96483	0.569897	0.777059	2.18015	0.49693	0.406994	-1.2369	-0.95254	0.35586	-1.3611	-1.9122	-0.48497	-0.111938	0.0228654	0.862901
POPTR_0001s09490	Potri.001G103200.1	POPTRDRAFT_751315	NA	0.0348131	0.0380601	0.0310144	0	0	0	0.76147	0.21259	-0.46302	NA	NA	NA	Up	Up	Up
POPTR_0001s09500	Potri.001G103100.2	POPTRDRAFT_845503	SIGNAL PEPTIDE PEPTIDASE-LIKE 2	3.28643	1.12275	3.42943	2.2118	1.46002	3.95508	-0.97444	0.44895	1.4967	0.15323	1.3489	1.2634	0.608656	-0.516339	-0.277029
POPTR_0001s09510	Potri.001G103000.1	POPTRDRAFT_846305	NAD(P)-binding Rossmann-fold superfamily protein	0.258493	0	0.072252	0.721699	0	0.0657054	Down	-1.4556	Up	Down	-2.9565	Up	-1.45007	NA	0.0671508
POPTR_0001s09520	Potri.001G102900.4	POPTRDRAFT_709331	Protein kinase superfamily protein	13.2101	22.4513	14.522	16.1726	14.889	14.4167	1.3255	0.52233	-0.73023	0.63263	0.34801	-0.21675	-0.247675	0.448972	-0.0595955
POPTR_0001s09530	Potri.001G102800.1	POPTRDRAFT_751311	NA	0	0	0	0	0	0	NA	NA	NA	NA	NA	NA	NA	NA	NA
POPTR_0001s09540	Potri.001G102700.1	POPTRDRAFT_751310	UDP-D-glucose/UDP-D-galactose 4-epimerase 1	0	0.180443	0.458335	0	0	0	Up	Up	1.1676	NA	NA	NA	NA	Up	Up
POPTR_0001s09550	Potri.001G102600.1	POPTRDRAFT_797367	Uncharacterised protein family (UPF0497)	12.5619	15.214	17.6997	6.52097	3.8338	5.70293	0.83942	0.87703	0.11134	0.0034683	0.31698	0.37832	0.991488	1.83315	1.56796
POPTR_0001s09560	Potri.001G102500.1	NA	P-loop containing nucleoside triphosphate hydrolases superfamily protein	0.465679	1.01034	0.831898	0.085135	0	0.0440826	1.7246	1.2141	-0.43349	Down	-0.43166	Up	2.51652	Up	4.17807
POPTR_0001s09570	Potri.001G102400.1	POPTRDRAFT_180318	osmotin 34	1418.12	423.473	40.2977	1482.11	260.185	20.1291	-1.1873	-4.7534	-3.4917	-1.7306	-5.6913	-3.8954	-0.0178552	0.533881	0.936807
POPTR_0001s09580	Potri.001G102300.1	POPTRDRAFT_1066884	BTB/POZ domain with WD40/YVTN repeat-like protein	4.7013	3.53511	3.43992	4.78345	8.48939	2.07632	0.15533	-0.064444	-0.14639	1.5984	-0.69124	-2.2241	0.0206532	-1.41751	0.662297
POPTR_0001s09590	Potri.001G102200.3	POPTRDRAFT_548444	hydroxyproline-rich glycoprotein family protein	10.32	19.9019	23.1954	10.3226	16.6198	23.908	1.5166	1.5538	0.11104	1.449	1.7237	0.34159	0.0426126	0.114066	-0.112482
POPTR_0001s09600	Potri.001G102100.1	POPTRDRAFT_548443	Peptidase M1 family protein	38.4958	24.7376	36.8853	41.5741	31.2128	40.495	-0.078325	0.32404	0.47523	0.35405	0.47415	0.18721	-0.0688438	-0.494479	-0.204551
POPTR_0001s09610	Potri.001G101900.2	POPTRDRAFT_709317	ubiquitin-conjugating enzyme 5	31.1103	15.9432	9.20529	41.7074	18.9488	11.5366	-0.39961	-1.3704	-0.89785	-0.36806	-1.3418	-0.90565	-0.382847	-0.40782	-0.397759
POPTR_0001s09620	Potri.001G101800.1	POPTRDRAFT_751302	ARID/BRIGHT DNA-binding domain;ELM2 domain protein	3.99582	4.00241	3.75037	6.65921	5.47531	5.70928	0.55133	0.29477	-0.18438	0.47534	0.29118	-0.11623	-0.694165	-0.610932	-0.676747
POPTR_0001s09630	Potri.001G101700.4	POPTRDRAFT_829469	RING/U-box superfamily protein	12.9772	18.4531	20.634	12.9981	14.1015	18.2375	1.0788	1.0552	0.049874	0.8861	1.0015	0.18267	0.0404959	0.237699	0.108218
POPTR_0001s09640	Potri.001G101600.2	POPTRDRAFT_709311	NA	13.5329	27.431	15.0225	16.8504	32.5471	23.5581	1.5946	0.53635	-0.9845	1.7266	0.99699	-0.66176	-0.273517	-0.400665	-0.720631
POPTR_0001s09650	NA	POPTRDRAFT_180296	NA	1.96971	1.01851	0.625667	1.38413	0.440689	0.212935	-0.42732	-1.2629	-0.75989	-0.96672	-2.1787	-1.1355	0.55614	1.0959	1.48397
POPTR_0001s09660	Potri.001G101400.1	POPTRDRAFT_709305	Adaptin family protein	46.3457	25.6506	41.1267	45.6543	22.5959	39.561	-0.30111	0.21418	0.58789	-0.25833	0.3052	0.63108	0.0628413	0.0268517	-0.0136829
POPTR_0001s09670	Potri.001G101300.3	POPTRDRAFT_751297	homolog of xeroderma pigmentosum complementation group B 1	27.8381	11.0987	18.1358	28.6837	10.091	16.4011	-0.7734	-0.23115	0.6148	-0.75764	-0.2936	0.53207	-0.00139591	-0.0117465	0.0750394
POPTR_0001s09680	Potri.001G101200.1	POPTRDRAFT_548435	CCT motif family protein	2.21817	0	0.645262	2.53756	0	0.0612475	Down	-1.3958	Up	Down	-4.8627	Up	-0.147051	NA	3.33608
POPTR_0001s09690	Potri.001G101100.1	NA	PLAC8 family protein	81.6313	34.5512	47.8383	70.2916	24.4564	43.106	-0.68454	-0.38513	0.37208	-0.77203	-0.19311	0.64686	0.257447	0.350152	0.0795858
POPTR_0001s09700	Potri.001G101000.1	NA	RING/U-box superfamily protein	49.2509	6.61908	3.05534	13.4826	6.1417	2.55256	-2.3036	-3.6255	-1.2466	-0.3501	-1.8889	-1.4708	1.90985	-0.0403101	0.187389
POPTR_0001s09710	Potri.001G100900.1	POPTRDRAFT_1066853	BTB/POZ domain-containing protein	9.0221	0.798211	1.96911	10.7662	1.10104	3.73445	-2.9716	-1.8095	1.2327	-2.5354	-1.016	1.5876	-0.215613	-0.639839	-0.994931
POPTR_0001s09720	Potri.001G100800.2	POPTRDRAFT_839681	POX (plant homeobox) family protein	13.6258	2.12173	4.00359	9.20592	1.49058	2.49959	-2.148	-1.3804	0.83796	-1.9	-1.3691	0.59817	0.607401	0.365058	0.6102
POPTR_0001s09730	Potri.001G100700.1	POPTRDRAFT_548430	Protein of unknown function (DUF604)	5.32826	0.623433	1.21468	4.92122	0.388765	0.896015	-2.5714	-1.7472	0.8929	-2.9117	-1.9441	1.0361	0.155093	0.506917	0.364352
POPTR_0001s09740	Potri.001G100600.1	NA	Pentatricopeptide repeat (PPR) superfamily protein	0.477081	0.247718	0.442583	0.844843	0.160337	0.707304	-0.38921	0.27262	0.73154	-1.6733	0.25459	1.995	-0.783192	0.502176	-0.751947
POPTR_0001s09750	Potri.001G100500.1	POPTRDRAFT_751288	Nuclear transport factor 2 (NTF2) family protein	2.43191	0.631983	0.0824247	2.47559	0.758233	0.375916	-1.3649	-4.5055	-3.0712	-0.96098	-2.2089	-1.1793	0.0111734	-0.391563	-2.27395
POPTR_0001s09760	Potri.001G100300.1	POPTRDRAFT_815074	NA	2.90034	3.0446	3.31824	2.79597	1.33373	3.33522	0.63811	0.57907	0.014583	-0.29515	0.76615	1.1281	0.0952998	1.03439	-0.0770216
POPTR_0001s09770	NA	POPTRDRAFT_180252	NA	6.16979	0.513037	0.156381	6.54534	0.938813	0	-3.0465	-4.9237	-1.8106	-1.999	Down	Down	-0.0432603	-1.07559	Up
POPTR_0001s09780	Potri.001G100100.1	NA	SPIRAL1-like2	41.7711	42.8854	43.2843	29.0888	23.9534	27.3252	0.60748	0.4349	-0.09903	0.49591	0.42247	-0.0056611	0.564894	0.682441	0.591338
POPTR_0001s09790	Potri.001G100000.1	POPTRDRAFT_548424	Pectin lyase-like superfamily protein	82.3365	127.224	282.844	104.381	139.7	188.078	1.1892	2.1664	1.0499	1.1889	1.3626	0.24141	-0.29992	-0.293244	0.517522
POPTR_0001s09800	NA	XM_002304480.1	NA	3.15165	2.02287	2.71284	4.84274	3.37236	3.86465	-0.049421	0.16697	0.29067	0.26699	0.18627	-0.014541	-0.576593	-0.889317	-0.5815
POPTR_0001s09810	Potri.001G099800.1	MYB010	myb domain protein 103	2.19404	2.70272	0.912496	3.32894	1.54647	0.408888	0.87076	-0.88334	-1.6813	-0.32463	-2.513	-2.1227	-0.556141	0.645232	1.08802
POPTR_0001s09820	Potri.001G099700.1	POPTRDRAFT_797349	from the Czech \'roh\' meaning \'corner\'	8.01787	1.78109	1.19641	5.17837	2.15359	1.38825	-1.6254	-2.3593	-0.66113	-0.50739	-1.3848	-0.80843	0.675104	-0.435126	-0.285724
POPTR_0001s09830	Potri.001G099600.2	POPTRDRAFT_815070	monodehydroascorbate reductase 6	170.241	41.2127	56.0162	190.944	17.2104	43.1748	-1.4994	-1.2185	0.35273	-2.7346	-1.6328	1.1694	-0.123212	1.11675	0.305445
POPTR_0001s09840	Potri.001G099500.1	POPTRDRAFT_751277	Heavy metal transport/detoxification superfamily protein	0.075504	0.770435	0.940753	0.0712692	3.67081	1.44557	3.9105	4.0357	0.19203	6.457	4.8428	-1.5477	0.0953884	-2.43723	-0.69879
POPTR_0001s09850	Potri.001G099400.2	ACS1	1-aminocyclopropane-1-carboxylic acid (acc) synthase 6	4.59983	0.613403	0.358596	5.43235	0.432255	0.272644	-2.3882	-3.2975	-0.8404	-2.8796	-3.8076	-0.86408	-0.197837	0.309074	0.328063
POPTR_0001s09860	Potri.001G099300.4	POPTRDRAFT_180213	isoprenoid F	6.66351	1.08587	1.84723	10.0604	4.02848	5.42367	-2.043	-1.4618	0.65594	-0.56101	-0.38038	0.24784	-0.554833	-2.03356	-1.62107
POPTR_0001s09870	Potri.001G099200.1	POPTRDRAFT_709269	NA	9.71473	7.58663	6.76124	11.0818	6.62843	8.9202	0.20533	-0.13687	-0.26848	0.036848	0.19812	0.22813	-0.148738	0.0278507	-0.468575
POPTR_0001s09880	NA	NA	NA	6.13466	5.36244	5.00106	4.81647	4.12403	7.06325	0.39715	0.087964	-0.23336	0.59919	1.0653	0.53292	0.393781	0.199773	-0.568974
POPTR_0001s09890	Potri.001G099100.2	NA	sporulation 11-2	1.15487	0.226166	0.0517333	1.21876	0.426971	0.141612	-1.8201	-4.0968	-2.212	-0.75633	-2.5913	-1.7651	-0.0420254	-1.09399	-1.5391
POPTR_0001s09900	NA	NA	NA	1.02288	4.75389	3.13414	0.364199	3.02053	2.55306	2.7859	2.0058	-0.70609	3.8354	3.3295	-0.43828	1.5417	0.496497	0.230018
POPTR_0001s09910	Potri.001G098800.1	POPTRDRAFT_797347	glycosyl hydrolase 9B14	5.40258	4.58333	3.64293	12.5726	6.11215	3.11273	0.30357	-0.1796	-0.41037	-0.27812	-1.5013	-1.1561	-1.17567	-0.584536	0.161028
POPTR_0001s09920	Potri.001G098700.2	POPTRDRAFT_839722	Transducin/WD40 repeat-like superfamily protein	5.6449	2.45644	7.72898	5.31404	2.10004	5.87071	-0.6551	0.83784	1.565	-0.5708	0.65546	1.2928	0.130446	0.055611	0.32772
POPTR_0001s09930	Potri.001G098600.5	POPTRDRAFT_709256	type one serine/threonine protein phosphatase 3	35.218	78.1078	85.6903	42.8415	118.809	113.602	1.7246	1.6691	0.018133	2.2493	1.9188	-0.26353	-0.241681	-0.761028	-0.477155
POPTR_0001s09940	NA	NA	NA	31.0105	71.5695	71.1095	38.2113	114.401	131.6	1.7835	1.5834	-0.12612	2.3591	2.2961	0.0042808	-0.260354	-0.830909	-0.95876
POPTR_0001s09950	Potri.001G098500.1	POPTRDRAFT_548410	NA	25.1893	40.0779	31.2778	25.6029	34.9188	34.1218	1.2407	0.69659	-0.47057	1.2179	0.92663	-0.22413	0.0194865	0.047127	-0.196176
POPTR_0001s09960	Potri.001G098400.1	POPTRDRAFT_751270	Protein of unknown function (DUF567)	0.284877	0	0	0.261533	0	0.0952427	Down	Down	NA	Down	-0.95654	Up	0.156648	NA	Down
POPTR_0001s09970	Potri.001G098300.1	NA	respiratory burst oxidase protein F	9.05395	3.63435	5.75109	10.8698	2.35613	4.24084	-0.76862	-0.26832	0.57222	-1.4659	-0.84498	0.68919	-0.221759	0.480504	0.368681
POPTR_0001s09980	Potri.001G098200.1	NA	Late embryogenesis abundant (LEA) hydroxyproline-rich glycoprotein family	0	0	0	0	0	0	NA	NA	NA	NA	NA	NA	NA	NA	NA
POPTR_0001s09990	Potri.001G098100.1	POPTRDRAFT_751268	Late embryogenesis abundant (LEA) hydroxyproline-rich glycoprotein family	0	0	0	0	0	0	NA	NA	NA	NA	NA	NA	NA	NA	NA
POPTR_0001s10000	Potri.001G098000.1	POPTRDRAFT_815063	NA	4.90892	2.30558	2.48045	3.53621	1.9806	1.69016	-0.55157	-0.59693	0.025184	-0.083679	-0.55493	-0.40426	0.510665	0.0525004	0.483036
POPTR_0001s10010	NA	NA	NA	0	0	0	0	0	0	NA	NA	NA	NA	NA	NA	NA	NA	NA
POPTR_0001s10020	Potri.T144300.1	POPTRDRAFT_548402	Cellulase (glycosyl hydrolase family 5) protein	0	0.127388	0.0346807	0	0	0	Up	Up	-1.9967	NA	NA	NA	NA	Up	Up
POPTR_0001s10030	Potri.001G097800.1	POPTRDRAFT_180180	Ribosomal protein L25/Gln-tRNA synthetase	19.5005	7.83021	10.4699	18.231	4.44469	7.43568	-0.75541	-0.50937	0.31817	-1.2596	-0.78192	0.545	0.136234	0.648761	0.422362
POPTR_0001s10040	Potri.001G097700.2	POPTRDRAFT_829457	Reticulan like protein B3	151.73	151.902	273.256	136.124	118.146	219.328	0.56432	1.235	0.74356	0.55999	1.2002	0.70796	0.196957	0.207384	0.245829
POPTR_0001s10050	Potri.001G097600.2	POPTRDRAFT_548396	P-loop containing nucleoside triphosphate hydrolases superfamily protein	2.74838	2.27735	5.22784	3.56026	2.28073	5.29548	0.28469	1.3148	1.1034	0.12205	1.086	1.0314	-0.330026	-0.160683	-0.0868717
POPTR_0001s10060	Potri.001G097500.2	POPTRDRAFT_843221	CAAX amino terminal protease family protein	9.82681	6.61612	5.93445	10.8448	5.69821	7.10238	-0.0086778	-0.33957	-0.25809	-0.15473	-0.099166	0.12276	-0.102943	0.0508719	-0.329116
POPTR_0001s10070	Potri.001G097400.1	CPK3	calcium-dependent protein kinase 6	25.0114	21.8469	24.1177	24.3494	17.5215	17.3429	0.36669	0.33226	0.038806	0.2831	0.021435	-0.19443	0.0798077	0.168647	0.405572
POPTR_0001s10080	Potri.001G097300.1	POPTRDRAFT_797338	aluminum-activated malate transporter 9	0	0	0	0	0	0	NA	NA	NA	NA	NA	NA	NA	NA	NA
POPTR_0001s10090	Potri.001G097200.2	POPTRDRAFT_709230	NA	31.5195	82.0777	54.1997	32.9475	77.4067	60.9132	1.9428	1.1677	-0.70185	1.9983	1.399	-0.53219	-0.0211088	-0.0707048	-0.237858
POPTR_0001s10100	Potri.001G097100.1	POPTRDRAFT_640414	Uncharacterized protein family (UPF0016)	0.985462	3.11581	1.8319	0.626115	2.64175	1.1719	2.2308	1.2859	-0.8735	2.8355	1.4202	-1.347	0.695945	0.0942969	0.572803
POPTR_0001s10110	Potri.001G097000.1	POPTRDRAFT_751258	NA	1.60738	5.22106	4.92794	1.79417	6.01331	3.21643	2.2354	1.9926	-0.16991	2.5427	1.362	-1.1128	-0.0992164	-0.394658	0.544652
POPTR_0001s10120	Potri.001G096900.1	POPTRDRAFT_709225	Disease resistance-responsive (dirigent-like protein) family protein	18.1002	0.46315	0.0846662	15.728	0.618701	0.0769947	-4.7353	-7.3608	-2.5583	-3.9019	-7.1704	-3.2083	0.241426	-0.583393	0.0671508
POPTR_0001s10130	Potri.001G096800.1	POPTRDRAFT_640411	Disease resistance-responsive (dirigent-like protein) family protein	52.4781	1.18424	0.703031	19.3085	0.0853509	0	-4.929	-5.8407	-0.84265	-7.143	Down	Down	1.48028	3.69269	Up
POPTR_0001s10140	NA	NA	NA	0	0	0	0	0	0	NA	NA	NA	NA	NA	NA	NA	NA	NA
POPTR_0001s10150	Potri.001G096600.1	POPTRDRAFT_640410	Disease resistance-responsive (dirigent-like protein) family protein	25.4078	0.11887	0.290594	50.3631	0.20468	0.0984024	-7.0921	-6.0524	1.1219	-7.2616	-8.4951	-1.1715	-0.948363	-0.801007	1.51578
POPTR_0001s10160	Potri.001G096500.1	NA	Disease resistance-responsive (dirigent-like protein) family protein	20.837	2.87003	2.87241	72.3302	3.17477	4.45238	-2.2863	-2.4713	-0.10935	-3.7579	-3.5102	0.31524	-1.75312	-0.279747	-0.698562
POPTR_0001s10170	Potri.001G096400.1	POPTRDRAFT_815054	cation/H+ exchanger 18	7.24636	9.49915	9.70069	4.65424	4.17368	4.31735	0.95257	0.8073	-0.072801	0.59766	0.40274	-0.12788	0.678869	1.03866	1.0978
POPTR_0001s10180	Potri.001G096200.1	POPTRDRAFT_847239	NA	4.90265	5.20829	3.63885	5.14244	1.80253	1.61508	0.63679	-0.043557	-0.60819	-0.74921	-1.1589	-0.34321	-0.02614	1.36775	1.10387
POPTR_0001s10190	Potri.001G096100.2	POPTRDRAFT_709218	POZ/BTB containin G-protein 1	9.09588	9.39296	8.18222	6.81039	5.87334	8.06691	0.61085	0.23232	-0.30507	0.54868	0.75599	0.27518	0.458452	0.526014	-0.0507578
POPTR_0001s10200	Potri.001G096000.1	POPTRDRAFT_751249	Protein of unknown function (DUF1191)	3.63289	0	0	1.73883	0	0	Down	Down	NA	Down	Down	NA	1.09748	NA	NA
POPTR_0001s10210	Potri.001G095900.1	POPTRDRAFT_548378	Dynamin related protein 4C	0	0	0	0	0	0	NA	NA	NA	NA	NA	NA	NA	NA	NA
POPTR_0001s10220	Potri.001G095800.1	POPTRDRAFT_640402	6-phosphogluconate dehydrogenase family protein	228.227	102.543	162.959	232.823	62.0778	135.928	-0.61863	-0.098989	0.59037	-1.1758	-0.26552	0.97779	0.0107149	0.574671	0.191698
POPTR_0001s10230	Potri.001G095700.1	POPTRDRAFT_548376	multidrug resistance-associated protein 14	0	0	0.195142	0	0	0	NA	Up	Up	NA	NA	NA	NA	NA	Up
POPTR_0001s10240	Potri.001G095600.1	POPTRDRAFT_180099	multidrug resistance-associated protein 14	9.56025	6.35594	18.5182	10.825	4.22516	15.593	-0.043236	1.3391	1.4538	-0.62295	1.0398	1.7307	-0.135829	0.44816	0.177226
POPTR_0001s10250	Potri.001G095500.3	POPTRDRAFT_709212	Translation initiation factor 2	7.2259	3.23988	6.36035	8.07227	2.17624	6.81114	-0.61054	0.20364	0.88575	-1.1396	0.26666	1.474	-0.120249	0.416309	-0.169273
POPTR_0001s10260	NA	NA	NA	0	0	0	0	0.180017	0	NA	NA	NA	Up	NA	Down	NA	Down	NA
POPTR_0001s10270	Potri.001G095300.2	POPTRDRAFT_1066731	Galactose mutarotase-like superfamily protein	8.11204	17.1476	9.5834	8.80346	20.3386	10.9836	1.6451	0.62672	-0.94468	1.9935	0.83157	-1.0951	-0.0752688	-0.41557	-0.265493
POPTR_0001s10280	Potri.001G095200.1	POPTRDRAFT_1066727	Leucine-rich repeat protein kinase family protein	7.98916	0.476519	0.763451	6.7669	0.131985	0.368473	-3.5241	-3.0026	0.5936	-4.8993	-3.6882	1.2758	0.283865	1.67043	0.985482
POPTR_0001s10290	Potri.001G094900.1	POPTRDRAFT_709204	ubiquitin-conjugating enzyme 28	506.438	716.866	914.689	411.295	541.135	680.192	1.0697	1.237	0.24095	1.1667	1.2377	0.13838	0.342516	0.251085	0.356355
POPTR_0001s10300	Potri.001G094800.1	ERF87	cytokinin response factor 2	3.19926	4.73634	8.23665	3.351	0.914044	2.96412	1.1474	1.752	0.67693	-1.1293	0.33456	1.5313	-0.0283456	2.24827	1.4022
POPTR_0001s10310	Potri.001G094700.1	POPTRDRAFT_548369	arabinogalactan protein 20	133.096	23.1621	14.429	116.429	19.5959	8.22792	-1.9722	-2.8203	-0.77584	-1.808	-3.315	-1.4413	0.230851	0.0756729	0.741756
POPTR_0001s10320	Potri.001G094600.1	POPTRDRAFT_815048	Nucleotide-sugar transporter family protein	4.59285	3.02468	3.05651	6.62732	2.94813	4.95567	-0.035694	-0.20345	-0.093647	-0.42295	0.090687	0.58036	-0.487268	-0.0975957	-0.765471
POPTR_0001s10330	Potri.001G094500.1	NA	SPA1-related 2	4.64377	5.18796	4.35462	5.12893	6.86152	4.844	0.71735	0.29293	-0.35161	1.1825	0.42927	-0.68642	-0.101074	-0.559831	-0.222693
POPTR_0001s10340	Potri.001G094400.1	POPTRDRAFT_797324	crooked neck protein	18.681	19.9051	16.5807	24.6887	25.5171	23.9972	0.65811	0.21364	-0.3713	0.81542	0.47118	-0.27696	-0.360471	-0.512288	-0.603811
POPTR_0001s10350	Potri.001G094300.1	POPTRDRAFT_751234	myosin heavy chain-related	0.43594	0.31352	0.222872	0.359603	0.246722	0.130204	0.17101	-0.57914	-0.67142	0.21721	-0.95206	-1.0996	0.31667	0.26033	0.702586
POPTR_0001s10360	Potri.001G094200.1	XM_002299454.1	COP1-interactive protein 1	4.35224	3.5683	7.05423	5.60424	7.47828	9.57026	0.27045	1.0808	0.88301	1.1867	1.2828	0.16228	-0.322515	-1.23107	-0.509365
POPTR_0001s10370	Potri.001G094100.3	POPTRDRAFT_640384	adenine nucleotide transporter 1	36.3803	19.8573	24.4018	36.8478	19.5535	21.7159	-0.30389	-0.1907	0.18644	-0.15453	-0.2507	-0.028886	0.0235851	-0.122103	0.0977875
POPTR_0001s10380	Potri.001G094000.1	POPTRDRAFT_751231	NA	0	0	0	0	0	0.175957	NA	NA	NA	NA	Up	Up	NA	NA	Down
POPTR_0001s10390	Potri.001G093900.1	POPTRDRAFT_640382	Protein of unknown function (DUF3133)	0.761055	0.711942	1.41325	1.19131	2.69744	3.14862	0.45481	1.2812	0.89839	1.9514	1.92	0.037533	-0.599624	-2.08854	-1.22678
POPTR_0001s10400	Potri.001G093800.1	POPTRDRAFT_829446	TRICHOME BIREFRINGENCE-LIKE 23	5.65778	4.74772	2.90171	3.73311	3.34073	1.97482	0.33161	-0.57638	-0.83199	0.61652	-0.4084	-0.95855	0.640742	0.359453	0.488898
POPTR_0001s10410	Potri.001G093700.1	HMGB912	HMG (high mobility group) box protein	40.2763	0.477211	0.521697	42.4992	0.654294	0.14455	-5.8389	-5.8838	0.028323	-5.2653	-7.6887	-2.356	-0.0375852	-0.6057	1.78219
POPTR_0001s10420	NA	NA	NA	9.40683	68.7803	20.5234	2.63927	44.4584	22.111	3.4486	1.5075	-1.8663	4.8468	3.5773	-1.2031	1.87693	0.482428	-0.177159
POPTR_0001s10430	Potri.001G093600.1	NA	Transmembrane amino acid transporter family protein	14.8014	154.569	53.1309	7.22721	116.424	48.6775	3.9619	2.2272	-1.6603	4.7944	3.2649	-1.463	1.08003	0.252408	0.0568699
POPTR_0001s10440	Potri.001G093500.1	POPTRDRAFT_180047	NA	0.787624	0.0883366	0	1.24641	0.190231	0	-2.6647	Down	Down	-1.8533	Down	Down	-0.620944	-1.39974	NA
POPTR_0001s10450	NA	POPTRDRAFT_548356	NA	0	0	0	0	0	0	NA	NA	NA	NA	NA	NA	NA	NA	NA
POPTR_0001s10460	Potri.001G093300.1	POPTRDRAFT_829444	NAD(P)-binding Rossmann-fold superfamily protein	7.79176	0	0.361925	4.92433	0.120411	0	Down	-4.0391	Up	-4.673	Down	Down	0.699756	Down	Up
POPTR_0001s10470	Potri.001G093200.1	POPTRDRAFT_751224	Flavin containing amine oxidoreductase family protein	0	0	0	0	0	0	NA	NA	NA	NA	NA	NA	NA	NA	NA
POPTR_0001s10480	Potri.001G093000.1	NA	NA	7.35741	6.86757	9.18493	5.47172	6.28122	1.9085	0.4466	0.70634	0.33131	0.9579	-1.0055	-1.895	0.469859	-0.0334913	2.19481
POPTR_0001s10490	Potri.001G092900.1	POPTRDRAFT_797318	WRKY family transcription factor	1.00505	0.502989	0.77278	2.13992	1.62562	0.523903	-0.46027	0.0016071	0.53257	0.38407	-1.5183	-1.8364	-1.04506	-1.87725	0.489339
POPTR_0001s10500	Potri.001G092800.3	POPTRDRAFT_709188	alpha/beta-Hydrolases superfamily protein	4.0348	1.17548	3.61491	4.46695	0.280424	2.21718	-1.2334	0.22767	1.5335	-3.2705	-0.49954	2.8389	-0.106139	1.9343	0.636117
POPTR_0001s10510	Potri.001G092700.1	POPTRDRAFT_180036	subtilisin-like serine protease 3	1.44769	0	0.421412	1.82794	0	0	Down	-1.3757	Up	Down	Down	NA	-0.29242	NA	Up
POPTR_0001s10520	Potri.001G092600.1	NA	NA	28.6252	33.7341	89.9122	40.3776	39.9092	66.2209	0.78903	2.0368	1.3206	0.7606	1.2277	0.53517	-0.452533	-0.414842	0.370308
POPTR_0001s10530	Potri.001G092500.1	POPTRDRAFT_640369	regulatory components of ABA receptor 3	78.1877	182.055	114.314	98.182	172.114	105.216	1.7928	0.93301	-0.78599	1.5802	0.61127	-0.90171	-0.287392	-0.0700421	0.0489052
POPTR_0001s10540	Potri.001G092400.2	DREB15	Integrase-type DNA-binding superfamily protein	0.479592	0.0912488	0	0.141142	0	0.152876	-1.9144	Down	Down	Down	0.63512	Up	1.81179	Up	Down
POPTR_0001s10550	Potri.001G092300.1	POPTRDRAFT_548347	NA	5.75881	0.162031	1.06106	7.70364	0.0578905	0.763612	-4.5568	-2.0521	2.5804	-6.2039	-2.8237	3.4454	-0.379958	1.27948	0.406752
POPTR_0001s10560	Potri.001G092200.1	POPTRDRAFT_751215	glycosyl hydrolase 9C2	22.9154	0.178333	0.465903	20.3202	0.326768	0.322193	-6.4372	-5.2346	1.275	-5.2264	-5.4645	-0.16646	0.211722	-0.998237	0.453094
POPTR_0001s10570	Potri.001G092100.2	POPTRDRAFT_180022	highly ABA-induced PP2C gene 3	0.211836	0.0424859	0	0.165627	0.0825748	0	-1.8302	Down	Down	-0.22142	Down	Down	0.397809	-1.18818	NA
POPTR_0001s10580	Potri.001G092000.3	NA	Leucine-rich repeat (LRR) family protein	26.4829	43.7221	55.8026	18.9991	25.4667	34.6233	1.2871	1.4586	0.2447	1.1861	1.3776	0.25863	0.52224	0.628504	0.617953
POPTR_0001s10590	Potri.001G091900.2	NA	AMP-dependent synthetase and ligase family protein	41.8126	397.842	275.261	53.581	463.65	333.352	3.814	3.1037	-0.63687	3.8831	3.1499	-0.66593	-0.31434	-0.377429	-0.3461
POPTR_0001s10600	Potri.001G091800.2	POPTRDRAFT_751211	homolog of yeast oxidase assembly 1 (OXA1)	15.7664	8.15834	10.3466	13.159	4.22899	8.65785	-0.37285	-0.22018	0.22621	-0.87034	-0.09186	0.84673	0.299505	0.800954	0.184661
POPTR_0001s10610	Potri.001G091700.1	POPTRDRAFT_548340	RING/U-box superfamily protein	10.4596	0.824632	0.644597	10.4088	0.153027	0.491452	-3.156	-3.6299	-0.4023	-5.4061	-3.8939	1.5799	0.0485483	2.30294	0.329146
POPTR_0001s10620	Potri.001G091600.1	POPTRDRAFT_548339	PHD finger protein-related	5.39588	2.35157	3.38393	6.00724	3.25453	3.95607	-0.63311	-0.2877	0.4177	-0.13239	-0.088384	0.11293	-0.112549	-0.609996	-0.299329
POPTR_0001s10630	Potri.001G091500.1	POPTRDRAFT_751208	NA	9.06702	0.885787	1.80734	3.13711	0.496526	0.295252	-2.8032	-1.9371	0.93943	-1.9098	-2.8974	-0.91985	1.57158	0.684101	2.54668
POPTR_0001s10640	NA	POPTRDRAFT_751207	NA	0.146437	0	0	0	0	0.133197	Down	Down	NA	NA	Up	Up	Up	NA	Down
POPTR_0001s10650	Potri.001G091300.1	POPTRDRAFT_709173	NA	3.7485	5.11476	2.92414	3.42097	5.31009	1.55754	1.0376	0.025051	-0.93735	1.4242	-0.62537	-1.9839	0.173501	-0.208607	0.839749
POPTR_0001s10660	Potri.001G091100.4	POPTRDRAFT_847596	Pleckstrin homology (PH) domain-containing protein	14.5619	56.2832	51.2519	17.5092	71.7938	59.1916	2.5273	2.2004	-0.25258	2.8212	2.2697	-0.4847	-0.2225	-0.510652	-0.27722
POPTR_0001s10670	NA	POPTRDRAFT_640355	NA	98.0513	45.7775	33.6885	90.2741	22.4768	20.6463	-0.53361	-1.1549	-0.54752	-1.239	-1.6183	-0.31216	0.158223	0.869994	0.63691
POPTR_0001s10680	Potri.001G090900.4	POPTRDRAFT_640353	NA	36.4583	36.0319	41.4195	41.3053	43.2644	45.1066	0.55082	0.57008	0.092412	0.83755	0.63811	-0.13287	-0.139219	-0.420056	-0.192565
POPTR_0001s10690	Potri.001G090800.1	POPTRDRAFT_844070	Pentatricopeptide repeat (PPR) superfamily protein	1.04397	0.97768	1.10602	0.748328	0.52099	0.3534	0.50987	0.46714	0.03271	0.23527	-0.5715	-0.7394	0.520918	0.792646	1.5741
POPTR_0001s10700	Potri.001G090700.2	NA	UDP-D-glucose/UDP-D-galactose 4-epimerase 2	56.0896	26.4151	21.058	37.0592	17.0999	12.4614	-0.51416	-1.0247	-0.43725	-0.32877	-1.0606	-0.66501	0.637415	0.459597	0.68733
POPTR_0001s10710	Potri.001G090600.4	POPTRDRAFT_829438	dynamin-like protein	72.431	47.1878	49.8439	67.638	43.5371	43.7773	-0.05334	-0.15304	-0.026431	0.1324	-0.11674	-0.1825	0.139572	-0.0400452	0.118213
POPTR_0001s10720	Potri.001G090500.1	POPTRDRAFT_751199	alpha/beta-Hydrolases superfamily protein	8.46329	14.4083	5.16506	4.98438	10.4024	3.21686	1.3472	-0.32885	-1.6028	1.8499	-0.12116	-1.9046	0.804138	0.307784	0.610801
POPTR_0001s10730	NA	NA	NA	3.45554	0.314419	1.76138	4.03307	0	0.392411	-2.8909	-0.58645	2.378	Down	-2.8485	Up	-0.176826	Up	2.10014
POPTR_0001s10740	Potri.001G090300.1	POPTRDRAFT_548326	phosphoinositide 4-kinase gamma 4	14.1079	6.52639	3.60613	9.3362	14.0655	7.06386	-0.53617	-1.5802	-0.96884	1.3508	0.10905	-1.1739	0.63581	-1.24823	-1.03833
POPTR_0001s10750	Potri.001G090200.1	POPTRDRAFT_548325	calcineurin B-like protein 8	8.48807	6.90669	6.27563	8.11895	7.04961	7.57959	0.25158	-0.053029	-0.23197	0.54279	0.41565	-0.058319	0.110681	-0.175717	-0.344391
POPTR_0001s10760	Potri.001G090000.1	NA	NADP-malic enzyme 1	1.29182	1.9911	2.11794	1.30501	1.38888	1.18548	1.1634	1.0985	0.0073682	0.87171	0.37057	-0.43494	0.0246951	0.330034	0.768693
POPTR_0001s10770	Potri.001G089900.2	POPTRDRAFT_179962	NA	9.43753	10.1638	9.38498	12.9775	10.4672	12.094	0.67248	0.3771	-0.22173	0.45737	0.41165	0.022366	-0.416275	-0.195808	-0.436861
POPTR_0001s10780	Potri.001G089800.4	POPTRDRAFT_751194	FtsH extracellular protease family	13.7922	5.15797	9.90035	12.7431	3.04077	7.72547	-0.85893	-0.092242	0.83934	-1.3141	-0.20878	1.1732	0.157001	0.616536	0.287264
POPTR_0001s10790	Potri.001G089700.1	POPTRDRAFT_179958	Galactose-binding protein	1.16506	0.0672359	0.577483	1.87622	0.173933	0.308928	-3.63	-0.625	3.0733	-2.6041	-2.0898	0.58005	-0.644575	-1.64072	0.834856
POPTR_0001s10800	Potri.001G089600.1	POPTRDRAFT_845640	Nuclear transport factor 2 (NTF2) family protein	6.86603	7.95982	12.4138	6.88934	6.97582	10.4524	0.77546	1.242	0.5397	0.79622	1.1156	0.38759	0.0376739	0.024479	0.177339
POPTR_0001s10810	Potri.001G089500.1	POPTRDRAFT_640334	NA	0.40033	0.452763	0.48985	0.743328	0.109622	0.188515	0.738	0.6678	0.0045692	-1.9809	-1.466	0.58227	-0.842804	1.88308	1.30653
POPTR_0001s10820	Potri.001G089400.1	POPTRDRAFT_797303	transcriptional coactivator p15 (PC4) family protein (KELP)	12.1515	5.05464	8.37163	15.8287	5.11539	7.69035	-0.71349	-0.15129	0.635	-0.87084	-0.52899	0.40922	-0.338677	-0.174488	0.053597
POPTR_0001s10830	Potri.001G089300.3	POPTRDRAFT_845082	Ubiquitin-conjugating enzyme family protein	10.7035	6.44606	6.37186	11.8078	5.96363	8.59842	-0.1529	-0.36186	-0.13518	-0.20382	0.054207	0.32531	-0.101527	-0.0450999	-0.503577
POPTR_0001s10840	Potri.001G089200.1	POPTRDRAFT_751188	Protein phosphatase 2C family protein	0	0.284372	0.655608	0.145954	0	0.157691	Up	Up	1.0713	Down	0.62418	Up	Down	Up	1.9846
POPTR_0001s10850	Potri.001G089100.3	POPTRDRAFT_1066636	Glycosyl hydrolase family protein	13.981	1.70419	3.70505	12.8754	1.29524	3.06676	-2.4999	-1.5331	1.0376	-2.5413	-1.5584	1.0504	0.159866	0.213545	0.199278
POPTR_0001s10860	Potri.001G089000.1	POPTRDRAFT_548313	NA	8.34391	0.559751	0.998317	6.02033	0.0605999	0.11683	-3.393	-2.6833	0.77661	-5.9543	-5.1767	0.84659	0.511484	3.07797	3.01826
POPTR_0001s10870	Potri.001G088900.1	NA	Glutaredoxin family protein	0.209419	0	0.231391	0.313268	0	0	Down	0.54437	Up	Down	Down	NA	-0.54468	NA	Up
POPTR_0001s10880	Potri.001G088800.2	POPTRDRAFT_709134	DCD (Development and Cell Death) domain protein	66.5556	45.235	44.6071	55.291	46.8821	47.8685	0.0043593	-0.19076	-0.1219	0.53179	0.30475	-0.15925	0.309245	-0.211392	-0.172198
POPTR_0001s10890	Potri.001G088700.1	POPTRDRAFT_1066621	3-ketoacyl-acyl carrier protein synthase I	0.565356	0	0.0292117	0.517582	0	0.029825	Down	-3.8772	Up	Down	-3.6008	Up	0.162815	NA	-0.100994
POPTR_0001s10900	Potri.001G088600.1	POPTRDRAFT_179921	auxin response factor 9	62.1901	13.2711	8.52856	61.5255	8.03138	6.16874	-1.6564	-2.4808	-0.75032	-2.1713	-2.8047	-0.56604	0.060034	0.578463	0.398138
POPTR_0001s10910	NA	POPTRDRAFT_583563	NA	0.33285	0	0	0.544144	0.0686971	0	Down	Down	NA	-2.3086	Down	Down	-0.674176	Down	NA
POPTR_0001s10920	Potri.001G088400.1	POPTRDRAFT_751179	RING/U-box superfamily protein	10.3273	3.59419	1.1275	9.52804	0.833907	0.466589	-0.92703	-2.8065	-1.8013	-2.767	-3.8417	-1.0095	0.160654	1.99701	1.21372
POPTR_0001s10930	Potri.001G088300.1	POPTRDRAFT_179914	Translation elongation factor EF1B/ribosomal protein S6 family protein	18.3586	4.25605	4.74072	12.7094	3.68198	3.42626	-1.5544	-1.5685	0.058405	-1.0133	-1.379	-0.29807	0.572394	0.040116	0.397007
POPTR_0001s10940	Potri.001G088200.1	POPTRDRAFT_815024	regulatory particle non-ATPase 12A	76.8374	37.0746	35.1884	75.2364	34.1451	36.133	-0.47953	-0.74017	-0.18702	-0.36278	-0.54569	-0.11551	0.0717476	-0.039134	-0.108689
POPTR_0001s10950	Potri.001G088100.1	POPTRDRAFT_815022	ABL interactor-like protein 2	6.30682	2.47907	2.08446	3.30053	0.0455565	0.0878281	-0.77528	-1.2116	-0.36216	-5.4957	-4.7185	0.84659	0.978204	5.69011	4.49925
POPTR_0001s10960	Potri.001G088000.1	POPTRDRAFT_640317	cyclin-dependent kinase E;1	9.24752	5.86689	3.37081	8.34291	3.25065	3.00243	-0.090054	-1.0702	-0.90669	-0.59631	-0.96278	-0.29926	0.189955	0.70124	0.0971654
POPTR_0001s10970	Potri.001G087900.2	POPTRDRAFT_751173	NIN like protein 7	14.7632	5.23935	4.62195	15.2203	3.48558	4.73341	-0.94508	-1.2896	-0.27199	-1.3868	-1.171	0.28394	0.000758514	0.446477	-0.103925
POPTR_0001s10980	Potri.001G087800.1	POPTRDRAFT_640313	Tetratricopeptide repeat (TPR)-like superfamily protein	70.8832	25.8682	31.6936	54.1662	21.725	27.5637	-0.89507	-0.77571	0.19215	-0.56051	-0.4624	0.16605	0.429347	0.100385	0.130116
POPTR_0001s10990	Potri.001G087700.1	POPTRDRAFT_815020	NA	5.21161	21.6909	7.67616	10.2854	23.5956	4.14688	2.604	0.94394	-1.5884	1.9797	-0.79761	-2.7098	-0.938624	-0.303034	0.816607
POPTR_0001s11000	Potri.001G087600.1	POPTRDRAFT_1066599	beta-amylase 1	17.2619	15.8633	20.2384	17.5091	11.0979	17.7101	0.44138	0.61637	0.24783	0.10105	0.52797	0.49423	0.0197028	0.365227	0.122419
POPTR_0001s11010	Potri.001G087500.1	NA	Heat shock protein 70 (Hsp 70) family protein	227.215	47.5609	103.616	203.184	46.2705	159.992	-1.7181	-0.74506	1.0448	-1.3763	0.1667	1.6107	0.200884	-0.130655	-0.696345
POPTR_0001s11020	Potri.001G087400.1	POPTRDRAFT_751166	carbon-nitrogen hydrolase family protein	7.91041	8.57401	13.6302	8.09919	8.55425	15.3868	0.67151	1.1716	0.57231	0.8362	1.4388	0.67033	0.00779621	-0.15078	-0.245652
POPTR_0001s11030	Potri.001G087300.2	POPTRDRAFT_815018	general control non-repressible 3	71.4272	50.385	90.0806	79.3721	53.1349	101.198	0.054152	0.7205	0.73912	0.17636	0.8624	0.75366	-0.110781	-0.227418	-0.238309
POPTR_0001s11040	Potri.001G087200.2	POPTRDRAFT_640301	NA	19.607	13.859	6.6989	16.4497	13.1813	7.43435	0.084439	-1.1623	-1.1721	0.45474	-0.63528	-1.0223	0.291022	-0.0753759	-0.221416
POPTR_0001s11050	Potri.001G087100.1	POPTRDRAFT_815017	trehalase 1	7.33723	3.47232	5.3271	8.22847	3.40747	6.22691	-0.51087	-0.073846	0.51061	-0.50451	0.10978	0.68129	-0.124501	-0.125643	-0.293629
POPTR_0001s11060	Potri.001G087000.1	NA	NA	0	0	0	0	0	0	NA	NA	NA	NA	NA	NA	NA	NA	NA
POPTR_0001s11070	Potri.001G086900.1	POPTRDRAFT_179856	NAD(P)-binding Rossmann-fold superfamily protein	14.9296	2.74793	0.855259	14.9717	2.52643	0.956759	-1.8706	-3.7358	-1.7916	-1.7833	-3.455	-1.6046	0.0369149	-0.0434706	-0.230029
POPTR_0001s11080	Potri.001G086800.2	POPTRDRAFT_179852	methyltransferases;copper ion binding	8.56502	2.44492	5.39271	6.72267	3.25783	4.8797	-1.2657	-0.27896	1.0574	-0.27786	0.049325	0.39457	0.387672	-0.589418	0.0729356
POPTR_0001s11090	NA	NA	NA	7.735	3.02781	5.24655	7.22494	2.93235	4.2878	-0.78358	-0.16959	0.68787	-0.5217	-0.23957	0.35028	0.138021	-0.116917	0.221622
POPTR_0001s11100	Potri.001G086700.1	MYB009	myb domain protein 111	0.48943	0	0	0.651768	0	0	Down	Down	NA	Down	Down	NA	-0.378099	NA	NA
POPTR_0001s11110	Potri.001G086600.1	POPTRDRAFT_846676	Transducin/WD40 repeat-like superfamily protein	7.63067	7.32285	5.97856	8.27733	9.16009	8.02634	0.5024	0.034826	-0.39411	0.90681	0.46833	-0.37094	-0.074733	-0.473972	-0.493864
POPTR_0001s11120	Potri.001G086500.1	POPTRDRAFT_640294	D111/G-patch domain-containing protein	0	0	0	0	0	0	NA	NA	NA	NA	NA	NA	NA	NA	NA
POPTR_0001s11130	Potri.001G086400.2	POPTRDRAFT_1066560	Dof-type zinc finger DNA-binding family protein	20.0562	41.3279	23.7078	24.4124	28.2932	21.7148	1.6069	0.62489	-0.90946	0.981	0.34448	-0.56811	-0.240987	0.390875	0.0526147
POPTR_0001s11140	Potri.001G086300.1	POPTRDRAFT_815012	ORMDL family protein	17.2658	13.8003	17.1065	14.4124	15.8573	15.5498	0.24118	0.37204	0.20384	0.909	0.62132	-0.22043	0.301734	-0.359493	0.0667418
POPTR_0001s11150	Potri.001G086200.1	NA	DNA-directed RNA polymerase family protein	0	0	0	0	0	0	NA	NA	NA	NA	NA	NA	NA	NA	NA
POPTR_0001s11160	Potri.001G086100.2	POPTRDRAFT_829424	BTB/POZ domain-containing protein	15.7984	6.65941	5.95483	12.7085	4.45614	5.38538	-0.69129	-1.0213	-0.25764	-0.74248	-0.72693	0.083272	0.353882	0.413528	0.0735887
POPTR_0001s11170	Potri.001G086000.1	POPTRDRAFT_548281	Serine/threonine-protein kinase WNK (With No Lysine)-related	3.39322	0.42414	0.573314	2.23003	0.286384	0.619262	-2.4716	-2.1775	0.36431	-2.2431	-1.3354	0.97668	0.646004	0.423443	-0.182761
POPTR_0001s11180	Potri.001G085900.1	POPTRDRAFT_839307	Aluminium activated malate transporter family protein	1.05509	0	0.0457548	0.160716	0	0	Down	-4.15	Up	Down	Down	NA	2.77381	NA	Up
POPTR_0001s11190	Potri.001G085800.1	POPTRDRAFT_751152	HIT-type Zinc finger family protein	1.04476	0.352814	0.495688	0.761928	0	0.1176	-1.0195	-0.69829	0.39327	Down	-2.1832	Up	0.502138	Up	2.00153
POPTR_0001s11200	Potri.001G085600.1	POPTRDRAFT_548279	UBX domain-containing protein	37.8392	33.9388	38.3755	35.5963	35.7854	46.959	0.41189	0.40608	0.067916	0.76856	0.91213	0.21103	0.130716	-0.22206	-0.360944
POPTR_0001s11210	Potri.001G085500.1	POPTRDRAFT_1066545	with no lysine (K) kinase 8	16.4414	13.8383	12.0531	13.2611	9.00398	9.39679	0.32	-0.061423	-0.30792	0.21562	0.015454	-0.1329	0.35192	0.462284	0.289229
POPTR_0001s11220	Potri.001G085400.3	POPTRDRAFT_815010	Yippee family putative zinc-binding protein	15.0518	9.81461	10.9651	14.871	9.32141	10.4314	-0.043497	-0.072683	0.044877	0.083889	0.0012244	-0.01506	0.0612308	-0.0638513	0.00167982
POPTR_0001s11230	Potri.001G085200.1	POPTRDRAFT_1066534	mRNAadenosine methylase	14.8566	10.4465	12.8686	16.5836	8.10776	12.4123	0.048881	0.17841	0.20195	-0.2755	0.094634	0.43752	-0.115982	0.213956	-0.0181562
POPTR_0001s11240	Potri.001G085100.1	POPTRDRAFT_709061	early nodulin-like protein 8	47.9042	0.79571	1.03572	41.0523	0.603018	1.16255	-5.4057	-5.1458	0.32875	-5.4117	-4.6337	0.84659	0.259031	0.27062	-0.237792
POPTR_0001s11250	Potri.001G085000.1	NA	Major facilitator superfamily protein	1.03757	0.594924	0.403815	1.33346	0.199045	0.21999	-0.24044	-0.97303	-0.66158	-1.9352	-2.0887	-0.090072	-0.320411	1.38628	0.809629
POPTR_0001s11260	NA	NA	NA	5.95427	2.52648	5.67927	5.16026	1.97486	6.3009	-0.63215	0.32083	1.0292	-0.61937	0.79689	1.4827	0.242936	0.229395	-0.217384
POPTR_0001s11270	Potri.001G084800.1	POPTRDRAFT_751143	NA	0	0	0	0.0737106	0	0	NA	NA	NA	Down	Down	NA	Down	NA	NA
POPTR_0001s11280	Potri.001G084700.2	NA	Protein kinase superfamily protein	35.2287	37.1253	53.675	32.654	30.4732	51.3382	0.63545	0.99159	0.429	0.65294	1.1656	0.58032	0.153157	0.139902	-0.00665913
POPTR_0001s11290	Potri.001G084600.2	POPTRDRAFT_1066519	NA	10.46	10.338	9.2318	13.2812	13.6104	18.4883	0.55469	0.20562	-0.27457	0.80711	0.98807	0.24714	-0.302193	-0.549562	-1.06894
POPTR_0001s11300	Potri.001G084500.1	POPTRDRAFT_838581	NA	0.809781	0.758427	1.29292	0.771325	0.717529	0.730687	0.4346	1.0701	0.7057	0.65806	0.43925	-0.14844	0.1101	-0.101285	0.751745
POPTR_0001s11310	Potri.001G084400.2	POPTRDRAFT_829421	YELLOW STRIPE like 1	0.625673	0	0.0964989	0.598638	0	0.638055	Down	-2.3173	Up	Down	0.60856	Up	0.114051	NA	-2.79947
POPTR_0001s11320	Potri.001G084300.2	POPTRDRAFT_640275	Ypt/Rab-GAP domain of gyp1p superfamily protein	14.6251	10.3578	11.5975	16.3196	11.3678	12.1683	0.060086	0.050201	0.062853	0.22264	0.08807	-0.066981	-0.116506	-0.275164	-0.139791
POPTR_0001s11330	Potri.001G084200.1	POPTRDRAFT_640272	Protein of unknown function	13.3077	3.00164	2.45489	16.11	0.667019	0.681863	-1.5916	-2.052	-0.389	-3.86	-4.051	-0.12369	-0.235672	2.03558	1.77722
POPTR_0001s11340	NA	NA	NA	0	0	0	0	0	0	NA	NA	NA	NA	NA	NA	NA	NA	NA
POPTR_0001s11350	Potri.001G084000.1	NA	methionine gamma-lyase	84.1886	6.12351	0.98191	38.8322	2.32791	0.440496	-3.1896	-6.0358	-2.7706	-3.2612	-5.9476	-2.6155	1.15479	1.23237	1.07899
POPTR_0001s11360	Potri.001G083900.1	CYP78A22	cytochrome P450	11.3077	4.28375	4.07071	8.42171	1.82512	4.13412	-0.88318	-1.0901	-0.13686	-1.449	-0.51308	1.0038	0.469589	1.04849	-0.0935218
POPTR_0001s11370	Potri.001G083800.3	POPTRDRAFT_815000	Mediator complex	23.3003	27.7324	31.8416	22.8823	25.2892	29.1934	0.82505	0.83768	0.085931	0.91657	0.86351	0.013878	0.0671528	-0.0195498	0.0553295
POPTR_0001s11380	Potri.001G083700.1	POPTRDRAFT_548258	homeobox 7	0.782586	0	0	0.282169	0	0	Down	Down	NA	Down	Down	NA	1.51579	NA	NA
POPTR_0001s11390	Potri.001G083600.1	POPTRDRAFT_709026	glyoxal oxidase-related protein	0	0	0	0.0355694	0	0	NA	NA	NA	Down	Down	NA	Down	NA	NA
POPTR_0001s11400	Potri.001G083500.1	NA	Basic helix-loop-helix (bHLH) DNA-binding family protein	0.149058	0	0	0.0731726	0	0	Down	Down	NA	Down	Down	NA	1.08082	NA	NA
POPTR_0001s11410	Potri.001G083400.1	POPTRDRAFT_829415	alpha/beta-Hydrolases superfamily protein	3.10269	0.203246	0	3.59124	0.0351881	0	-3.4159	Down	Down	-5.993	Down	Down	-0.169052	2.41068	NA
POPTR_0001s11420	Potri.001G083300.1	POPTRDRAFT_179738	NA	0.103377	0	0	0	0	0	Down	Down	NA	NA	NA	NA	Up	NA	NA
POPTR_0001s11430	Potri.001G083200.1	POPTRDRAFT_797268	cellulase 2	1.34005	0	0.0745608	4.80425	0	0	Down	-3.7764	Up	Down	Down	NA	-1.80537	NA	Up
POPTR_0001s11440	Potri.001G083100.1	POPTRDRAFT_797267	Lung seven transmembrane receptor family protein	39.4787	28.5465	31.0399	43.2018	24.531	25.6729	0.089113	0.040568	0.023976	-0.051935	-0.23792	-0.11831	-0.0885021	0.059448	0.203762
POPTR_0001s11450	Potri.001G083000.1	POPTRDRAFT_548250	NA	0	0	0	0.254864	0	0.263935	NA	NA	NA	Down	0.56834	Up	Down	NA	Down
POPTR_0001s11460	Potri.001G082900.5	NA	Leucine-rich repeat transmembrane protein kinase	36.6971	26.632	14.7744	23.0186	11.2065	4.6316	0.10307	-0.92902	-0.95869	-0.26564	-1.8009	-1.4684	0.716957	1.09161	1.60341
POPTR_0001s11470	Potri.001G082800.2	POPTRDRAFT_814994	zinc ion binding;transcription regulators	4.02223	0.646687	1.00889	3.16593	0.474632	0.485736	-2.0989	-1.6061	0.56293	-2.0065	-2.1922	-0.11569	0.380739	0.295607	0.979308
POPTR_0001s11480	Potri.001G082700.1	POPTRDRAFT_751122	growth-regulating factor 8	0.699924	0.825895	0.673465	0.893478	1.0273	0.52615	0.78196	0.3292	-0.38115	0.93548	-0.25526	-1.1246	-0.312586	-0.460301	0.287836
POPTR_0001s11490	Potri.001G082600.1	POPTRDRAFT_548246	branchless trichome	7.02173	1.8196	0.893055	8.31899	1.97272	0.36566	-1.3853	-2.5962	-1.1398	-1.3095	-3.9963	-2.6203	-0.20064	-0.270786	1.21318
POPTR_0001s11500	Potri.001G082500.1	POPTRDRAFT_548245	NA	3.93178	128.902	75.2803	5.5121	145.289	77.8906	5.603	4.6421	-0.88656	5.4995	4.3344	-1.0976	-0.441361	-0.331884	-0.119214
POPTR_0001s11510	Potri.001G082400.2	POPTRDRAFT_179718	YELLOW STRIPE like 1	3.11786	0.377071	0.0689778	4.14343	0.105756	0	-2.514	-5.1229	-2.5421	-4.5459	Down	Down	-0.371805	1.66999	Up
POPTR_0001s11520	Potri.001G082300.1	POPTRDRAFT_751118	NA	8.63782	11.6474	13.0328	8.24349	6.41055	4.79364	0.98035	0.97763	0.070299	0.40337	-0.26939	-0.60563	0.112312	0.697334	1.37424
POPTR_0001s11530	NA	POPTRDRAFT_548243	NA	3.26887	5.32091	4.59639	0.699044	1.49643	1.738	1.2623	0.88056	-0.3098	1.8317	1.8256	0.066203	2.25609	1.69131	1.32295
POPTR_0001s11540	Potri.001G082200.1	POPTRDRAFT_548242	RING/U-box superfamily protein	5.09302	2.96399	4.00497	5.98796	3.53268	4.11286	-0.21368	0.038991	0.3261	-0.0062793	-0.031421	0.041758	-0.193227	-0.396709	-0.107748
POPTR_0001s11550	Potri.001G082100.2	POPTRDRAFT_640254	SART-1 family	82.1024	131.199	176.205	90.0448	120.727	173.569	1.2411	1.4868	0.31897	1.1917	1.4588	0.33391	-0.0902707	-0.0351317	-0.0476424
POPTR_0001s11560	Potri.001G082000.2	POPTRDRAFT_548239	NA	45.6078	65.5237	64.1546	57.9181	74.06	72.0218	1.095	0.87911	-0.14214	1.1339	0.82643	-0.24036	-0.303709	-0.336456	-0.236746
POPTR_0001s11570	Potri.001G081900.1	POPTRDRAFT_640249	Vacuolar sorting protein 39	11.775	8.16717	9.74668	11.0927	5.52979	8.12464	0.034381	0.11266	0.15146	-0.25708	0.064827	0.3903	0.130323	0.424561	0.191776
POPTR_0001s11580	Potri.001G081800.1	POPTRDRAFT_751112	NA	0	0	0	0	0	0	NA	NA	NA	NA	NA	NA	NA	NA	NA
POPTR_0001s11590	Potri.001G081600.1	NA	Cyclin family protein	29.1124	44.439	52.9937	30.6127	41.3624	49.6557	1.1751	1.2488	0.14753	1.199	1.21	0.07849	-0.0296329	-0.0482284	0.0239756
POPTR_0001s11600	Potri.001G081500.2	POPTRDRAFT_709002	photosystem I subunit F	4.5375	0.640443	0.181162	3.92757	0.245616	0.887706	-2.23	-4.2572	-1.951	-3.3133	-1.6303	1.7523	0.253906	1.324	-2.35915
POPTR_0001s11610	Potri.001G081400.1	POPTRDRAFT_814988	LOB domain-containing protein 4	12.9033	1.23193	3.90151	13.0809	2.07814	3.34392	-2.7921	-1.3417	1.5247	-1.8947	-1.4547	0.50815	0.0226271	-0.876426	0.148721
POPTR_0001s11620	Potri.001G081300.1	POPTRDRAFT_548234	Spc97 / Spc98 family of spindle pole body (SBP) component	6.20934	8.09695	8.3888	5.99626	5.68379	4.44207	0.95247	0.82295	-0.056406	0.69789	0.076786	-0.55529	0.0882705	0.349653	0.849553
POPTR_0001s11630	Potri.001G081200.1	POPTRDRAFT_751108	ATPase E1-E2 type family protein / haloacid dehalogenase-like hydrolase family protein	3.68443	13.1958	7.44913	3.60057	9.18655	6.37768	2.4099	1.4013	-0.93501	2.1217	1.3371	-0.71822	0.0769731	0.369956	0.155807
POPTR_0001s11640	Potri.001G081100.1	POPTRDRAFT_548232	galacturonosyltransferase-like 4	2.17389	1.64465	1.42142	3.86095	1.64472	1.89911	0.1555	-0.22938	-0.31176	-0.45382	-0.51501	0.0039183	-0.787688	-0.169465	-0.485592
POPTR_0001s11650	Potri.001G081000.1	POPTRDRAFT_640242	nucleotide binding;nucleic acid binding;RNA binding	0	0	0	0.0924124	0	0	NA	NA	NA	Down	Down	NA	Down	NA	NA
POPTR_0001s11660	Potri.001G080900.1	NAC079	NAC domain containing protein 42	10.8245	10.3908	5.37016	14.6048	18.85	5.37083	0.53029	-0.62357	-1.079	1.1483	-0.93109	-2.0126	-0.39088	-1.00594	-0.0690246
POPTR_0001s11670	Potri.001G080800.1	NA	NA	0	0.088651	0	0	0	0	Up	NA	Down	NA	NA	NA	NA	Up	NA
POPTR_0001s11680	Potri.001G080700.1	POPTRDRAFT_842120	Cupredoxin superfamily protein	1.52407	0	0	3.49413	0	0	Down	Down	NA	Down	Down	NA	-1.15429	NA	NA
POPTR_0001s11690	Potri.001G080600.1	POPTRDRAFT_751102	KAR-UP oxidoreductase 1	0.259964	1.06289	0.194037	0	1.38446	0.236163	2.6026	-0.060444	-2.5903	Up	Up	-2.7901	Up	-0.570346	-0.371814
POPTR_0001s11700	Potri.001G080500.1	POPTRDRAFT_179674	NA	0	0	0	0	0	0	NA	NA	NA	NA	NA	NA	NA	NA	NA
POPTR_0001s11710	NA	NA	NA	39.0121	31.7571	32.7398	33.4205	28.6542	35.0472	0.28132	0.1331	-0.074896	0.5413	0.57889	0.10431	0.262254	0.0055073	-0.169011
POPTR_0001s11720	Potri.001G080400.1	NA	RAS 5	89.894	72.133	77.5669	82.011	71.1047	73.7913	0.24601	0.17239	-0.00037713	0.56826	0.35847	-0.14319	0.17352	-0.141502	0.0024559
POPTR_0001s11730	Potri.001G080300.1	POPTRDRAFT_548224	myb-like transcription factor family protein	0	0	0	0	0	0	NA	NA	NA	NA	NA	NA	NA	NA	NA
POPTR_0001s11740	Potri.001G080200.3	VEF901	VEFS-Box of polycomb protein	10.0155	9.83908	17.1666	7.11143	4.29549	8.66873	0.53486	1.164	0.70178	0.044319	0.79859	0.82142	0.536499	1.03403	0.915804
POPTR_0001s11750	NA	NA	NA	0	0	0	0	0	0	NA	NA	NA	NA	NA	NA	NA	NA	NA
POPTR_0001s11760	Potri.001G080000.1	POPTRDRAFT_708981	oleosin 1	0	0	0.163863	0	0.154979	0.149392	NA	Up	Up	Up	Up	-0.15341	NA	Down	0.0511552
POPTR_0001s11770	Potri.001G079900.1	ERF12	ethylene responsive element binding factor 1	10.3642	9.51643	13.3244	6.76553	11.991	5.68323	0.42782	0.74568	0.39037	1.5959	0.25724	-1.2718	0.653752	-0.504329	1.15788
POPTR_0001s11780	Potri.001G079800.1	ERF6	Integrase-type DNA-binding superfamily protein	15.1884	6.54565	3.88058	10.6223	13.7585	2.89659	-0.64102	-1.5862	-0.87269	1.1444	-1.3609	-2.4375	0.560097	-1.22122	0.34766
POPTR_0001s11790	NA	NA	NA	0	0	0	0	0	0	NA	NA	NA	NA	NA	NA	NA	NA	NA
POPTR_0001s11800	Potri.001G079600.1	ERF1	Integrase-type DNA-binding superfamily protein	0.436259	0.652324	2.11134	0.491235	0.310987	0.66413	1.1539	2.6582	1.5796	0.18546	0.9422	0.8233	-0.136292	0.849153	1.59623
POPTR_0001s11810	NA	NA	NA	20.9915	16.4114	15.6057	23.2714	12.5582	13.6076	0.20628	-0.044368	-0.17734	-0.13225	-0.26158	-0.06241	-0.103601	0.239262	0.128395
POPTR_0001s11820	Potri.001G079400.1	POPTRDRAFT_1066420	alpha/beta-Hydrolases superfamily protein	22.5263	5.49916	3.44558	22.188	5.17018	3.39037	-1.4714	-2.3258	-0.78149	-1.3395	-2.1997	-0.79336	0.0632685	-0.0629979	-0.0478004
POPTR_0001s11830	Potri.001G079300.1	NA	ARABIDILLO-1	3.89665	1.28488	4.20149	3.16629	1.12859	3.72909	-1.0616	0.49243	1.6257	-0.7292	0.74558	1.5418	0.3391	0.0170568	0.101439
POPTR_0001s11840	NA	NA	NA	3.43903	1.7104	3.93534	2.48001	1.48443	3.68083	-0.46895	0.58045	1.1213	0.0074298	1.0813	1.1414	0.51318	0.0449986	0.0271926
POPTR_0001s11850	Potri.001G079100.1	NA	Transducin/WD40 repeat-like superfamily protein	4.38609	2.17575	5.08207	3.51144	1.22567	2.70121	-0.45275	0.60222	1.1272	-0.78232	0.13343	0.98429	0.358534	0.691392	0.840831
POPTR_0001s11860	Potri.001G079000.5	POPTRDRAFT_797250	ferric reduction oxidase 6	2.10904	0.898583	2.96055	1.10087	0.426638	1.74563	-0.66949	0.87489	1.6179	-0.66069	1.1742	1.902	0.977856	0.967224	0.694625
POPTR_0001s11870	Potri.001G078900.1	POPTRKOR1	glycosyl hydrolase 9A1	36.0304	11.1452	10.5139	35.7886	10.2272	15.1403	-1.1554	-1.3911	-0.16425	-1.0633	-0.73003	0.40058	0.050678	-0.0334296	-0.59554
POPTR_0001s11880	Potri.001G078800.1	POPTRDRAFT_829403	Seven transmembrane MLO family protein	2.14111	0.521354	0.0396612	3.38426	0.243232	0.0721352	-1.4557	-5.3756	-3.8507	-3.0476	-5.0464	-1.938	-0.619278	0.97265	-0.932849
POPTR_0001s11890	Potri.001G078700.3	POPTRDRAFT_708950	SNARE associated Golgi protein family	20.8239	24.7897	19.5575	20.3906	25.7474	20.3717	0.82325	0.29468	-0.45461	1.111	0.51134	-0.53259	0.0738068	-0.208876	-0.128419
POPTR_0001s11900	Potri.001G078600.1	POPTRDRAFT_179599	SUPPRESSOR OF AUXIN RESISTANCE1	8.6793	4.05843	9.08388	8.32165	2.5144	7.85987	-0.54477	0.45172	1.0687	-0.96872	0.42924	1.4649	0.102374	0.53329	0.139423
POPTR_0001s11910	Potri.001G078500.1	NA	cytochrome c oxidase assembly protein CtaG / Cox11 family	8.47417	1.02693	3.89429	6.78742	1.06842	2.64985	-2.5435	-0.73183	1.8815	-1.9057	-0.84843	1.1235	0.356984	-0.262002	0.489893
POPTR_0001s11920	Potri.001G078400.1	POPTRDRAFT_751082	NA	5.16544	35.6071	32.6031	11.6044	15.9084	5.2684	3.3441	3.0475	-0.22375	1.2507	-0.62379	-1.8062	-1.12496	0.978944	2.55897
POPTR_0001s11930	Potri.001G078300.2	POPTRDRAFT_751081	NA	3.2187	12.3612	11.6573	3.12644	2.24724	2.39427	2.5193	2.2426	-0.20345	0.29641	0.12753	-0.10215	0.0842183	2.31086	2.21308
POPTR_0001s11940	Potri.001G078200.1	NA	NA	0	0.139427	0	0	0	0	Up	NA	Down	NA	NA	NA	NA	Up	NA
POPTR_0001s11950	Potri.001G078100.1	POPTRDRAFT_640215	NA	454.832	606.71	255.76	542.044	418.487	209.915	0.97596	-0.44463	-1.3478	0.38849	-0.85574	-1.1762	-0.211226	0.382073	0.213665
POPTR_0001s11960	NA	NA	NA	2.20758	2.68401	0.0878444	7.0162	2.63779	0.447094	0.83106	-4.2594	-5.0131	-0.64843	-3.4581	-2.743	-1.62016	-0.133909	-2.40392
POPTR_0001s11970	Potri.001G077700.1	NA	NA	0.884115	3.78002	1.24983	0.275486	7.43764	1.81116	2.6731	0.88657	-1.7096	5.5617	3.2417	-2.2513	1.74401	-1.14054	-0.599201
POPTR_0001s11980	Potri.001G077800.1	XM_002297883.1	NA	0	0.862922	0.497358	0.230452	2.03794	1.19568	Up	Up	-0.92869	3.973	2.8991	-1.0067	Down	-1.41081	-1.33414
POPTR_0001s11990	Potri.001G077600.4	POPTRDRAFT_548199	NA	522.556	421.022	221.61	357.638	393.336	155.016	0.24898	-0.85183	-1.028	0.90846	-0.69406	-1.5354	0.58881	-0.0635172	0.445331
POPTR_0001s12000	Potri.001G077500.1	NA	NA	0	0.0956098	0.0779103	0.0764267	0.431503	0	Up	Up	-0.46302	3.2367	Down	Down	Down	-2.22731	Up
POPTR_0001s12010	Potri.001G077400.3	POPTRDRAFT_548198	NA	29.2798	31.049	30.7635	30.9109	43.0028	27.235	0.64637	0.45906	-0.11446	1.2585	0.33072	-0.85955	-0.0376286	-0.641043	0.103986
POPTR_0001s12020	Potri.T154300.1	POPTRDRAFT_814974	NA	4.31159	41.5727	7.50472	5.39057	40.5434	4.68056	3.8552	1.1936	-2.587	3.7046	0.30909	-3.328	-0.284726	-0.128014	0.613195
POPTR_0001s12030	NA	POPTRDRAFT_751077	NA	0.50074	0.830728	0.358592	1.02806	0.935291	0.345004	1.364	-0.087124	-1.376	0.66652	-1.0657	-1.666	-1.00691	-0.309637	-0.0153997
POPTR_0001s12040	Potri.001G077100.7	POPTRDRAFT_814973	NA	0.356732	0.810129	0.796988	0.446659	0.536996	0.626989	1.7097	1.5385	-0.098416	1.0099	1.0002	0.056612	-0.276145	0.432549	0.279297
POPTR_0001s12050	Potri.T154500.1	NA	NA	1.78968	2.19865	1.2685	1.95817	1.92656	1.69488	0.86712	-0.1115	-0.90527	0.77238	0.30608	-0.39926	-0.0845587	0.0180957	-0.488694
POPTR_0001s12060	NA	NA	NA	0	0	0	0	0	0	NA	NA	NA	NA	NA	NA	NA	NA	NA
POPTR_0001s12070	Potri.T154600.1	NA	NA	0.126873	0.325032	0.280368	0.119757	0.139916	0	2.0146	1.5444	-0.39505	0.89091	Down	Down	0.0953884	1.19899	Up
POPTR_0001s12080	NA	NA	NA	0	0	0	0	0	0	NA	NA	NA	NA	NA	NA	NA	NA	NA
POPTR_0001s12090	Potri.001G076800.1	POPTRDRAFT_751073	NA	0	0	0	0	0	0	NA	NA	NA	NA	NA	NA	NA	NA	NA
POPTR_0001s12100	Potri.001G077000.1	POPTRDRAFT_751074	NA	0	0	0	0	0	0	NA	NA	NA	NA	NA	NA	NA	NA	NA
POPTR_0001s12110	Potri.001G076700.2	NA	NA	0.187876	0.110063	0.0903025	0	0	0	-0.28798	-0.6637	-0.30321	NA	NA	NA	Up	Up	Up
POPTR_0001s12120	Potri.001G076600.3	POPTRDRAFT_548192	NA	0.0811355	0	0.0473031	0.124616	0	0	Down	-0.38637	Up	Down	Down	NA	-0.571463	NA	Up
POPTR_0001s12130	NA	NA	NA	4.97493	1.26122	0.147393	4.42337	1.67037	0.450707	-1.4224	-4.6804	-3.1812	-0.66276	-2.7815	-2.0487	0.208079	-0.547307	-1.67543
POPTR_0001s12140	Potri.001G076500.8	POPTRDRAFT_814971	mitotic checkpoint family protein	3.51952	0.992463	0.0697504	1.8126	0.477755	0.255001	-1.2696	-5.2857	-3.9467	-1.213	-2.3117	-1.0234	1.00101	0.943501	-1.96467
POPTR_0001s12150	Potri.001G076400.9	POPTRDRAFT_814970	NA	26.0337	28.7331	28.6957	29.8461	26.8523	23.7493	0.70252	0.52676	-0.10277	0.61114	0.18263	-0.3615	-0.154618	-0.0572963	0.203978
POPTR_0001s12160	Potri.001G076300.1	POPTRDRAFT_640202	NA	3.54447	5.20487	4.57282	4.6982	5.49514	4.38374	1.133	0.75181	-0.30751	0.97473	0.41212	-0.49545	-0.363571	-0.205177	-0.00957634
POPTR_0001s12170	Potri.001G076200.2	POPTRDRAFT_179583	NA	2.02666	1.18666	1.70439	2.57385	0.766151	1.1378	-0.2187	0.1374	0.42718	-0.94808	-0.6621	0.35462	-0.302841	0.438951	0.508157
POPTR_0001s12180	Potri.001G076100.1	NA	cationic amino acid transporter 5	1.38774	0.775398	2.37651	1.63703	0.646153	1.93942	-0.29813	1.1627	1.5318	-0.56758	0.75762	1.3928	-0.196839	0.0838043	0.221599
POPTR_0001s12190	Potri.001G075900.1	POPTRDRAFT_548182	Pentatricopeptide repeat (PPR) superfamily protein	1.56528	0.525537	2.00827	1.89281	0.794533	1.8872	-1.0737	0.74558	1.889	-0.49358	0.50935	1.0711	-0.230179	-0.793593	0.0202598
POPTR_0001s12200	Potri.001G075800.1	POPTRDRAFT_751063	Tetratricopeptide repeat (TPR)-like superfamily protein	1.08123	0.298729	0.753342	1.25272	0.234232	0.498753	-1.3223	-0.1322	1.26	-1.6504	-0.81473	0.90541	-0.174891	0.166177	0.519396
POPTR_0001s12210	Potri.001G075700.3	POPTRDRAFT_548180	Pentatricopeptide repeat (PPR) superfamily protein	2.8627	1.09166	1.91603	3.49504	0.823188	1.64375	-0.82486	-0.19489	0.70384	-1.3357	-0.57495	0.8293	-0.244323	0.269231	0.1498
POPTR_0001s12220	Potri.001G075600.1	NA	VACUOLAR SORTING RECEPTOR 6	47.2701	8.75578	9.3391	50.2439	7.60806	12.0776	-1.8925	-1.9541	0.0095344	-1.9854	-1.5444	0.50866	-0.0456647	0.053484	-0.44126
POPTR_0001s12230	Potri.001G075500.1	POPTRDRAFT_814965	FK506-binding protein 13	2.93815	1.83981	2.20683	3.16559	0.761631	1.59488	-0.12807	-0.022715	0.17725	-1.301	-0.47784	0.8907	-0.069673	1.11143	0.399756
POPTR_0001s12240	Potri.001G075400.1	MYB008	myb domain protein 67	0	0.761561	0.520388	0.286522	0.213446	0.50737	Up	Up	-0.63993	0.31623	1.3271	1.0756	Down	1.6841	-0.0285471
POPTR_0001s12250	NA	NA	NA	2.15692	1.71207	4.71492	2.85958	4.04297	2.84921	0.26127	1.4951	1.3108	1.3086	0.51692	-0.72111	-0.343426	-1.38924	0.646819
POPTR_0001s12260	NA	NA	NA	5.76186	8.16415	8.4389	7.4496	6.69316	7.31295	1.0704	0.93675	-0.060824	0.60728	0.4856	-0.054127	-0.3296	0.138037	0.135306
POPTR_0001s12270	Potri.001G075200.1	POPTRDRAFT_751056	NA	0.641875	0.766233	1.49674	0.359393	1.05565	0.894228	0.80812	1.6045	0.86607	2.351	1.833	-0.44925	0.883497	-0.648506	0.66504
POPTR_0001s12280	NA	NA	NA	0	0	0	0	0	0	NA	NA	NA	NA	NA	NA	NA	NA	NA
POPTR_0001s12290	Potri.001G075000.1	POPTRDRAFT_797241	Leucine-rich repeat transmembrane protein kinase	1.68475	0.139328	0.0345057	1.16513	0.154979	0	-3.0635	-5.2244	-2.0901	-2.2289	Down	Down	0.57348	-0.261593	Up
POPTR_0001s12300	NA	POPTRDRAFT_814963	NA	93.4189	46.1375	48.2044	89.504	43.6493	38.4067	-0.44922	-0.56984	-0.046786	-0.27339	-0.71028	-0.37031	0.102945	-0.0682491	0.258856
POPTR_0001s12310	Potri.001G074800.1	POPTRDRAFT_548172	NA	0.0236027	0	0	0	0	0	Down	Down	NA	NA	NA	NA	Up	NA	NA
POPTR_0001s12320	Potri.001G074700.1	POPTRDRAFT_844492	DNA glycosylase superfamily protein	1.44576	0.285578	0.107833	2.89657	0.105679	0.0680835	-1.761	-3.3625	-1.5291	-4.0937	-4.8904	-0.72046	-0.95956	1.36338	0.57627
POPTR_0001s12330	Potri.001G074600.1	POPTRDRAFT_1066369	Domain of unknown function (DUF23)	15.5862	3.64078	9.23238	15.3531	2.66027	13.1141	-1.5599	-0.36967	1.2615	-1.8009	0.28569	2.1557	0.0632634	0.309627	-0.578553
POPTR_0001s12340	Potri.001G074500.1	POPTRDRAFT_548169	F-box/RNI-like superfamily protein	0	0	0	0	0	0	NA	NA	NA	NA	NA	NA	NA	NA	NA
POPTR_0001s12350	Potri.001G074400.1	POPTRDRAFT_797239	GDSL-like Lipase/Acylhydrolase superfamily protein	3.6354	1.09041	3.3286	4.26484	1.55802	2.62717	-1.2059	0.25723	1.5333	-0.74704	-0.18567	0.63025	-0.187257	-0.643133	0.268989
POPTR_0001s12360	Potri.001G074200.1	POPTRDRAFT_179527	NA	2.94952	0.980246	2.33333	3.56615	0.588321	2.21651	-1.0215	0.049713	1.1453	-1.8489	-0.17193	1.746	-0.231459	0.598538	0.00376068
POPTR_0001s12370	Potri.001G074100.1	POPTRDRAFT_179525	purine permease 4	8.06096	4.55307	3.16477	11.1907	3.05023	3.55199	-0.2468	-0.96107	-0.6402	-1.1191	-1.1393	0.049762	-0.429904	0.44359	-0.239573
POPTR_0001s12380	Potri.001G074000.1	POPTRDRAFT_797236	minichromosome maintenance (MCM2/3/5) family protein	5.91019	0.385369	0.202476	7.71758	0.433852	0.370813	-3.3757	-4.4774	-1.0283	-3.3668	-3.8627	-0.42535	-0.343702	-0.343837	-0.946824
POPTR_0001s12390	Potri.001G073900.2	POPTRDRAFT_829398	plasma-membrane associated cation-binding protein 1	161.358	2.9354	4.74775	114.935	3.12104	6.52857	-5.2435	-4.6978	0.61785	-4.487	-3.6279	0.92767	0.526338	-0.225243	-0.528308
POPTR_0001s12400	Potri.001G073800.3	GTE909	Transcription factor GTE6	6.86496	1.95091	2.448	6.19623	1.63322	1.88269	-1.2525	-1.1032	0.22269	-1.1634	-1.2065	0.023659	0.191862	0.107513	0.310097
POPTR_0001s12410	Potri.001G073700.4	POPTRDRAFT_179516	S-adenosyl-L-methionine-dependent methyltransferases superfamily protein	15.113	11.2745	9.56734	15.8193	10.3701	8.86665	0.13268	-0.27248	-0.33145	0.16192	-0.32277	-0.41714	-0.0236364	-0.0447802	0.0414865
POPTR_0001s12420	Potri.001G073600.1	POPTRDRAFT_751040	Leucine-rich receptor-like protein kinase family protein	6.7257	1.26429	0.999521	8.74708	0.626773	0.657055	-1.8918	-2.3681	-0.40698	-3.0693	-3.2222	-0.08503	-0.335505	0.851403	0.532429
POPTR_0001s12430	Potri.001G073500.3	POPTRDRAFT_838144	TBP-associated factor 11	7.23391	1.67376	2.2566	7.58349	0.720464	2.0874	-1.5165	-1.2948	0.29741	-2.6507	-1.35	1.3676	-0.0258864	1.10503	0.0446705
POPTR_0001s12440	Potri.001G073400.2	POPTRDRAFT_797233	Protein of unknown function (DUF1639)	21.705	6.23376	5.36632	22.9446	3.67011	5.19424	-1.2529	-1.6324	-0.30741	-1.8957	-1.631	0.33199	-0.0364658	0.612531	-0.0232151
POPTR_0001s12450	Potri.001G073300.1	POPTRDRAFT_640177	Arp2/3 complex	7.44805	3.8559	6.53606	8.47801	3.55803	5.84728	-0.39626	0.1969	0.6648	-0.49389	-0.026661	0.53357	-0.148394	-0.0431903	0.090166
POPTR_0001s12460	Potri.001G073200.1	POPTRDRAFT_751033	Peptidase M50 family protein	0	0	0	0	0	0	NA	NA	NA	NA	NA	NA	NA	NA	NA
POPTR_0001s12470	Potri.001G073100.7	POPTRDRAFT_1066348	CTP synthase family protein	45.7977	19.5969	23.9683	35.2649	20.9944	21.4245	-0.67577	-0.5462	0.20148	0.0088137	-0.20858	-0.14996	0.414711	-0.261499	0.0916537
POPTR_0001s12480	Potri.001G073000.7	POPTRDRAFT_1066347	S-adenosyl-L-methionine-dependent methyltransferases superfamily protein	1.90532	0.0945882	0.562108	2.03436	0.132012	0.510143	-3.6866	-1.3727	2.3932	-3.1955	-1.4836	1.7792	-0.0527094	-0.555949	0.0731461
POPTR_0001s12490	Potri.001G072900.1	POPTRDRAFT_548153	Nucleotidylyl transferase superfamily protein	0	0	0	0	0	0	NA	NA	NA	NA	NA	NA	NA	NA	NA
POPTR_0001s12500	Potri.001G072800.1	POPTRDRAFT_1066343	translocon at the outer envelope membrane of chloroplasts 75-III	29.3387	18.3941	42.0272	28.8162	11.4758	41.5382	-0.11694	0.90506	1.0946	-0.57063	1.0397	1.6782	0.066582	0.526507	-0.0540019
POPTR_0001s12510	Potri.001G072700.2	NA	Chaperone DnaJ-domain superfamily protein	3.10181	2.46163	2.24136	3.74094	2.20608	2.55063	0.23854	-0.082418	-0.24676	0.0052167	-0.04202	0.019229	-0.229433	0.00851261	-0.254388
POPTR_0001s12520	Potri.001G072600.1	POPTRDRAFT_829396	NA	12.8807	6.6613	6.02375	12.0664	4.48118	5.63399	-0.39061	-0.71001	-0.24683	-0.665	-0.58689	0.14546	0.134924	0.415638	0.0259053
POPTR_0001s12530	Potri.001G072500.1	POPTRDRAFT_548149	Exostosin family protein	1.12503	0.753051	1.12143	0.750206	0.238123	1.17085	-0.041727	0.37836	0.4928	-0.88605	1.1583	2.1104	0.637973	1.49099	-0.12714
POPTR_0001s12540	Potri.001G072400.1	POPTRDRAFT_179487	Protein of unknown function (DUF1350)	5.21862	2.63963	4.07224	5.9513	2.92349	4.15918	-0.43766	0.026591	0.53611	-0.27133	-0.0051905	0.33382	-0.147964	-0.306536	-0.101787
POPTR_0001s12550	Potri.001G072300.1	POPTRDRAFT_814951	NA	37.2301	28.2234	41.6018	47.8359	22.9402	40.404	0.1543	0.54617	0.46418	-0.30549	0.26876	0.64202	-0.32009	0.145839	-0.0286423
POPTR_0001s12560	Potri.001G072200.6	POPTRDRAFT_548146	ARM repeat superfamily protein	10.5083	13.2272	12.8422	10.8153	14.8886	21.5517	0.90179	0.67558	-0.15312	1.2326	1.5048	0.33861	-0.00256961	-0.32733	-0.816906
POPTR_0001s12570	Potri.001G072100.1	POPTRDRAFT_548145	U2 small nuclear ribonucleoprotein A	15.0643	13.335	13.0616	17.1799	11.0745	13.2899	0.39452	0.18078	-0.14067	0.14323	0.14148	0.066043	-0.150312	0.107583	-0.0973088
POPTR_0001s12580	Potri.001G072000.1	NA	eukaryotic release factor 1-3	31.8559	79.4988	87.071	31.9876	77.6818	93.2496	1.8856	1.8363	0.024294	2.0514	2.0561	0.071926	0.0370037	-0.122953	-0.168376
POPTR_0001s12590	Potri.001G071900.1	NA	NADH-ubiquinone oxidoreductase B8 subunit	151.052	246.499	251.477	149.199	260.27	271.34	1.2757	1.1212	-0.081009	1.5737	1.3743	-0.13165	0.0576453	-0.234335	-0.181137
POPTR_0001s12600	Potri.001G071700.1	SDG902	ASH1-related protein 2	14.1032	5.62152	15.2898	15.8533	4.85513	14.4903	-0.7803	0.50286	1.3551	-0.93548	0.38237	1.3853	-0.127833	0.0375006	0.00680486
POPTR_0001s12610	Potri.001G071500.1	POPTRDRAFT_179467	Protein of unknown function (DUF1624)	7.3819	29.4975	20.2408	8.83772	20.1346	14.7669	2.5563	1.8436	-0.63982	1.9504	1.2559	-0.62587	-0.215965	0.395768	0.38466
POPTR_0001s12620	NA	NA	NA	0.145518	0.0443781	0	0.107152	0.0477837	0	-1.2234	Down	Down	-0.29668	Down	Down	0.495854	-0.399737	NA
POPTR_0001s12630	Potri.001G071100.1	POPTRDRAFT_640151	Translation protein SH3-like family protein	427.302	165.961	304.311	480.84	168.852	282.881	-0.80397	-0.10338	0.77346	-0.74027	-0.25374	0.55404	-0.130105	-0.186467	0.0345407
POPTR_0001s12640	Potri.001G071000.1	NA	xyloglucan endotransglucosylase/hydrolase 5	70.4079	12.561	6.17324	66.0371	4.98651	4.44754	-1.9494	-3.1259	-1.1057	-2.9878	-3.3805	-0.32426	0.131741	1.17785	0.40014
POPTR_0001s12650	Potri.001G070900.1	POPTRDRAFT_548137	respiratory burst oxidase homologue D	0.0422549	0	0	0.0781355	0	0	Down	Down	NA	Down	Down	NA	-0.834828	NA	NA
POPTR_0001s12660	Potri.001G070800.1	NA	SNARE associated Golgi protein family	6.58311	3.28569	3.84315	5.67084	3.39964	4.18658	-0.45192	-0.38844	0.13576	0.048182	0.07528	0.096063	0.253882	-0.234242	-0.196722
POPTR_0001s12670	NA	NA	NA	17.3569	9.30456	12.2748	14.8173	7.46956	13.3773	-0.33457	-0.11302	0.2961	-0.23934	0.36772	0.67657	0.272852	0.180045	-0.194269
POPTR_0001s12680	Potri.001G070700.1	POPTRDRAFT_640148	NA	2.76239	1.12438	1.09044	3.11953	1.20867	0.436091	-0.69501	-0.95727	-0.18533	-0.60283	-2.3266	-1.6571	-0.130088	-0.22462	1.25491
POPTR_0001s12690	Potri.001G070600.1	NA	calnexin 1	4.62653	5.2648	8.02635	5.37886	4.5395	6.56076	0.73801	1.1791	0.51312	0.50929	0.79924	0.35773	-0.174446	0.0604828	0.219334
POPTR_0001s12700	Potri.001G070500.1	NA	minichromosome maintenance (MCM2/3/5) family protein	8.64561	0.426854	0.215643	12.3491	0.27074	0.355591	-3.7786	-4.9286	-1.0743	-4.7452	-4.6048	0.20806	-0.474174	0.498785	-0.782728
POPTR_0001s12710	Potri.001G070400.1	POPTRDRAFT_548132	Calcium-dependent lipid-binding (CaLB domain) family protein	5.91096	8.61085	8.72166	7.50775	11.2669	8.9647	1.0968	0.94593	-0.078387	1.3491	0.76899	-0.51326	-0.299984	-0.545706	-0.108707
POPTR_0001s12720	NA	NA	NA	3.48776	0.749925	1.70566	1.83645	0.869755	1.49696	-1.6062	-0.65284	1.0293	-0.30044	0.2185	0.58827	0.968619	-0.338826	0.110418
POPTR_0001s12730	Potri.001G070300.1	NA	C-8	2.2747	1.50982	1.46236	2.34122	0.692221	2.83129	-0.046944	-0.25462	-0.13474	-1.0215	0.78843	1.8783	0.00560347	0.984275	-1.02299
POPTR_0001s12740	Potri.001G070200.1	POPTRDRAFT_548130	RNA binding (RRM/RBD/RNP motifs) family protein	1.59106	0.867933	0.32211	1.08982	0.347445	0.103301	-0.32036	-1.9215	-1.5283	-0.90222	-2.8894	-1.9199	0.586113	1.17353	1.56956
POPTR_0001s12750	Potri.001G070100.1	POPTRDRAFT_179430	DHHC-type zinc finger family protein	23.133	9.65243	18.0706	23.7078	10.0038	21.3599	-0.71143	0.027513	0.81155	-0.491	0.36178	0.92081	0.007273	-0.206431	-0.312506
POPTR_0001s12760	Potri.T133600.1	NA	RING/U-box superfamily protein	0	0	0	0	0	0	NA	NA	NA	NA	NA	NA	NA	NA	NA
POPTR_0001s12770	Potri.001G069900.1	NA	indeterminate(ID)-domain 2	0.0476416	0	0	0	0	0	Down	Down	NA	NA	NA	NA	Up	NA	NA
POPTR_0001s12780	Potri.T133800.1	POPTRDRAFT_548127	high affinity K+ transporter 5	12.3744	0.3391	2.04783	11.6331	0.276471	1.88452	-4.6501	-2.2104	2.5116	-4.6621	-2.1151	2.6147	0.130288	0.148323	0.050104
POPTR_0001s12790	Potri.001G069600.1	POPTRDRAFT_844297	high affinity K+ transporter 5	2.0361	0.317181	3.55413	2.38154	0.396559	2.93589	-2.1473	1.1913	3.4106	-1.812	0.8155	2.6951	-0.182745	-0.505877	0.207255
POPTR_0001s12800	Potri.001G069500.1	POPTRDRAFT_751000	ARM repeat superfamily protein	1.38783	0.639347	0.600137	1.96581	0.948796	0.587552	-0.55463	-0.82275	-0.19348	-0.26474	-1.2307	-0.89895	-0.460207	-0.741334	-0.0368439
POPTR_0001s12810	Potri.001G069400.1	NA	NA	1.39149	0.483799	0	1.14899	0.208972	0.201944	-0.95243	Down	Down	-1.7668	-1.9799	-0.1355	0.325903	1.13109	Down
POPTR_0001s12820	Potri.001G069300.1	ERF65	Integrase-type DNA-binding superfamily protein	2.80123	0.764321	0	2.31221	0.146896	0.0706221	-1.3295	Down	Down	-3.2911	-4.5252	-1.1715	0.318756	2.27765	Down
POPTR_0001s12830	Potri.001G069200.1	POPTRDRAFT_179412	nudix hydrolase homolog 12	11.9016	32.1281	6.6872	13.0741	28.3005	9.31961	2.0038	-0.45311	-2.383	1.9106	0.026058	-1.8183	-0.0848268	0.0151604	-0.549513
POPTR_0001s12840	Potri.001G069100.1	POPTRDRAFT_800083	ribosomal protein S27	308.834	185.86	295.212	355.031	190.861	291.357	-0.16858	0.32066	0.56202	-0.12325	0.22594	0.41658	-0.16169	-0.199807	-0.0527162
POPTR_0001s12850	Potri.001G069000.1	GH3-7	Auxin-responsive GH3 family protein	6.31349	1.20791	0.82309	8.9553	0.5488	0.774242	-1.8498	-2.5575	-0.63852	-3.3236	-3.0207	0.36986	-0.461264	1.01444	0.01584
POPTR_0001s12860	Potri.001G068900.1	POPTRDRAFT_797216	no exine formation 1	15.1547	18.2126	22.0949	13.7902	14.8758	18.113	0.82864	0.92887	0.17352	0.87216	0.90654	0.10159	0.180622	0.14185	0.21722
POPTR_0001s12870	Potri.001G068800.2	POPTRDRAFT_179397	transferases	14.2372	5.76981	8.56436	17.3565	4.94028	6.28512	-0.76	-0.34934	0.48223	-1.0818	-0.95374	0.19681	-0.245031	0.0819212	0.373472
POPTR_0001s12880	Potri.001G068700.1	POPTRDRAFT_548117	RING/U-box superfamily protein	6.05026	7.40945	7.42798	6.50425	7.19	7.79102	0.84783	0.68023	-0.096244	0.92884	0.77197	-0.088998	-0.0655736	-0.135813	-0.144013
POPTR_0001s12890	Potri.001G068600.1	POPTRDRAFT_839267	Major facilitator superfamily protein	0	0	0	0.0238381	0	0	NA	NA	NA	Down	Down	NA	Down	NA	NA
POPTR_0001s12900	Potri.001G068500.1	NA	NA	11.2663	3.99258	9.35854	13.382	4.18073	7.18025	-0.94059	0.12004	1.133	-0.91851	-0.38646	0.60013	-0.209556	-0.224525	0.310806
POPTR_0001s12910	Potri.001G068400.1	CYP51G1	CYTOCHROME P450 51G1	16.9287	4.09215	10.9907	15.4162	4.01283	11.2618	-1.5134	-0.23696	1.3476	-1.1998	0.057131	1.3247	0.173353	-0.131411	-0.105898
POPTR_0001s12920	Potri.001G068300.1	POPTRDRAFT_179380	FKBP-like peptidyl-prolyl cis-trans isomerase family protein	4.04423	4.0792	6.68793	4.98086	4.51572	8.00229	0.57908	1.1138	0.608	0.6441	1.1953	0.61844	-0.261815	-0.318127	-0.329059
POPTR_0001s12930	Potri.001G068200.1	POPTRDRAFT_640120	Aldolase-type TIM barrel family protein	81.1467	37.7889	37.348	72.1554	37.2844	37.5336	-0.5413	-0.73443	-0.1197	-0.18153	-0.43023	-0.18102	0.212241	-0.140713	-0.0776289
POPTR_0001s12940	Potri.001G068100.1	POPTRDRAFT_640119	Exostosin family protein	13.3617	0.799312	0.484725	13.4671	0.254004	0.706045	-3.5394	-4.3985	-0.78808	-5.0115	-3.7419	1.338	0.0300643	1.50881	-0.611759
POPTR_0001s12950	Potri.001G068000.2	NA	Sec14p-like phosphatidylinositol transfer family protein	12.2608	11.5255	10.6367	15.9758	9.90066	6.61746	0.45464	0.1807	-0.20181	0.069023	-0.75957	-0.76092	-0.340255	0.0541909	0.614523
POPTR_0001s12960	Potri.001G067900.2	POPTRDRAFT_708849	Ubiquinol-cytochrome C reductase iron-sulfur subunit	175.957	77.9829	68.5692	151.808	72.7567	69.1282	-0.60273	-0.97351	-0.29729	-0.29891	-0.62307	-0.2567	0.25392	-0.0459191	-0.0822678
POPTR_0001s12970	Potri.001G067800.1	POPTRDRAFT_708845	glycyl-tRNA synthetase / glycine--tRNA ligase	39.4904	35.6766	65.5538	39.0282	33.5323	60.275	0.41223	1.1174	0.77797	0.54287	1.1394	0.6641	0.0588024	-0.0656797	0.0509501
POPTR_0001s12980	Potri.001G067700.1	POPTRDRAFT_847253	Zinc finger (C3HC4-type RING finger) family protein	4.95123	2.28379	4.14573	6.24244	2.1943	4.22797	-0.56745	0.13031	0.76977	-0.75894	-0.048586	0.77918	-0.292643	-0.0948727	-0.100437
POPTR_0001s12990	Potri.001G067600.1	ERF70	related to AP2 6l	9.80157	24.8364	32.4528	8.21416	20.9247	33.3189	1.9172	2.1137	0.27007	2.131	2.5327	0.46874	0.296792	0.0886524	-0.108326
POPTR_0001s13000	NA	POPTRDRAFT_584798	NA	0	0	0	0	0	0	NA	NA	NA	NA	NA	NA	NA	NA	NA
POPTR_0001s13010	NA	NA	NA	0.522818	0.102794	0	0.233665	0	0.0855229	-1.7025	Down	Down	Down	-0.93459	Up	1.1992	Up	Down
POPTR_0001s13020	Potri.001G067400.1	OTU1	NA	13.4513	7.5707	10.7002	17.7046	7.12073	7.60672	-0.28113	0.05444	0.40746	-0.55855	-0.70612	-0.079567	-0.354041	-0.0693823	0.420408
POPTR_0001s13030	Potri.001G067300.1	POPTRDRAFT_640106	MEI2-like protein 1	13.4856	45.7623	32.0253	13.2727	46.6487	33.885	2.3371	1.6332	-0.62996	2.585	1.8657	-0.65152	0.0664783	-0.177249	-0.152195
POPTR_0001s13040	NA	POPTRDRAFT_750975	NA	0.135039	0	0	0.127465	0	0	Down	Down	NA	Down	Down	NA	0.0953884	NA	NA
POPTR_0001s13050	Potri.001G067100.1	POPTRDRAFT_814926	SOUL heme-binding family protein	10.0208	0.397218	0.10814	11.8229	1.65128	0	-4.0643	-6.1409	-1.9967	-2.07	Down	Down	-0.19895	-2.19177	Up
POPTR_0001s13060	Potri.001G066900.1	POPTRDRAFT_548101	Homeodomain-like superfamily protein	19.0066	19.9696	26.2879	18.3648	22.8157	27.6965	0.63978	0.85329	0.28736	1.0824	1.1052	0.090105	0.0925597	-0.344965	-0.144866
POPTR_0001s13070	Potri.001G066800.1	NA	ARF GTPase-activating protein	32.7483	36.74	37.9291	37.8802	29.1487	38.8817	0.72169	0.5966	-0.052449	0.36839	0.55132	0.251	-0.165624	0.191563	-0.106523
POPTR_0001s13080	Potri.001G066700.1	POPTRDRAFT_548097	Protein kinase superfamily protein	2.78434	0.216024	0.296018	3.0652	0.0801749	0.308878	-3.1787	-2.8483	0.39891	-4.5757	-2.8019	1.8406	-0.0985156	1.30294	-0.129439
POPTR_0001s13090	Potri.001G066500.1	POPTRDRAFT_750969	Disease resistance protein (TIR-NBS-LRR class) family	1.52461	0.617382	0.407465	1.1474	0.472617	0.248134	-0.74286	-1.5233	-0.70713	-0.53749	-1.698	-1.0936	0.45498	0.251911	0.64513
POPTR_0001s13100	Potri.001G066400.1	POPTRDRAFT_829380	CCR-like	6.31577	19.4753	2.67394	3.30715	18.7895	2.04018	2.2089	-0.85809	-2.9921	3.2949	-0.18546	-3.4155	0.980029	-0.101914	0.323207
POPTR_0001s13110	Potri.001G066200.2	POPTRDRAFT_708829	auxin response factor 2	13.9872	33.9587	37.7236	14.0798	38.1215	37.3384	1.8483	1.8157	0.041204	2.1997	1.9211	-0.21074	0.0358918	-0.311939	-0.0555842
POPTR_0001s13120	NA	NA	NA	0.8801	0.358357	0.828315	0.836568	0.300903	0.715561	-0.7081	0.30542	1.0874	-0.73335	0.27923	1.0786	0.100876	0.126951	0.143182
POPTR_0001s13130	Potri.001G066000.1	POPTRDRAFT_843496	NA	5.54776	252.103	129.444	12.1347	219.292	115.821	6.0775	4.9259	-1.0774	4.946	3.7727	-1.105	-1.07664	0.0571451	0.0893778
POPTR_0001s13140	Potri.001G065900.1	POPTRDRAFT_797202	serine carboxypeptidase-like 45	10.8358	0.452673	0.438818	15.1441	0.256684	0.424208	-4.0513	-4.2358	-0.11436	-5.1572	-4.6487	0.57294	-0.442955	0.669598	-0.0141233
POPTR_0001s13150	NA	NA	NA	13.0449	2.18816	2.45666	12.396	1.84237	2.00711	-2.0539	-2.0185	0.10474	-2.0032	-2.119	-0.050306	0.108684	0.0707788	0.224704
POPTR_0001s13160	Potri.001G065800.5	NA	NA	7.37886	0.870177	1.52851	7.07578	0.667397	0.966497	-2.5334	-1.8823	0.72378	-2.6689	-2.3611	0.37469	0.101032	0.24104	0.595081
POPTR_0001s13170	Potri.001G065700.1	POPTRDRAFT_548085	NA	0	0	0	0	0	0	NA	NA	NA	NA	NA	NA	NA	NA	NA
POPTR_0001s13180	Potri.001G065600.2	POPTRDRAFT_708815	C-terminal domain phosphatase-like 3	5.4838	2.70515	6.99498	5.12566	2.58199	7.12725	-0.45711	0.73774	1.2678	-0.24038	0.98916	1.297	0.14158	-0.0722319	-0.095909
POPTR_0001s13190	NA	NA	NA	0	0	0	0	0.07222	0	NA	NA	NA	Up	NA	Down	NA	Down	NA
POPTR_0001s13200	Potri.001G062800.1	POPTRDRAFT_750959	Sterile alpha motif (SAM) domain-containing protein	13.132	42.5473	32.4693	14.7768	42.0133	33.9882	2.2741	1.6901	-0.50968	2.2842	1.7154	-0.50066	-0.12668	-0.132674	-0.1383
POPTR_0001s13210	NA	POPTRDRAFT_548080	NA	1.60737	2.7733	2.67133	3.40119	1.53703	1.6545	1.3261	1.1309	-0.12368	-0.36206	-0.51911	-0.085025	-1.04066	0.660328	0.618694
POPTR_0001s13220	Potri.001G062700.1	POPTRDRAFT_548079	RING finger protein	1.00451	1.75363	0.998171	1.68999	1.8251	1.70356	1.3619	0.37515	-0.91235	0.88414	0.52308	-0.29469	-0.705755	-0.220565	-0.83761
POPTR_0001s13230	NA	NA	NA	1.43767	0.727634	2.03202	1.28537	0.977012	1.6329	-0.44819	0.88251	1.4024	0.38091	0.85414	0.53905	0.202068	-0.613395	0.246662
POPTR_0001s13240	Potri.001G062500.1	POPTRDRAFT_548076	jasmonate-zim-domain protein 10	12.2577	21.0711	19.9958	14.1074	30.278	16.3349	1.3696	1.0941	-0.20142	1.8949	0.72506	-1.1028	-0.160819	-0.681413	0.221458
POPTR_0001s13250	Potri.001G062400.1	NA	zinc finger (CCCH-type/C3HC4-type RING finger) family protein	0	1.81998	2.54134	0.401373	0.558804	0.217371	Up	Up	0.39921	1.3311	-0.36488	-1.6231	Down	1.44877	3.45885
POPTR_0001s13260	NA	XM_002331124.1	NA	3.611	7.4399	7.82375	0.812951	0.808821	0.575136	1.6184	1.5017	-0.043142	0.758	0.010057	-0.67911	2.18506	3.05087	3.69087
POPTR_0001s13270	Potri.001G062200.1	POPTRDRAFT_548074	Uncharacterised conserved protein UCP015417	0.102878	0	0	0	0	0	Down	Down	NA	NA	NA	NA	Up	NA	NA
POPTR_0001s13280	Potri.001G062100.1	XM_002297828.1	NA	14.6856	9.54572	5.22785	20.6419	10.0394	5.48443	-0.045628	-1.1067	-0.98681	-0.2684	-1.3987	-1.0623	-0.446684	-0.220224	-0.140744
POPTR_0001s13290	Potri.001G062000.1	POPTRDRAFT_814918	NA	16.8047	4.52658	7.36979	20.1732	4.2927	6.26542	-1.3279	-0.80373	0.59741	-1.4711	-1.1745	0.36507	-0.222918	-0.0743718	0.16176
POPTR_0001s13300	Potri.001G061900.1	POPTRDRAFT_640083	NA	27.5069	11.0584	9.49061	23.6177	9.27678	7.54128	-0.74865	-1.1509	-0.32913	-0.58749	-1.1361	-0.48167	0.261196	0.104827	0.261195
POPTR_0001s13310	Potri.001G061800.4	POPTRDRAFT_846848	B-box type zinc finger protein with CCT domain	10.7651	11.007	10.0322	9.97835	10.4408	8.90476	0.60018	0.2836	-0.24346	0.83759	0.34761	-0.42274	0.150696	-0.0807228	0.100871
POPTR_0001s13320	NA	NA	NA	2.6802	2.30387	0.704215	1.68076	1.92738	0.226411	0.3322	-1.5463	-1.8057	0.96185	-2.3706	-3.2576	0.720266	0.0976399	1.55374
POPTR_0001s13330	Potri.001G061600.1	POPTRDRAFT_640080	Leucine-rich repeat (LRR) family protein	39.119	21.6402	11.9166	47.5839	16.3851	9.91729	-0.29083	-1.329	-0.96488	-0.76415	-1.749	-0.91712	-0.239435	0.240561	0.194417
POPTR_0001s13340	Potri.001G061500.1	POPTRDRAFT_842894	hydroxyproline-rich glycoprotein family protein	4.67105	2.48294	2.69267	3.56533	1.46991	2.22586	-0.35605	-0.41254	0.016669	-0.52641	-0.16638	0.4283	0.434807	0.609887	0.202942
POPTR_0001s13350	Potri.001G061400.6	POPTRDRAFT_829373	Transketolase family protein	45.6198	25.7203	21.7429	48.1838	25.9809	21.1153	-0.26381	-0.68217	-0.34523	-0.12604	-0.67825	-0.48455	-0.0383645	-0.170037	-0.0280927
POPTR_0001s13360	Potri.001G061300.1	NA	NA	0	0	0	0	0	0	NA	NA	NA	NA	NA	NA	NA	NA	NA
POPTR_0001s13370	NA	NA	NA	0	0	0	0	0	0	NA	NA	NA	NA	NA	NA	NA	NA	NA
POPTR_0001s13380	Potri.001G061200.3	NAC053	NAC domain containing protein 83	147.988	49.3169	50.0793	115.175	44.4452	41.5525	-1.0253	-1.1779	-0.07967	-0.61891	-0.959	-0.27245	0.40309	0.00170408	0.198582
POPTR_0001s13390	Potri.001G061100.1	POPTRDRAFT_548064	senescence-related gene 3	24.6112	65.3654	8.76128	30.7036	73.1301	5.7908	1.9829	-1.108	-3.0173	2.0394	-1.8942	-3.8674	-0.274069	-0.324363	0.526657
POPTR_0001s13400	Potri.001G061000.1	POPTRDRAFT_548063	delta(3	26.2248	18.0622	18.1586	24.1437	13.6841	14.5211	0.036485	-0.14277	-0.10599	-0.054274	-0.22053	-0.098619	0.160515	0.254829	0.251751
POPTR_0001s13410	Potri.001G060900.3	POPTRDRAFT_179233	senescence-associated gene 29	0.0885886	0	0	0	0	0	Down	Down	NA	NA	NA	NA	Up	NA	NA
POPTR_0001s13420	Potri.001G060800.2	POPTRDRAFT_548061	Protein kinase superfamily protein	11.1563	6.63417	11.3222	10.919	6.73417	10.6298	-0.18298	0.40801	0.66451	0.05776	0.47342	0.4831	0.07277	-0.164387	0.021796
POPTR_0001s13430	Potri.001G060700.1	POPTRDRAFT_842976	exocyst subunit exo70 family protein C1	0.461852	0	0	0.197205	0	0	Down	Down	NA	Down	Down	NA	1.26768	NA	NA
POPTR_0001s13440	Potri.001G060600.1	PTRGRX15	Thioredoxin superfamily protein	1.59472	1.57054	7.88419	0.922536	1.14369	10.4904	0.49035	2.7016	2.2799	1.0948	4.0245	2.9979	0.831351	0.245008	-0.480272
POPTR_0001s13450	Potri.001G060500.2	POPTRDRAFT_841726	Pollen Ole e 1 allergen and extensin family protein	23.9277	3.6349	31.0711	27.3299	1.02005	14.4506	-2.1932	0.76022	3.0246	-4.0486	-0.4083	3.709	-0.149769	1.70872	1.03394
POPTR_0001s13460	Potri.001G060400.1	SAUR2	SAUR-like auxin-responsive protein family	42.0914	97.8539	61.4404	42.47	100.033	63.3423	1.7942	0.9299	-0.79058	2.0016	1.0907	-0.84342	0.0321549	-0.172914	-0.115021
POPTR_0001s13470	Potri.001G060300.5	NA	NA	12.7074	17.5013	12.6035	13.3911	16.3483	9.98303	1.0299	0.37474	-0.58191	1.055	0.088328	-0.89998	-0.0333354	-0.0534404	0.267544
POPTR_0001s13480	Potri.001G060200.1	POPTRDRAFT_1066168	cyclophilin 20-2	26.8107	30.0095	32.5818	29.1975	24.6855	30.4434	0.72655	0.66923	0.015633	0.51776	0.57133	0.12067	-0.0837532	0.130454	0.0286621
POPTR_0001s13490	Potri.001G060100.7	POPTRDRAFT_829369	ACT domain repeat 4	5.82562	19.5007	26.1897	6.32813	21.0361	26.1728	2.3039	2.5523	0.32139	2.4942	2.5607	0.13408	-0.0760618	-0.260992	-0.0702093
POPTR_0001s13500	Potri.001G060000.2	NA	TEOSINTE BRANCHED 1	13.2988	12.2209	11.9323	16.6109	11.551	12.554	0.44321	0.22749	-0.14217	0.25312	0.10773	-0.078529	-0.277971	-0.0808916	-0.14336
POPTR_0001s13510	Potri.001G059900.3	POPTRDRAFT_708767	glucose-6-phosphate dehydrogenase 2	80.0272	83.876	105.575	103.645	64.6212	92.5311	0.60331	0.78595	0.25368	0.052201	0.34803	0.36297	-0.331021	0.226625	0.121511
POPTR_0001s13520	Potri.001G059800.1	POPTRDRAFT_548052	NA	1.55333	1.36576	0.0933263	2.01978	0.442159	0.285857	0.31199	-3.6637	-3.9022	-1.4125	-2.3015	-0.81485	-0.336286	1.40891	-1.68596
POPTR_0001s13530	Potri.001G059700.1	POPTRDRAFT_814906	NA	38.6569	19.4497	19.4006	35.372	16.4264	16.2001	-0.42899	-0.60956	-0.10796	-0.3346	-0.61463	-0.21276	0.169527	0.0822379	0.188673
POPTR_0001s13540	Potri.001G059600.1	NA	NA	0	0	0	0	0	0	NA	NA	NA	NA	NA	NA	NA	NA	NA
POPTR_0001s13550	Potri.001G059500.3	POPTRDRAFT_548050	NA	0.919244	0	0	0.0933726	0	0.050314	Down	Down	NA	Down	-0.38683	Up	3.34137	NA	Down
POPTR_0001s13560	Potri.001G059400.1	POPTRDRAFT_797185	NA	8.8553	0.809539	2.55528	8.80414	0.967282	2.24889	-2.8732	-1.4047	1.5422	-2.3988	-1.4529	1.0163	0.0489658	-0.419286	0.108494
POPTR_0001s13570	Potri.001G059100.1	POPTRDRAFT_548048	NA	0.0474658	0	0	0	0	0	Down	Down	NA	NA	NA	NA	Up	NA	NA
POPTR_0001s13580	NA	NA	NA	2.52894	3.32828	4.55655	2.03414	2.63472	3.60542	0.93141	1.2337	0.37248	1.1002	1.333	0.29843	0.351643	0.189677	0.26839
POPTR_0001s13590	Potri.001G058900.1	POPTRDRAFT_179193	ABC transporter family protein	0	0	0	0	0.024121	0	NA	NA	NA	Up	NA	Down	NA	Down	NA
POPTR_0001s13600	NA	NA	NA	0.884659	13.2224	6.58324	1.03773	19.5338	16.7696	4.4661	3.2829	-1.1099	5.0137	4.5256	-0.42106	-0.190605	-0.730135	-1.41868
POPTR_0001s13610	NA	NA	NA	1.93871	21.2227	13.1802	1.77396	23.5844	19.3679	4.0273	3.1548	-0.79857	4.5067	3.9586	-0.48055	0.163966	-0.30922	-0.625204
POPTR_0001s13620	Potri.001G058700.2	POPTRDRAFT_750920	Protein of unknown function (DUF1664)	10.2666	7.92712	8.85073	11.0203	7.13549	10.0736	0.1827	0.17043	0.061012	0.12863	0.3818	0.32075	-0.060331	-0.000284191	-0.256669
POPTR_0001s13630	Potri.001G058600.1	POPTRDRAFT_179183	Squamosa promoter-binding protein-like (SBP domain) transcription factor family protein	5.26709	2.09608	1.22182	5.62236	1.23604	1.12299	-0.79221	-1.7229	-0.85851	-1.4496	-1.8114	-0.29462	-0.0491821	0.614144	0.0544614
POPTR_0001s13640	Potri.001G058500.1	POPTRDRAFT_814902	NA	27.7751	11.5035	0.685618	12.5416	2.58482	0.330096	-0.66892	-4.9551	-4.2107	-1.4959	-4.7372	-3.1726	1.18321	2.01233	0.979308
POPTR_0001s13650	NA	POPTRDRAFT_548040	NA	0	0.251625	0.0768742	0.129737	0	0.0702613	Up	Up	-1.7553	Down	-0.36488	Up	Down	Up	0.035335
POPTR_0001s13660	NA	POPTRDRAFT_840315	NA	0.238789	0.303792	0.806119	0.244503	0.526677	0	0.84414	2.1528	1.3717	1.804	Down	Down	0.0134995	-0.940173	Up
POPTR_0001s13670	Potri.001G058100.1	POPTRDRAFT_708760	NA	39.062	15.3098	3.25566	29.7431	20.5562	4.51391	-0.77341	-3.199	-2.3512	0.25334	-2.2089	-2.3955	0.434191	-0.586349	-0.541076
POPTR_0001s13680	NA	POPTRDRAFT_839754	NA	1.21771	0	0.400754	0.377762	0	0	Down	-1.205	Up	Down	Down	NA	1.7279	NA	Up
POPTR_0001s13690	Potri.001G057900.1	POPTRDRAFT_750915	Protein of unknown function (DUF 3339)	1.49465	12.8577	72.9069	2.20182	19.4509	57.3899	3.678	5.9952	2.3904	3.9123	5.2166	1.3717	-0.51796	-0.747767	0.274291
POPTR_0001s13700	Potri.001G057800.1	NA	Calmodulin-binding transcription activator protein with CG-1 and Ankyrin domains	14.2876	31.6031	33.0383	15.7489	30.1866	30.4683	1.7077	1.5946	-0.040172	1.6961	1.4659	-0.16236	-0.0961922	-0.0804055	0.0461513
POPTR_0001s13710	Potri.001G057700.1	POPTRDRAFT_750912	NA	0	0	0	0	0	0	NA	NA	NA	NA	NA	NA	NA	NA	NA
POPTR_0001s13720	Potri.001G057600.1	NA	NA	0	0.0565301	0.0463808	0.0454976	0.109871	0	Up	Up	-0.30321	2.0664	Down	Down	Down	-1.18818	Up
POPTR_0001s13730	Potri.001G057500.1	POPTRDRAFT_548036	nuclear transport factor 2B	130.766	175.763	182.611	121.115	182.389	187.645	0.99366	0.86782	-0.052454	1.3688	1.1437	-0.15795	0.152313	-0.215882	-0.109272
POPTR_0001s13740	Potri.001G057400.1	HK3A	histidine kinase 3	32.7996	69.081	36.5151	28.2146	58.93	38.148	1.6471	0.53941	-1.034	1.8358	0.94854	-0.81989	0.261319	0.0771521	-0.133916
POPTR_0001s13750	Potri.001G057300.2	POPTRDRAFT_640042	Ribosome associated membrane protein RAMP4	308.236	190.163	318.387	266.571	178.972	473.331	-0.13207	0.43389	0.63934	0.18462	1.3392	1.222	0.248828	-0.0625998	-0.641721
POPTR_0001s13760	Potri.001G057200.2	XM_002299274.1	DNAJ heat shock N-terminal domain-containing protein	16.5379	25.6436	19.552	18.8352	22.4076	20.2056	1.2	0.62764	-0.4992	1.0163	0.61397	-0.33512	-0.145105	0.043477	-0.117352
POPTR_0001s13770	Potri.001G057100.1	POPTRDRAFT_829361	Galactose oxidase/kelch repeat superfamily protein	41.0777	22.8542	58.982	37.1551	16.1565	64.0006	-0.28506	0.9076	1.2658	-0.45204	1.2969	1.8168	0.186824	0.357738	-0.188113
POPTR_0001s13780	NA	NA	NA	0.130538	1.33541	1.88302	0.133662	0.431876	2.49783	3.9739	4.2503	0.34881	2.389	4.7493	2.4316	0.0134995	1.58048	-0.479655
POPTR_0001s13790	Potri.001G056800.1	POPTRDRAFT_640037	HCP-like superfamily protein with MYND-type zinc finger	22.3499	17.6907	18.5297	22.699	15.6013	15.9157	0.23056	0.11533	-0.041523	0.22094	0.00046284	-0.15304	0.0205822	0.0343386	0.149822
POPTR_0001s13800	Potri.T147200.2	LHCA2-1	photosystem I light harvesting complex gene 2	0	0.0487812	0	0	0.0422855	0.0408634	Up	NA	Down	Up	Up	-0.1355	NA	0.0598268	Down
POPTR_0001s13810	Potri.T147300.1	POPTRDRAFT_548029	chaperone protein dnaJ-related	3.73065	1.14356	1.28889	3.62409	2.29996	1.35001	-1.1632	-1.1514	0.07931	0.12249	-0.91149	-0.96761	0.0843144	-1.19003	-0.144057
POPTR_0001s13820	NA	NA	NA	0	0	0	0	0	0	NA	NA	NA	NA	NA	NA	NA	NA	NA
POPTR_0001s13830	Potri.T147500.1	NA	NA	2.89253	0.857673	1.57914	3.32697	0.801643	2.02501	-1.213	-0.4905	0.7921	-1.3008	-0.20324	1.1644	-0.157693	-0.0622563	-0.431881
POPTR_0001s13840	NA	NA	NA	0.461734	0.0926056	0.0759794	0.704555	0	0.154371	-1.8302	-2.205	-0.30321	Down	-1.6904	Up	-0.57756	Up	-1.06918
POPTR_0001s13850	Potri.001G056300.1	POPTRDRAFT_548026	Protein of unknown function (DUF579)	5.73427	0.444895	1.12119	5.74258	0.343564	0.318597	-3.1787	-1.9711	1.2752	-3.3484	-3.6598	-0.241	0.0356215	0.21545	1.73656
POPTR_0001s13860	Potri.001G056200.1	POPTRDRAFT_750900	glycosylphosphatidylinositol-anchored lipid protein transfer 1	0.120803	0.0707697	0	0	0	0	-0.28798	Down	Down	NA	NA	NA	Up	Up	NA
POPTR_0001s13870	Potri.001G056100.1	POPTRDRAFT_179098	evolutionarily conserved C-terminal region 5	21.5688	10.8809	17.8452	20.9351	8.44022	16.583	-0.42372	0.11304	0.61004	-0.5438	0.17692	0.7884	0.0856991	0.211499	0.035794
POPTR_0001s13880	Potri.001G056000.3	POPTRDRAFT_179096	Ran BP2/NZF zinc finger-like superfamily protein	31.8888	37.9247	40.4471	34.4728	41.2806	45.8888	0.81895	0.72889	-0.016693	1.0303	0.92385	-0.039455	-0.0719686	-0.277582	-0.252346
POPTR_0001s13890	Potri.001G055900.1	POPTRDRAFT_179090	squamosa promoter binding protein-like 2	15.1319	13.2281	10.1784	15.1081	9.11101	6.12392	0.36747	-0.18649	-0.48106	0.030418	-0.78997	-0.7528	0.0450302	0.387219	0.662527
POPTR_0001s13900	Potri.001G055700.1	ACLL14	acyl-CoA synthetase 5	0.31152	1.1903	1.23056	0.217452	0.295997	0.266575	2.5002	2.3655	-0.061462	1.1963	0.81182	-0.31806	0.573498	1.87728	2.14047
POPTR_0001s13910	Potri.001G055600.1	POPTRDRAFT_750893	response regulator 24	0.169412	0.198493	0.598601	0	0	0.165859	0.71202	2.2062	1.5626	NA	Up	Up	Up	Up	1.78219
POPTR_0001s13920	Potri.001G055500.1	POPTRDRAFT_750892	response regulator 22	0	0	0	0	0	0	NA	NA	NA	NA	NA	NA	NA	NA	NA
POPTR_0001s13930	NA	NA	NA	164.872	71.6101	68.3998	129.216	55.9482	60.4851	-0.63342	-0.8829	-0.1759	-0.44075	-0.58456	-0.077017	0.391451	0.20403	0.108072
POPTR_0001s13940	Potri.001G055300.2	POPTRDRAFT_640021	Rubber elongation factor protein (REF)	108.938	618.016	569.325	101.264	720.44	597.223	3.0794	2.7701	-0.23527	3.6065	3.0728	-0.46628	0.148531	-0.373932	-0.140026
POPTR_0001s13950	Potri.001G055200.3	NA	DNA-binding HORMA family protein	1.14034	1.57103	3.98138	1.879	0.983267	2.69607	1.0252	2.1873	1.2358	-0.14133	1.0348	1.2433	-0.674625	0.500862	0.492126
POPTR_0001s13960	Potri.001G055100.1	POPTRDRAFT_1066086	microtubule-associated protein 65-8	0.773937	0.0784346	0	1.19385	0.100938	0.0216431	-2.6582	Down	Down	-2.7816	-5.2779	-2.4359	-0.579076	-0.464049	Down
POPTR_0001s13970	Potri.001G055000.1	POPTRDRAFT_179068	nuclear factor Y	0	0	0	0	0	0	NA	NA	NA	NA	NA	NA	NA	NA	NA
POPTR_0001s13980	Potri.001G054900.2	POPTRDRAFT_829357	translocase outer membrane 20-2	15.7815	8.38191	13.6627	16.0172	6.67963	9.57522	-0.35291	0.17811	0.60371	-0.4841	-0.23054	0.32136	0.0181496	0.15811	0.44079
POPTR_0001s13990	Potri.001G054800.1	CYP78D3V1	cytochrome P450	4.53745	1.09793	1.1964	5.42733	0.720091	1.11085	-1.4958	-1.5329	0.036364	-2.2202	-1.7756	0.51331	-0.216209	0.505605	0.0412636
POPTR_0001s14000	Potri.001G054700.2	NA	SCP1-like small phosphatase 5	3.62775	1.36226	0.655155	5.10742	0.716113	0.363285	-0.84656	-2.0797	-1.1602	-2.0809	-3.3001	-1.1499	-0.454973	0.783418	0.77822
POPTR_0001s14010	Potri.001G054600.1	POPTRDRAFT_548008	laccase 17	0.577519	0.263916	0.0652969	0.735107	0.186603	0.0941551	-0.57501	-2.7609	-2.1133	-1.1777	-2.4511	-1.2082	-0.299852	0.313676	-0.59505
POPTR_0001s14020	NA	POPTRDRAFT_548007	NA	146.17	118.396	107.106	133.325	112.555	124.592	0.26532	-0.063737	-0.25587	0.52503	0.41217	-0.046093	0.171843	-0.0819673	-0.289127
POPTR_0001s14030	Potri.001G054500.1	NA	GRIM-19 protein	73.9945	56.0305	54.3206	63.5702	62.0255	60.2986	0.16164	-0.059986	-0.14831	0.73044	0.43451	-0.22904	0.259493	-0.302971	-0.219962
POPTR_0001s14040	Potri.001G054400.1	NA	heat shock protein 60	84.0208	29.5604	42.5864	82.2409	28.222	35.3876	-0.94127	-0.59218	0.42213	-0.76194	-0.70658	0.12195	0.0684841	-0.102332	0.197671
POPTR_0001s14050	Potri.001G054300.1	POPTRDRAFT_548005	NA	0	0	0	0	0	0	NA	NA	NA	NA	NA	NA	NA	NA	NA
POPTR_0001s14060	Potri.001G054200.1	POPTRDRAFT_750878	NA	0.0426428	0	0	0.0372663	0	0	Down	Down	NA	Down	Down	NA	0.265751	NA	NA
POPTR_0001s14070	Potri.001G054100.1	POPTRDRAFT_179037	Disease resistance-responsive (dirigent-like protein) family protein	6.65961	1.0569	0	8.12065	0	0	-2.0715	Down	Down	Down	Down	NA	-0.245655	Up	NA
POPTR_0001s14080	Potri.001G054000.1	POPTRDRAFT_640003	Disease resistance-responsive (dirigent-like protein) family protein	8.50803	0.799074	0	10.9911	0.230539	0.148151	-2.8907	Down	Down	-4.8945	-5.7019	-0.73837	-0.328729	1.6769	Down
POPTR_0001s14090	Potri.001G053900.1	POPTRDRAFT_548001	hydroxyethylthiazole kinase family protein	0.901465	0.222519	0.556487	0.699973	0.215503	0.185299	-1.4443	-0.29635	1.2226	-0.91238	-1.3984	-0.41773	0.409571	-0.116917	1.52342
POPTR_0001s14100	Potri.001G053800.1	POPTRDRAFT_797166	Core-2/I-branching beta-1	13.039	1.1536	2.71248	12.204	0.497998	1.62851	-2.9753	-1.8789	1.1671	-3.8666	-2.3951	1.5388	0.135689	1.03865	0.666979
POPTR_0001s14110	Potri.001G053700.3	POPTRDRAFT_640000	NA	0.124335	0.146676	0.133518	0.39204	0.330987	0.730972	0.8825	0.4783	-0.33014	0.47834	1.412	1.004	-1.616	-1.22731	-2.5391
POPTR_0001s14120	Potri.001G053600.2	XM_002297794.1	Uncharacterized protein family (UPF0016)	8.70536	3.69541	8.01275	11.8982	3.33593	8.13936	-0.67472	0.26526	1.0129	-1.0662	-0.034723	1.0995	-0.408265	-0.0103559	-0.0945097
POPTR_0001s14130	Potri.001G053500.1	POPTRDRAFT_814881	GATA transcription factor 1	15.1101	20.5932	16.9896	16.5852	23.3085	25.3437	1.0238	0.55422	-0.39532	1.2651	1.1228	-0.07519	-0.09374	-0.330385	-0.647531
POPTR_0001s14140	Potri.001G053400.2	POPTRDRAFT_814880	Leucine-rich repeat receptor-like protein kinase family protein	6.72837	16.5171	6.8101	5.93281	15.4274	6.33399	1.866	0.40219	-1.3906	2.1504	0.6073	-1.4757	0.224443	-0.0549494	0.0331298
POPTR_0001s14150	Potri.001G053300.1	POPTRDRAFT_547994	Plant self-incompatibility protein S1 family	0	0.355768	0.468807	0	0	0.295252	Up	Up	0.21188	NA	Up	Up	NA	Up	0.592091
POPTR_0001s14160	Potri.001G053200.1	POPTRDRAFT_750870	Plant self-incompatibility protein S1 family	0.171208	0	0	0	0	0	Down	Down	NA	NA	NA	NA	Up	NA	NA
POPTR_0001s14170	Potri.001G053100.1	POPTRDRAFT_750867	Plant self-incompatibility protein S1 family	0.0999015	0	0.55802	0.204585	0.2737	0.425869	Down	2.8804	Up	1.2883	1.5903	0.37688	-0.9865	Down	0.304267
POPTR_0001s14180	Potri.001G053000.1	POPTRDRAFT_547990	NA	0.496389	0.0698075	0.063835	0.646386	0.310984	0.0774989	-2.2849	-2.5763	-0.22559	-0.28809	-2.5512	-2.1992	-0.343255	-2.32975	-0.355907
POPTR_0001s14190	Potri.001G052900.1	POPTRDRAFT_750864	NA	0.12882	0	0	0.121595	0	0	Down	Down	NA	Down	Down	NA	0.0953884	NA	NA
POPTR_0001s14200	Potri.001G052800.1	NA	NA	0	0	0	0	0	0	NA	NA	NA	NA	NA	NA	NA	NA	NA
POPTR_0001s14210	Potri.001G052600.1	POPTRDRAFT_750862	NA	0	0	0.187509	0	0	0	NA	Up	Up	NA	NA	NA	NA	NA	Up
POPTR_0001s14220	Potri.001G052500.1	POPTRDRAFT_750861	Leucine-rich repeat receptor-like protein kinase family protein	11.1779	1.8403	4.3084	11.8343	0.631052	3.01455	-2.0666	-0.99042	1.147	-3.5005	-1.4606	2.1079	-0.0400438	1.39945	0.444035
POPTR_0001s14230	Potri.001G052400.1	POPTRDRAFT_814879	Inosine triphosphate pyrophosphatase family protein	29.4343	7.58328	9.83328	25.9323	6.34745	10.4892	-1.3922	-1.1953	0.2689	-1.2642	-0.7939	0.53814	0.221825	0.100112	-0.166293
POPTR_0001s14240	Potri.001G052300.1	POPTRDRAFT_547984	Pectin lyase-like superfamily protein	50.552	1.33224	0.900183	40.8589	0.862973	0.239989	-4.7199	-5.4247	-0.63413	-4.8277	-6.9033	-2.0112	0.347987	0.465139	1.84349
POPTR_0001s14250	NA	NA	NA	0.29736	0	0	0	0	0	Down	Down	NA	NA	NA	NA	Up	NA	NA
POPTR_0001s14260	Potri.001G052100.2	NA	potassium channel beta subunit 1	297.058	115.894	83.758	278.56	105.328	103.826	-0.79073	-1.4402	-0.57602	-0.6313	-0.91278	-0.21422	0.132463	-0.0204868	-0.38032
POPTR_0001s14270	Potri.001G052000.1	POPTRDRAFT_842096	PB1 domain-containing protein tyrosine kinase	0.102747	0	0	0.0351712	0	0	Down	Down	NA	Down	Down	NA	1.57389	NA	NA
POPTR_0001s14280	Potri.001G051900.2	NA	peroxisomal 3-ketoacyl-CoA thiolase 3	192.044	63.9561	35.0634	164.473	70.8539	41.2429	-1.0161	-2.0673	-0.9776	-0.43912	-1.483	-0.97622	0.26506	-0.305883	-0.305221
POPTR_0001s14290	Potri.001G051800.1	NA	peroxisomal 3-ketoacyl-CoA thiolase 3	6.33039	8.68149	5.05593	5.98552	6.91438	4.74873	1.038	0.062078	-0.90124	0.9857	0.17842	-0.7402	0.123126	0.179184	0.0212744
POPTR_0001s14300	Potri.001G051700.1	POPTRDRAFT_814873	dehydratase family	26.0335	7.06655	14.093	29.1786	5.93819	13.4289	-1.3211	-0.49899	0.89472	-1.5515	-0.60835	1.011	-0.125078	0.10941	-0.00142171
POPTR_0001s14310	Potri.001G051600.1	CHS3	Chalcone and stilbene synthase family protein	81.5265	2.49295	3.07817	67.9249	2.42701	4.50856	-4.4524	-4.3432	0.18301	-4.0695	-3.4023	0.7348	0.304218	-0.0797017	-0.622026
POPTR_0001s14320	Potri.001G051500.1	CHS2	Chalcone and stilbene synthase family protein	120.429	3.35518	3.86801	105.021	2.75219	4.83978	-4.6105	-4.5772	0.10513	-4.5191	-3.9297	0.65602	0.238553	0.150355	-0.393893
POPTR_0001s14330	Potri.001G051400.2	NA	Ankyrin repeat family protein	20.3065	11.3788	11.7921	18.9497	10.9018	14.0473	-0.27813	-0.39865	-0.046979	-0.050755	0.080183	0.1992	0.141535	-0.0814785	-0.322594
POPTR_0001s14340	NA	NA	NA	8.23475	6.21275	5.8062	10.5123	3.95984	6.03129	0.13881	-0.11922	-0.1851	-0.6637	-0.28753	0.44555	-0.308629	0.499896	-0.126418
POPTR_0001s14350	Potri.001G051300.2	POPTRDRAFT_547975	NA	1.08915	0.774852	0.465387	1.10641	0.832745	0.645149	0.089614	-0.84765	-0.86661	0.3927	-0.26082	-0.58489	0.0242351	-0.272499	-0.552809
POPTR_0001s14360	Potri.001G051200.1	POPTRDRAFT_1066008	FAD/NAD(P)-binding oxidoreductase family protein	20.0047	25.0501	34.3277	20.8043	24.5534	36.8938	0.89189	1.1636	0.34492	1.0014	1.3379	0.40367	-0.0149797	-0.119851	-0.174786
POPTR_0001s14370	Potri.001G051100.1	NA	NA	0	0.292782	0	0.234038	0.313104	0.485959	Up	NA	Down	1.2883	1.5794	0.35896	Down	-0.260571	Down
POPTR_0001s14380	Potri.001G051000.1	POPTRDRAFT_547973	response regulator 24	2.57995	0.813623	1.10914	2.12222	1.05424	1.42078	-1.1618	-0.83138	0.3969	-0.2457	-0.064917	0.24886	0.322487	-0.576108	-0.432295
POPTR_0001s14390	Potri.001G050900.1	POPTRDRAFT_547972	response regulator 22	0.387743	0.227151	0.325163	0.290413	0.0815277	0	-0.28798	0.13175	0.48838	-0.98216	Down	Down	0.456739	1.18523	Up
POPTR_0001s14400	Potri.001G050800.1	POPTRDRAFT_547971	response regulator 24	0.162495	0.932408	0.89772	0.159883	0.62439	0.865006	3.0732	2.8663	-0.1385	2.7719	2.9527	0.25167	0.053863	0.37066	-0.0249126
POPTR_0001s14410	Potri.001G050700.3	POPTRDRAFT_547970	Protein kinase superfamily protein	13.051	12.6737	11.8939	12.4929	12.0123	11.1809	0.52276	0.25152	-0.19797	0.69849	0.35208	-0.27908	0.105526	-0.0663978	0.0194102
POPTR_0001s14420	Potri.001G050600.1	POPTRDRAFT_813548	Tetratricopeptide repeat (TPR)-like superfamily protein	11.6547	1.49991	0.719575	9.99619	1.03097	0.555431	-2.4212	-3.6287	-1.1369	-2.5314	-3.658	-1.0607	0.263462	0.381584	0.307293
POPTR_0001s14430	Potri.001G050400.1	POPTRDRAFT_1066000	vesicle-associated membrane protein 726	42.1849	20.5601	21.6111	41.1746	16.1012	21.3461	-0.47508	-0.58024	-0.031782	-0.59433	-0.43626	0.22543	0.0768789	0.20154	-0.0522762
POPTR_0001s14440	Potri.001G050500.1	NA	NA	0.525385	0.28524	0.522862	0	0.247257	0	-0.409	0.35459	0.82967	Up	NA	Down	Up	0.0598268	Up
POPTR_0001s14450	Potri.001G050300.2	POPTRDRAFT_178937	P-loop containing nucleoside triphosphate hydrolases superfamily protein	2.48293	0.590429	0.245819	2.81456	0.448536	0.235268	-1.5202	-2.9493	-1.358	-1.9147	-3.0706	-1.0887	-0.14328	0.255706	-0.00777392
POPTR_0001s14460	Potri.001G050200.1	POPTRDRAFT_750839	cellulose synthase-like D1	0	0	0	0	0	0	NA	NA	NA	NA	NA	NA	NA	NA	NA
POPTR_0001s14470	Potri.001G050100.2	NA	phloem protein 2-B1	16.7866	19.0138	17.0944	16.102	20.0175	17.7999	0.74586	0.41257	-0.26022	1.0917	0.65761	-0.36666	0.10217	-0.236813	-0.129125
POPTR_0001s14480	Potri.001G050000.1	PTRCGR2	glutathione-disulfide reductase	24.3351	9.82481	14.4234	23.4632	9.45815	13.4437	-0.74105	-0.36889	0.44516	-0.55019	-0.29119	0.32666	0.0939629	-0.0925232	0.0301646
POPTR_0001s14490	Potri.001G049900.2	POPTRDRAFT_547961	plastid transcriptionally active 5	0.58212	0.473405	0.53439	0.298779	0.0422847	0.525195	0.30015	0.27085	0.046199	-1.9734	1.322	3.3612	0.992933	3.27948	-0.0431583
POPTR_0001s14500	Potri.001G049800.2	POPTRDRAFT_814861	putative type 1 membrane protein	20.6502	8.65552	15.0514	19.0136	9.5968	13.968	-0.68915	-0.070521	0.69163	-0.22124	0.068396	0.35799	0.160925	-0.301634	0.035419
POPTR_0001s14510	Potri.001G049700.1	POPTRDRAFT_639958	CLAVATA3/ESR-RELATED 44	0.735464	0	0.193092	1.35525	0	0.42517	Down	-1.5458	Up	Down	-1.1619	Up	-0.839034	NA	-1.20843
POPTR_0001s14520	Potri.001G049600.1	POPTRDRAFT_750830	NA	0.267437	0	0.415734	0.35858	0.13581	0	Down	1.0175	Up	-0.72359	Down	Down	-0.385758	Down	Up
POPTR_0001s14530	NA	NA	NA	0	0	0	0	0	0	NA	NA	NA	NA	NA	NA	NA	NA	NA
POPTR_0001s14540	NA	NA	NA	0.0859244	0.0932993	0	0	0	0.0777637	0.591	Down	Down	NA	Up	Up	Up	Up	Down
POPTR_0001s14550	NA	NA	NA	0	0	0	0	0	0	NA	NA	NA	NA	NA	NA	NA	NA	NA
POPTR_0001s14560	Potri.001G049400.3	NA	LEUNIG_homolog	13.5318	9.8678	9.38757	12.4723	10.1763	11.0123	0.10923	-0.14235	-0.17829	0.47386	0.33277	-0.073833	0.160365	-0.198678	-0.300404
POPTR_0001s14570	NA	NA	NA	3.45923	2.67524	2.4041	2.92777	2.70766	2.09264	0.2137	-0.14447	-0.28049	0.66001	0.027531	-0.56734	0.291901	-0.153531	0.137618
POPTR_0001s14580	NA	NA	NA	16.0265	11.8976	11.2694	19.0709	13.0637	13.5522	0.12834	-0.12238	-0.1778	0.22658	0.018663	-0.14134	-0.208815	-0.299298	-0.334997
POPTR_0001s14590	Potri.001G049300.1	NA	proteolysis 1	2.5489	1.55517	2.24392	3.59401	1.49784	2.38483	-0.14907	0.20379	0.42642	-0.48772	-0.08082	0.47279	-0.454325	-0.108538	-0.154326
POPTR_0001s14600	Potri.001G049200.2	NA	camelliol C synthase 1	0.166132	0.0310288	0	0.190673	0	0	-1.7843	Down	Down	Down	Down	NA	-0.14802	Up	NA
POPTR_0001s14610	Potri.001G049100.2	POPTRDRAFT_797146	camelliol C synthase 1	0.434844	0.0301099	0.0275967	0.1844	0	0	-3.368	-3.6015	-0.17033	Down	Down	NA	1.27581	Up	Up
POPTR_0001s14620	Potri.001G049000.2	POPTRDRAFT_750820	pleiotropic drug resistance 12	0.062729	0.106175	0.104912	0.0842447	0.110964	0.162354	1.2651	1.1225	-0.069485	1.1205	1.4656	0.41316	-0.364932	-0.213732	-0.692623
POPTR_0001s14630	Potri.001G048900.1	POPTRDRAFT_708621	pleiotropic drug resistance 12	1.09644	5.25076	5.84985	0.540184	4.77189	4.86489	2.813	2.7938	0.056239	3.9121	3.6847	-0.16095	1.0745	-0.0186578	0.200226
POPTR_0001s14640	NA	NA	NA	0	0	0	0	0	0	NA	NA	NA	NA	NA	NA	NA	NA	NA
POPTR_0001s14650	Potri.001G048800.1	NA	pleiotropic drug resistance 12	4.34939	5.66111	1.33967	4.15132	5.16428	0.813514	0.96197	-1.3126	-2.1998	1.0824	-1.8395	-2.8552	0.109916	-0.00823239	0.651696
POPTR_0001s14660	Potri.001G048700.3	POPTRDRAFT_795608	pleiotropic drug resistance 12	11.3497	13.56	2.69955	10.8998	11.1819	1.56471	0.83538	-1.6875	-2.448	0.80909	-2.2875	-3.0303	0.104618	0.133671	0.719709
POPTR_0001s14670	NA	NA	NA	0	0.212914	0	0.171361	0.184562	0	Up	NA	Down	0.80405	Down	Down	Down	0.0598268	NA
POPTR_0001s14680	Potri.001G048500.1	POPTRDRAFT_842222	Protein kinase superfamily protein	1.46929	0.218645	0.459942	1.39898	0.18953	0.182789	-2.2625	-1.2901	1.0388	-2.1983	-2.4192	-0.14981	0.11553	0.0598268	1.25576
POPTR_0001s14690	Potri.001G048400.1	XM_002299233.1	NA	0	0	0	0	0	0	NA	NA	NA	NA	NA	NA	NA	NA	NA
POPTR_0001s14700	Potri.001G048300.1	POPTRDRAFT_178875	H(+)-ATPase 9	0.0447135	0	0	0	0	0	Down	Down	NA	NA	NA	NA	Up	NA	NA
POPTR_0001s14710	NA	NA	NA	0	0	0	0	0.0372536	0.0289828	NA	NA	NA	Up	Up	-0.62312	NA	Down	Down
POPTR_0001s14720	Potri.001G048200.1	DREB23	Integrase-type DNA-binding superfamily protein	7.72107	1.33003	1.64023	6.58465	2.58028	1.31061	-1.9764	-1.8452	0.20537	-0.60856	-1.8151	-1.1362	0.268871	-1.09535	0.252284
POPTR_0001s14730	Potri.001G048100.1	POPTRDRAFT_814858	Transducin/WD40 repeat-like superfamily protein	15.2129	8.97609	13.8193	15.5351	8.44859	12.5359	-0.19711	0.24806	0.51837	-0.11265	0.20349	0.38422	0.0112431	-0.0674172	0.0695775
POPTR_0001s14740	Potri.001G047900.4	POPTRDRAFT_639936	Domain of unknown function (DUF298)	11.2931	18.1302	13.618	13.0295	19.9991	13.9008	1.2555	0.65744	-0.52492	1.3901	0.60653	-0.71631	-0.164356	-0.294221	-0.0999262
POPTR_0001s14750	Potri.001G047800.2	POPTRDRAFT_1065972	PPPDE putative thiol peptidase family protein	11.8546	1.25888	0.84173	13.1019	0.527834	0.349836	-2.6952	-3.4299	-0.66259	-3.8775	-4.716	-0.77109	-0.103913	1.08776	1.19723
POPTR_0001s14760	Potri.001G047700.2	POPTRDRAFT_847747	NA	0.829604	0.192033	0.595526	1.40308	0.268925	0.478933	-1.5472	-0.10104	1.5182	-1.6338	-1.0437	0.65304	-0.713404	-0.623854	0.246537
POPTR_0001s14770	Potri.001G047600.1	POPTRDRAFT_829340	Mitochondrial glycoprotein family protein	8.90288	1.34468	2.14173	11.7399	1.5699	1.65255	-2.1722	-1.6698	0.57476	-2.1282	-2.3148	-0.11697	-0.35877	-0.393631	0.298911
POPTR_0001s14780	Potri.001G047500.1	POPTRDRAFT_178852	C2H2 and C2HC zinc fingers superfamily protein	32.7899	14.0584	14.4932	28.6578	11.4199	12.0061	-0.67266	-0.79342	-0.048974	-0.56972	-0.74185	-0.10398	0.237296	0.141527	0.199238
POPTR_0001s14790	Potri.001G047400.1	POPTRDRAFT_814853	Ribosomal protein L30/L7 family protein	42.7864	28.2233	45.0905	58.0376	22.6596	44.2166	-0.033968	0.46237	0.56924	-0.58076	0.11877	0.76681	-0.400779	0.153396	-0.0429954
POPTR_0001s14800	NA	NA	NA	5.13343	4.3718	5.95586	7.40506	2.48224	4.25306	0.30994	0.60066	0.36143	-0.81155	-0.2826	0.59787	-0.481884	0.648229	0.412884
POPTR_0001s14810	Potri.001G047200.2	POPTRDRAFT_178844	Tetratricopeptide repeat (TPR)-like superfamily protein	12.4576	9.56489	13.5377	14.5274	7.80684	10.5197	0.17541	0.50302	0.40008	-0.13353	0.04682	0.24787	-0.178252	0.137044	0.292102
POPTR_0001s14820	Potri.001G047100.1	POPTRDRAFT_708590	golgi snare 11	11.5599	11.2882	10.0584	12.2008	12.6005	10.8988	0.53616	0.18661	-0.27647	0.81965	0.348	-0.4047	-0.0391402	-0.316436	-0.186191
POPTR_0001s14830	Potri.001G047000.1	NA	NA	0	0.157416	0.28659	0.231998	0.271052	0.130311	Up	Up	0.66986	0.89091	-0.34056	-1.1715	Down	-0.801007	1.06715
POPTR_0001s14840	Potri.001G046900.2	XM_002297762.1	NA	3.45096	4.28135	3.96379	3.24102	5.47404	4.06056	0.88247	0.5807	-0.22844	1.5253	0.83669	-0.62287	0.136192	-0.502661	-0.104657
POPTR_0001s14850	Potri.001G046800.2	POPTRDRAFT_797136	NOD26-like intrinsic protein 6;1	9.30227	5.4729	2.561	7.35461	4.97379	2.33949	-0.18568	-1.474	-1.2146	0.19794	-1.1427	-1.275	0.378712	-0.00231024	0.0626761
POPTR_0001s14860	Potri.001G046700.1	NA	Polynucleotidyl transferase	18.0444	21.0856	14.6863	19.0332	22.9936	16.6175	0.79112	0.091384	-0.62597	1.0604	0.31545	-0.67817	-0.0373466	-0.297776	-0.246615
POPTR_0001s14870	Potri.001G046600.2	NA	Ribosomal protein L7Ae/L30e/S12e/Gadd45 family protein	197.404	78.7188	144.064	194.359	66.1641	123.647	-0.76664	-0.06734	0.77191	-0.79022	-0.14184	0.71572	0.0608893	0.0916097	0.149867
POPTR_0001s14880	Potri.001G046500.2	POPTRDRAFT_750797	NA	5.57699	2.19318	4.59445	5.90939	1.66386	2.94781	-0.7993	0.10447	0.97531	-1.0627	-0.49059	0.64035	-0.0417301	0.23075	0.566837
POPTR_0001s14890	Potri.001G046400.3	POPTRDRAFT_947296	cinnamoyl coa reductase	1.30605	2.21911	1.12002	1.07604	1.83123	0.985647	1.3382	0.15984	-1.1074	1.5312	0.38484	-1.0783	0.318278	0.12965	0.105693
POPTR_0001s14900	NA	NA	NA	2.15612	1.5688	1.21455	3.24997	0.710446	1.30574	0.10601	-0.44499	-0.47676	-1.4706	-0.8059	0.73138	-0.549197	1.02672	-0.171806
POPTR_0001s14910	Potri.001G046100.1	CCR5	cinnamoyl coa reductase 1	2.49002	8.58216	5.73525	2.29536	6.99888	6.59114	2.3578	1.5874	-0.69838	2.3811	2.036	-0.27767	0.161574	0.142569	-0.27453
POPTR_0001s14920	Potri.001G046000.1	POPTRDRAFT_587215	Plant protein of unknown function (DUF247)	1.09703	1.12005	0.921968	1.47393	1.51101	1.6586	0.58691	0.13467	-0.37831	0.78686	0.68315	-0.036079	-0.381597	-0.577153	-0.915064
POPTR_0001s14930	NA	NA	NA	0	11.6561	23.8434	0	25.4179	49.0614	Up	Up	0.90198	Up	Up	0.74418	NA	-1.27093	-1.10978
POPTR_0001s14940	Potri.001G045800.1	NA	cinnamoyl coa reductase 1	0	0.871791	0.328864	0	0.374323	0.518053	Up	Up	-1.5516	Up	Up	0.2445	NA	1.06095	-0.733015
POPTR_0001s14950	Potri.001G045700.1	POPTRDRAFT_676233	cinnamoyl coa reductase 1	0	8.10392	23.7062	0.120296	17.6768	46.8516	Up	Up	1.4289	8.0107	9.1317	1.191	Down	-1.29112	-1.05302
POPTR_0001s14960	NA	NA	NA	0	0	0	0	0	0.0213904	NA	NA	NA	NA	Up	Up	NA	NA	Down
POPTR_0001s14970	Potri.001G045500.2	CCR1	cinnamoyl coa reductase 1	0.107834	13.7595	27.6342	3.13876	19.8818	17.8828	7.5688	8.3861	0.89159	3.456	3.0308	-0.3515	-4.81834	-0.698494	0.546533
POPTR_0001s14980	Potri.001G045400.1	POPTRDRAFT_674919	cinnamoyl coa reductase 1	0	0	0	0	0	0	NA	NA	NA	NA	NA	NA	NA	NA	NA
POPTR_0001s14990	Potri.001G045300.1	POPTRDRAFT_787392	cinnamoyl coa reductase 1	0	0	0.187145	0	0	0	NA	Up	Up	NA	NA	NA	NA	NA	Up
POPTR_0001s15000	Potri.001G045200.1	NA	high affinity K+ transporter 5	0.76143	0.337218	1.5019	1.03172	0.0728289	1.26278	-0.61046	1.3611	2.045	-3.145	0.79962	4.0115	-0.396631	2.13109	0.181628
POPTR_0001s15010	NA	NA	NA	0.294884	0	0	0	0	0.187053	Down	Down	NA	NA	Up	Up	Up	NA	Down
POPTR_0001s15020	NA	NA	NA	1.72509	0.927369	0.211404	3.39662	2.54455	0.578686	-0.28548	-2.6479	-2.2918	0.3187	-2.0375	-2.2856	-0.937217	-1.54885	-1.5391
POPTR_0001s15030	Potri.001G077900.1	POPTRDRAFT_751080	NA	5.1027	1.67291	0.0805823	3.5845	2.39473	0.514444	-1.0899	-5.6092	-4.4534	0.16854	-2.2888	-2.3888	0.550454	-0.69529	-2.75847
POPTR_0001s15040	Potri.001G150400.4	POPTRDRAFT_589928	Restriction endonuclease	5.8231	4.07418	6.26056	4.76778	1.98992	4.79667	0.044137	0.48906	0.51757	-0.50609	0.52092	1.0947	0.330557	0.885739	0.312836
POPTR_0001s15050	Potri.001G150500.2	DHS2	3-deoxy-d-arabino-heptulosonate 7-phosphate synthase	92.1108	53.8577	147.081	84.1238	45.1378	176.298	-0.21833	1.0602	1.351	-0.15177	1.5805	1.8006	0.173348	0.111135	-0.333183
POPTR_0001s15060	NA	NA	NA	0.142693	0	0	0	0	0.0700255	Down	Down	NA	NA	Up	Up	Up	NA	Down
POPTR_0001s15070	Potri.001G150600.1	POPTRDRAFT_676458	Alcohol dehydrogenase transcription factor Myb/SANT-like family protein	4.46622	1.50287	3.28487	4.44151	1.73279	3.91529	-1.0299	-0.058222	1.0435	-0.61681	0.33231	1.0176	0.0529229	-0.354376	-0.323935
POPTR_0001s15080	Potri.001G150700.1	PTRCAT7	cationic amino acid transporter 6	3.62309	7.92535	7.50308	2.916	3.53473	3.69778	1.6965	1.438	-0.18483	1.0457	0.85395	-0.12522	0.354132	1.01052	0.95319
POPTR_0001s15090	NA	POPTRDRAFT_589924	NA	0.191543	0.112211	0.0920652	0	0	0	-0.28798	-0.6637	-0.30321	NA	NA	NA	Up	Up	Up
POPTR_0001s15100	NA	POPTRDRAFT_796353	NA	2.8282	1.59145	2.54599	2.25551	1.90937	3.21643	-0.25851	0.22468	0.55925	0.50645	1.0211	0.58159	0.372043	-0.391563	-0.406736
POPTR_0001s15110	Potri.001G150900.4	POPTRDRAFT_589922	tRNA/rRNA methyltransferase (SpoU) family protein	6.34968	3.11506	7.80098	6.46717	2.68405	6.97439	-0.4761	0.68305	1.2315	-0.49531	0.62089	1.1833	0.0151036	0.0436685	0.0916852
POPTR_0001s15120	Potri.001G151100.1	POPTRDRAFT_589921	subtilisin-like serine protease 3	0.0709445	0.0300856	0.0246841	0.0242141	0.0323945	0.150835	-0.74082	-1.1133	-0.30321	1.2883	3.1643	1.9439	1.59846	-0.399737	-2.67014
POPTR_0001s15130	Potri.001G151200.1	POPTRDRAFT_676450	glutamate dehydrogenase 2	0.066601	0	0	0	0	0	Down	Down	NA	NA	NA	NA	Up	NA	NA
POPTR_0001s15140	Potri.001G151300.2	LIL3_3	Chlorophyll A-B binding family protein	4.26478	1.16664	1.21008	2.04597	0.486896	0.789225	-1.311	-1.4313	-0.048974	-1.3099	-0.86878	0.50611	1.09297	1.09993	0.546479
POPTR_0001s15150	Potri.001G151500.2	PTREXLB2	expansin-like B1	0.141427	0	0	0	0	0	Down	Down	NA	NA	NA	NA	Up	NA	NA
POPTR_0001s15160	NA	POPTRDRAFT_796348	NA	0.25194	0.456495	0.138935	0.387611	0.327818	0.168886	1.4369	-0.47798	-1.8463	0.49665	-0.68861	-1.1177	-0.585817	0.354474	-0.363882
POPTR_0001s15170	Potri.001G151700.2	POPTRDRAFT_589916	GATA transcription factor 26	13.8678	24.3787	16.5089	11.8951	21.4696	14.0764	1.3737	0.63709	-0.66397	1.6192	0.75651	-0.79509	0.265006	0.0257626	0.159218
POPTR_0001s15180	Potri.001G151800.1	POPTRDRAFT_676443	BAX inhibitor 1	131.065	133.214	151.209	105.297	139.484	160.273	0.58848	0.59185	0.076949	1.1856	1.1178	-0.00090946	0.35757	-0.231978	-0.153624
POPTR_0001s15190	NA	POPTRDRAFT_423597	NA	2.87449	0.692059	0.184259	3.57044	0.286994	0.310346	-1.4782	-3.5751	-2.0239	-2.9188	-3.0104	-0.022035	-0.272802	1.16441	-0.825025
POPTR_0001s15200	Potri.001G152000.3	POPTRDRAFT_739862	vesicle associated protein	30.4673	18.8917	17.0657	34.0583	18.4342	15.5555	-0.12154	-0.45048	-0.2555	-0.12096	-0.61962	-0.43162	-0.120257	-0.115698	0.0636721
POPTR_0001s15210	NA	POPTRDRAFT_589912	NA	6.35105	5.4426	5.34346	11.5408	30.2687	25.1881	0.34769	0.13657	-0.13735	2.1619	1.6344	-0.46164	-0.823723	-2.63174	-2.30549
POPTR_0001s15220	Potri.001G152100.2	POPTRDRAFT_589911	Plant VAMP (vesicle-associated membrane protein) family protein	4.61449	4.14479	5.23507	7.65771	31.5017	30.6779	0.41435	0.56667	0.2271	2.8179	2.5152	-0.23516	-0.686453	-3.08408	-2.62008
POPTR_0001s15230	Potri.001G152200.2	POPTRDRAFT_589910	Ribosomal protein L19 family protein	22.0246	16.7862	16.4504	19.2108	12.2992	12.818	0.18196	-0.035404	-0.14377	0.1355	-0.072932	-0.14171	0.237326	0.289898	0.289534
POPTR_0001s15240	Potri.001G152300.2	POPTRDRAFT_813267	Major facilitator superfamily protein	0.818494	0.247643	0.0673426	0.406161	0.0441888	0	-1.1018	-3.205	-2.0225	-2.3526	Down	Down	1.04329	2.30211	Up
POPTR_0001s15250	Potri.001G152500.1	POPTRDRAFT_676437	HXXXD-type acyl-transferase family protein	2.33101	5.29864	14.8036	1.63627	2.24458	2.84539	1.7683	3.0536	1.3585	1.2136	1.3138	0.16876	0.554506	1.1092	2.30634
POPTR_0001s15260	Potri.001G152600.3	POPTRDRAFT_589907	FAD/NAD(P)-binding oxidoreductase family protein	0.227623	0.687287	0.429559	0.279585	1.79499	2.36585	2.1701	1.3077	-0.78835	3.4481	3.5912	0.211	-0.261829	-1.53489	-2.53091
POPTR_0001s15270	NA	POPTRDRAFT_826559	NA	12.0767	10.3857	6.73058	9.15219	8.52575	5.60773	0.35492	-0.46086	-0.743	0.67227	-0.1935	-0.79684	0.441315	0.129491	0.18672
POPTR_0001s15280	Potri.001G152800.1	POPTRDRAFT_676434	RAS 5	58.4862	18.9672	22.4256	47.1567	16.4627	22.822	-1.0698	-0.99676	0.14581	-0.74615	-0.53531	0.27828	0.351384	0.0364198	-0.0956124
POPTR_0001s15290	Potri.001G153000.1	NA	Hyaluronan / mRNA binding family	139.938	79.0786	134.799	154.723	68.4321	129.204	-0.26255	0.33274	0.66797	-0.41947	0.25134	0.73834	-0.105151	0.0573651	-0.00946941
POPTR_0001s15300	Potri.001G153100.1	POPTRDRAFT_589902	alpha/beta-Hydrolases superfamily protein	0.792119	0.0474731	0.0432145	0.959962	0.0916398	0	-3.414	-3.8176	-0.33014	-2.6046	Down	Down	-0.23094	-1.04901	Up
POPTR_0001s15310	Potri.001G153200.1	NA	Acyl-CoA N-acyltransferase with RING/FYVE/PHD-type zinc finger protein	0	0	0	0	0	0	NA	NA	NA	NA	NA	NA	NA	NA	NA
POPTR_0001s15320	Potri.001G153300.2	POPTRDRAFT_813263	ATP-dependent caseinolytic (Clp) protease/crotonase family protein	8.60967	1.71085	1.46618	7.6876	1.06352	1.63676	-1.7736	-2.168	-0.32081	-2.061	-1.7197	0.40875	0.204645	0.503101	-0.228916
POPTR_0001s15330	Potri.001G153400.2	POPTRDRAFT_796331	carbamoyl phosphate synthetase A	16.0594	14.4463	25.386	21.5348	16.2505	30.348	0.41544	1.0476	0.70519	0.36932	1.0062	0.70373	-0.383333	-0.330517	-0.32762
POPTR_0001s15340	Potri.001G153500.1	XM_002326631.1	ubiquitin C-terminal hydrolase 3	0	0	0	0	0	0	NA	NA	NA	NA	NA	NA	NA	NA	NA
POPTR_0001s15350	Potri.001G153600.1	POPTRDRAFT_796330	NA	0	0	0	0	0	0	NA	NA	NA	NA	NA	NA	NA	NA	NA
POPTR_0001s15360	Potri.001G153800.1	POPTRDRAFT_917396	receptor-like protein kinase 1	0.689816	0.160522	0.468734	3.78904	1.40888	3.16073	-1.5813	-0.16595	1.4851	-0.71215	0.25236	1.033	-2.41659	-3.27934	-2.82184
POPTR_0001s15370	Potri.001G153900.1	POPTRDRAFT_1119302	Proteasome component (PCI) domain protein	0.996846	1.57973	2.36933	1.66535	1.26717	1.79472	1.2202	1.6288	0.4819	0.39572	0.62188	0.29385	-0.693008	0.141157	0.328158
POPTR_0001s15380	Potri.001G154000.2	NA	NA	2.36467	0.273682	2.10572	1.03755	0.558731	1.02528	-2.5472	0.21559	2.8377	-0.080081	0.48929	0.63422	1.22691	-1.22657	0.971152
POPTR_0001s15390	Potri.001G154100.1	ERF15	ethylene responsive element binding factor 1	10.6324	22.1649	3.12967	14.6098	27.4613	3.57608	1.6319	-1.3838	-2.9417	1.6927	-1.5172	-3.1419	-0.413466	-0.468276	-0.265977
POPTR_0001s15400	Potri.001G154200.1	ERF4	ethylene responsive element binding factor 5	31.7526	17.9355	4.29074	19.7148	12.9875	1.68014	-0.26395	-2.5064	-2.1701	0.19861	-3.0423	-3.176	0.73108	0.279713	1.28236
POPTR_0001s15410	Potri.001G154300.1	POPTRDRAFT_1109724	nudix hydrolase homolog 8	26.8468	139.396	33.8731	22.362	95.4077	23.2165	2.9536	0.71923	-2.1597	2.8815	0.56501	-2.25	0.305753	0.384323	0.475312
POPTR_0001s15420	Potri.001G154400.2	POPTRDRAFT_589895	PPPDE putative thiol peptidase family protein	11.43	5.58536	5.33992	10.8007	2.57895	4.98054	-0.46172	-0.71203	-0.17604	-1.3277	-0.6077	0.78657	0.1212	0.988166	0.0330015
POPTR_0001s15430	Potri.001G154500.1	POPTRDRAFT_826553	RING/U-box superfamily protein	8.0349	5.66692	4.43668	8.55321	4.31699	3.24301	0.05544	-0.47345	-0.45595	-0.1788	-0.88441	-0.63762	-0.0452175	0.200946	0.378927
POPTR_0001s15440	Potri.001G154600.2	NA	alpha/beta-Hydrolases superfamily protein	10.8921	3.4186	3.26	14.6582	7.34744	7.787	-1.0912	-1.3539	-0.18868	-0.19578	-0.40072	-0.13823	-0.387761	-1.27548	-1.32677
POPTR_0001s15450	NA	NA	NA	18.5237	6.02874	5.66795	20.4046	10.8566	7.6744	-1.0348	-1.3206	-0.21134	-0.1205	-0.89804	-0.71001	-0.0990818	-1.00801	-0.507911
POPTR_0001s15460	Potri.001G154700.3	NA	Phosphotyrosine protein phosphatases superfamily protein	53.8242	32.4792	29.4297	41.7141	24.1155	26.0136	-0.16391	-0.48638	-0.24923	-0.031725	-0.16913	-0.069494	0.409442	0.281901	0.106401
POPTR_0001s15470	Potri.001G154900.1	NA	Tetratricopeptide repeat (TPR)-like superfamily protein	2.82465	5.7562	6.89143	4.02595	1.60009	3.66002	1.5918	1.6727	0.15468	-0.59471	0.37619	1.0402	-0.468734	1.71893	0.841482
POPTR_0001s15480	Potri.001G155000.1	NA	hydroxyproline-rich glycoprotein family protein	3.25116	4.91089	5.53345	5.95221	5.00998	4.71273	1.1575	1.1575	0.073121	0.50767	0.17632	-0.26247	-0.833507	-0.178534	0.160945
POPTR_0001s15490	Potri.001G155100.1	POPTRDRAFT_589889	Homeobox-leucine zipper protein 4 (HB-4) / HD-ZIP protein	14.1805	13.4902	25.418	13.2284	9.09954	21.1273	0.49056	1.2252	0.80744	0.20458	1.1863	1.049	0.141901	0.430931	0.195605
POPTR_0001s15500	Potri.001G155200.1	POPTRDRAFT_589888	ubiquitin-protein ligases	7.58953	9.04761	9.2623	9.16628	6.67597	9.79736	0.80862	0.67313	-0.063227	0.3255	0.60871	0.35032	-0.23012	0.262765	-0.151795
POPTR_0001s15510	Potri.001G155300.2	POPTRDRAFT_836304	myb-like transcription factor family protein	13.8099	38.2547	14.5557	12.7633	68.9743	13.6985	2.052	0.46245	-1.5148	3.2249	0.61482	-2.543	0.1562	-1.01106	0.0181235
POPTR_0001s15520	Potri.001G155400.1	XM_002326622.1	O-fucosyltransferase family protein	0	0	0	0	0	0	NA	NA	NA	NA	NA	NA	NA	NA	NA
POPTR_0001s15530	Potri.001G155500.5	POPTRDRAFT_836303	acyl-CoA oxidase 1	73.2503	55.405	46.4851	82.9198	59.4116	42.4782	0.16689	-0.2705	-0.36388	0.28868	-0.45272	-0.67426	-0.136512	-0.253277	0.0600273
POPTR_0001s15540	Potri.001G155600.1	POPTRDRAFT_589884	NA	0	0	0	0	0	0	NA	NA	NA	NA	NA	NA	NA	NA	NA
POPTR_0001s15550	Potri.001G155700.1	TINYL8	Integrase-type DNA-binding superfamily protein	0.477649	0.296061	0.0807845	0.926183	0.638791	0.741498	-0.14216	-2.1599	-1.9434	0.21051	0.20013	0.06223	-0.914492	-1.26156	-3.26391
POPTR_0001s15560	Potri.001G155800.1	POPTRDRAFT_424011	NA	7.12746	3.85226	8.70356	8.64281	2.95053	9.64765	-0.32378	0.67448	1.0716	-0.76802	0.66997	1.5047	-0.237208	0.2154	-0.217914
POPTR_0001s15570	Potri.001G155900.2	POPTRDRAFT_826546	Tryptophan RNA-binding attenuator protein-like	23.3793	32.2737	31.0835	28.6356	36.5319	42.5524	1.0312	0.79693	-0.16134	1.1216	1.084	0.030342	-0.251763	-0.33595	-0.52514
POPTR_0001s15580	Potri.001G156000.1	POPTRDRAFT_423997	DWNN domain	12.3419	19.8683	15.7309	11.9723	17.1883	14.5633	1.2609	0.7358	-0.45141	1.2925	0.79511	-0.4301	0.0861054	0.0588738	0.040895
POPTR_0001s15590	Potri.001G156100.1	POPTRDRAFT_646125	Ribosomal protein L23/L15e family protein	242.413	115.543	168.954	262.49	113.076	163.568	-0.50434	-0.13406	0.44319	-0.45191	-0.17197	0.3472	-0.0764169	-0.122831	-0.0239182
POPTR_0001s15600	NA	POPTRDRAFT_589877	NA	1.02525	0.135576	0.740486	1.01599	0	0	-2.2733	-0.092234	2.2548	Down	Down	NA	0.0442169	Up	Up
POPTR_0001s15610	NA	POPTRDRAFT_269836	NA	0.851586	0.150007	0.20945	1.07719	0.0432452	0.249907	-1.9658	-1.6342	0.40607	-3.9574	-1.5986	2.4255	-0.297005	1.69269	-0.31458
POPTR_0001s15620	NA	NA	NA	0.548214	0.167187	0	0.248087	0	0.139348	-1.2234	Down	Down	Down	-0.34056	Up	1.16271	Up	Down
POPTR_0001s15630	Potri.001G156300.1	NA	NHL domain-containing protein	48.3761	27.4041	38.2749	38.3472	31.3661	35.8027	-0.25709	0.047914	0.37812	0.4877	0.4136	-0.0063705	0.376826	-0.360269	0.0250794
POPTR_0001s15640	NA	POPTRDRAFT_553883	NA	15.0998	9.01567	7.10352	15.3438	8.28823	11.0081	-0.17927	-0.70148	-0.4487	-0.13861	0.031044	0.23614	0.0173607	-0.0196789	-0.699634
POPTR_0001s15650	Potri.001G156600.9	XM_002326612.1	formyltetrahydrofolate deformylase	1.41858	0.165338	0.675407	1.56841	0.535579	0.920102	-2.6183	-0.68897	1.9966	-0.77248	-0.26157	0.57504	-0.103163	-1.92514	-0.513898
POPTR_0001s15660	Potri.001G156700.2	POPTRDRAFT_826539	Plant protein of unknown function (DUF828) with plant pleckstrin homology-like region	0.714656	0.374811	2.2596	0.844365	1.33092	5.48767	-0.4144	2.051	2.5363	1.4225	3.2134	1.8584	-0.198588	-2.02054	-1.34654
POPTR_0001s15670	NA	NA	NA	0	0	0	0	0	0	NA	NA	NA	NA	NA	NA	NA	NA	NA
POPTR_0001s15680	Potri.001G156900.1	NA	ATP-dependent caseinolytic (Clp) protease/crotonase family protein	0	0	0	0	0	0	NA	NA	NA	NA	NA	NA	NA	NA	NA
POPTR_0001s15690	NA	NA	NA	0	0	0	0	0	0	NA	NA	NA	NA	NA	NA	NA	NA	NA
POPTR_0001s15700	Potri.001G157000.1	POPTRDRAFT_676397	tonoplast intrinsic protein 2;3	258.935	91.3749	16.4566	208.306	97.4974	39.7099	-0.93774	-3.5879	-2.5772	-0.34579	-1.8825	-1.4708	0.351563	-0.236262	-1.33811
POPTR_0001s15710	Potri.001G157100.1	ERF67	Integrase-type DNA-binding superfamily protein	1.14564	0.170043	0	0.581778	0	0	-2.1844	Down	Down	Down	Down	NA	1.01347	Up	NA
POPTR_0001s15720	NA	POPTRDRAFT_796295	NA	0.490395	0.184307	0.0501763	0	0	0	-0.82557	-2.9037	-1.9967	NA	NA	NA	Up	Up	Up
POPTR_0001s15730	NA	NA	NA	0.958581	0	0	0.39054	0	0	Down	Down	NA	Down	Down	NA	1.33936	NA	NA
POPTR_0001s15740	Potri.001G157300.6	NA	G2484-1 protein	29.2007	37.4971	33.3237	25.3213	28.2089	29.2867	0.92559	0.57514	-0.27699	0.91305	0.72294	-0.12259	0.249872	0.266193	0.11637
POPTR_0001s15750	Potri.001G157400.2	POPTRDRAFT_826537	O-fucosyltransferase family protein	8.92742	3.86606	5.81568	11.4226	4.78438	5.85911	-0.64371	-0.23275	0.48376	-0.49182	-0.45089	0.10838	-0.313915	-0.460317	-0.0817518
POPTR_0001s15760	Potri.001G157500.1	POPTRDRAFT_589866	Matrixin family protein	0.392861	0.0680626	0	0.366333	0.26457	0.113745	-2.0402	Down	Down	0.30803	-1.1767	-1.4177	0.136405	-2.18818	Down
POPTR_0001s15770	NA	XM_002326419.1	NA	0	0.231523	0.188663	0	0	0	Up	Up	-0.46302	NA	NA	NA	NA	Up	Up
POPTR_0001s15780	Potri.001G157600.1	NA	Nodulin MtN21 /EamA-like transporter family protein	4.83005	1.3963	2.62447	7.76868	1.06381	3.23901	-1.2573	-0.49397	0.83324	-2.1147	-0.74837	1.4345	-0.643441	0.22377	-0.376251
POPTR_0001s15790	Potri.001G157700.1	POPTRDRAFT_589863	C2H2-like zinc finger protein	4.40092	3.23294	2.32201	4.97141	1.49037	1.69064	0.1102	-0.53923	-0.5755	-0.98002	-1.0452	0.0015199	-0.132065	0.964221	0.390009
POPTR_0001s15800	Potri.001G157800.2	POPTRDRAFT_796290	RGPR-related	18.8045	20.2337	20.6039	16.49	20.7602	20.7516	0.66484	0.51647	-0.07532	1.0972	0.84444	-0.18547	0.233372	-0.192915	-0.080235
POPTR_0001s15810	Potri.001G157900.2	POPTRDRAFT_836295	peroxin 19-1	16.7303	19.3226	24.0163	21.2801	17.0833	30.9684	0.78351	0.90809	0.19843	0.44136	1.0528	0.67894	-0.306639	0.0381985	-0.436991
POPTR_0001s15820	Potri.001G158000.2	NA	Nucleotide-diphospho-sugar transferases superfamily protein	25.5865	4.49733	2.5023	25.0602	3.34962	2.00305	-1.9562	-2.9712	-0.94397	-2.1488	-3.1344	-0.91878	0.0710904	0.27029	0.24841
POPTR_0001s15830	Potri.001G158100.1	POPTRDRAFT_826533	NA	0	0	0	0	0	0	NA	NA	NA	NA	NA	NA	NA	NA	NA
POPTR_0001s15840	Potri.001G158200.1	NA	DNAJ heat shock N-terminal domain-containing protein	6.57439	8.71524	14.9633	8.64606	5.87638	12.2423	0.97497	1.5711	0.66973	0.20938	1.0137	0.87132	-0.352481	0.417922	0.219609
POPTR_0001s15850	Potri.001G158400.1	POPTRDRAFT_676382	Bifunctional inhibitor/lipid-transfer protein/seed storage 2S albumin superfamily protein	2016.7	82.0526	168.659	1433.64	126.703	129.17	-4.0471	-3.194	0.92734	-2.7457	-2.9615	-0.14796	0.532139	-0.766188	0.31456
POPTR_0001s15860	Potri.001G158500.1	POPTRDRAFT_589855	protein arginine methyltransferase 7	0	0	0	0	0	0	NA	NA	NA	NA	NA	NA	NA	NA	NA
POPTR_0001s15870	Potri.001G158600.1	POPTRDRAFT_796283	Eukaryotic aspartyl protease family protein	1.34147	0.225561	0.12641	1.34969	0.105173	0.124922	-1.9795	-3.0192	-0.96227	-2.9344	-2.9272	0.071109	0.0310833	0.9841	-0.0418894
POPTR_0001s15880	Potri.001G158700.1	POPTRDRAFT_917530	Sec14p-like phosphatidylinositol transfer family protein	1.21676	0.324129	1.25255	1.0574	0.643671	1.21254	-1.2999	0.43014	1.8058	0.083012	0.70933	0.69305	0.242136	-1.13843	-0.0229878
POPTR_0001s15890	Potri.001G158800.1	POPTRDRAFT_589852	VQ motif-containing protein	2.54568	1.20808	0.336288	1.7144	5.44443	0.134197	-0.46279	-2.5321	-1.9898	2.4639	-3.1592	-5.5498	0.609501	-2.31545	1.24925
POPTR_0001s15900	Potri.001G158900.2	NA	copper-exporting ATPase / responsive-to-antagonist 1 / copper-transporting ATPase (RAN1)	75.1659	19.8699	16.431	65.2994	27.9565	15.8833	-1.3612	-1.8079	-0.37373	-0.46441	-1.5265	-0.99475	0.24681	-0.644545	-0.0203173
POPTR_0001s15910	Potri.001G159000.1	PTRCTRXO	thioredoxin O1	38.4557	26.3867	31.7476	31.5786	14.1681	20.1391	0.020871	0.11003	0.16242	-0.39569	-0.13662	0.32658	0.325951	0.747427	0.58686
POPTR_0001s15920	Potri.001G159200.3	POPTRDRAFT_813242	PLATZ transcription factor family protein	0.277959	0	0.108036	0.0911635	0	0.0493713	Down	-0.97134	Up	Down	-0.36488	Up	1.63883	NA	1.03533
POPTR_0001s15930	Potri.001G159300.1	POPTRDRAFT_1109660	RING/U-box superfamily protein	0.480782	0.941427	1.0555	0.638728	0.406918	0.785283	1.5196	1.5191	0.07209	0.023157	0.80609	0.85378	-0.376546	1.11711	0.351514
POPTR_0001s15940	Potri.001G159400.4	POPTRDRAFT_424023	phosphorylcholine cytidylyltransferase	28.0079	139.661	121.058	32.7294	115.623	90.6735	2.8835	2.4964	-0.31406	2.596	1.9834	-0.54587	-0.180001	0.11352	0.34708
POPTR_0001s15950	NA	NA	NA	0.0792741	0.304635	0.0924358	0.162342	0	0.0840604	2.5996	0.61363	-1.9151	Down	-0.43166	Up	-0.9865	Up	0.0671508
POPTR_0001s15960	NA	NA	NA	0	0	0	0	0	0	NA	NA	NA	NA	NA	NA	NA	NA	NA
POPTR_0001s15970	Potri.001G159600.1	POPTRDRAFT_917305	urease accessory protein D	7.69506	5.76837	6.86898	10.3881	5.59265	7.76839	0.15152	0.22092	0.14234	-0.14305	0.093028	0.30326	-0.389975	-0.0928734	-0.247883
POPTR_0001s15980	Potri.001G159700.1	POPTRDRAFT_826527	N-acetylglucosamine-1-phosphate uridylyltransferase 2	33.5539	8.88844	10.3213	34.7787	9.29003	13.123	-1.355	-1.3134	0.1149	-1.1349	-0.89523	0.30655	-0.0117981	-0.224681	-0.415003
POPTR_0001s15990	Potri.001G159900.1	POPTRDRAFT_588705	Pectin lyase-like superfamily protein	2.78504	0.351553	0.040173	2.80396	0.227969	0.0367172	-2.4387	-5.7384	-3.2324	-2.9396	-5.7361	-2.7205	0.0309407	0.528637	0.035335
POPTR_0001s16000	Potri.001G160000.1	XM_002326407.1	NA	0	0	0	0	0	0	NA	NA	NA	NA	NA	NA	NA	NA	NA
POPTR_0001s16010	Potri.001G160100.5	POPTRDRAFT_826525	allantoate amidohydrolase	22.134	23.4466	19.7455	25.5291	28.8917	28.0088	0.64086	0.21919	-0.3491	0.94629	0.64603	-0.23333	-0.162331	-0.460917	-0.574783
POPTR_0001s16020	Potri.001G160200.1	NA	NA	0.391614	0	0.228316	0.385318	0	0.207629	Down	-0.38637	Up	Down	-0.38683	Up	0.053863	NA	0.0671508
POPTR_0001s16030	Potri.001G160300.1	POPTRDRAFT_826524	protein kinase family protein / C-type lectin domain-containing protein	13.1687	7.85354	10.5998	14.4899	5.38769	9.02158	-0.18485	0.071614	0.33001	-0.66387	-0.17081	0.56116	-0.0950752	0.389773	0.161654
POPTR_0001s16040	NA	NA	NA	0.211555	0	0	0.283653	0	0	Down	Down	NA	Down	Down	NA	-0.385758	NA	NA
POPTR_0001s16050	Potri.001G160400.1	POPTRDRAFT_836287	zinc transporter 1 precursor	0.125137	0	0	0.210173	0	0	Down	Down	NA	Down	Down	NA	-0.693885	NA	NA
POPTR_0001s16060	Potri.001G160500.5	POPTRDRAFT_676362	Vacuolar ATPase assembly integral membrane protein VMA21-like domain	12.133	18.9058	24.8495	9.01196	9.23972	11.7939	1.208	1.4218	0.28654	0.80284	0.90111	0.16596	0.470025	0.880322	1.00408
POPTR_0001s16070	Potri.001G160600.1	POPTRDRAFT_589838	phosphatidylinositolglycan synthase family protein	2.88926	2.05064	2.01907	3.23293	1.12511	1.26584	0.081306	-0.132	-0.14052	-0.76569	-0.84465	-0.01332	-0.124569	0.725612	0.603482
POPTR_0001s16080	Potri.001G160700.2	POPTRDRAFT_796265	zinc finger (C2H2 type) family protein	32.0497	29.2341	42.6305	35.858	26.118	43.0545	0.43163	0.7977	0.43936	0.29926	0.77673	0.54494	-0.118924	0.0174278	-0.0837511
POPTR_0001s16090	Potri.001G160800.1	POPTRDRAFT_589836	GTP-binding family protein	5.79715	2.04916	5.46103	7.70747	1.23744	4.47235	-0.94111	0.30104	1.3143	-1.9075	-0.27425	1.701	-0.372038	0.59661	0.217443
POPTR_0001s16100	Potri.001G160900.1	POPTRDRAFT_676353	F-box family protein	0.0515546	0	0	0	0	0.0466582	Down	Down	NA	NA	Up	Up	Up	NA	Down
POPTR_0001s16110	Potri.001G161000.1	POPTRDRAFT_676352	Leucine-rich receptor-like protein kinase family protein	6.36996	8.82319	4.50321	6.01496	4.34457	3.52015	1.0313	-0.11651	-1.0744	0.27061	-0.25788	-0.46074	0.131044	0.892637	0.286359
POPTR_0001s16120	Potri.001G161100.1	POPTRDRAFT_676351	Calcineurin-like metallo-phosphoesterase superfamily protein	11.3774	9.86702	8.09446	8.38167	8.61714	7.75545	0.36617	-0.10447	-0.39631	0.80045	0.39982	-0.33314	0.482318	0.0516066	-0.00716819
POPTR_0001s16130	Potri.001G161200.1	NA	ROTUNDIFOLIA like 9	6.53839	0.976899	20.5755	9.15846	0	9.79747	-2.2561	2.0433	4.3672	Down	0.61376	Up	-0.441464	Up	1.00046
POPTR_0001s16140	Potri.001G161300.1	NA	NA	0	0	0	0	0	0	NA	NA	NA	NA	NA	NA	NA	NA	NA
POPTR_0001s16150	Potri.001G161400.6	POPTRDRAFT_826518	autoinhibited H(+)-ATPase isoform 10	27.8738	2.02146	2.79948	30.2784	1.18338	2.60415	-3.2462	-2.9301	0.38717	-3.9237	-3.0279	0.96298	-0.0781041	0.608357	0.0340543
POPTR_0001s16160	Potri.001G161500.1	POPTRDRAFT_796259	alpha/beta-Hydrolases superfamily protein	2.93381	0.303046	0.145667	1.60628	0.0747621	0.2162	-2.6988	-3.9453	-1.1697	-3.7417	-2.3796	1.4316	0.915168	1.94834	-0.634828
POPTR_0001s16170	Potri.001G161600.1	POPTRDRAFT_424006	STRUBBELIG-receptor family 6	51.7468	55.0427	101.863	49.4267	35.8308	69.587	0.6515	1.3622	0.78367	0.29658	1.0062	0.77728	0.108858	0.468862	0.478894
POPTR_0001s16180	Potri.001G161700.4	POPTRDRAFT_739967	regulatory particle triple-A 1A	91.8106	118.945	157.569	100.945	114.518	173.884	0.93997	1.1642	0.29775	0.95114	1.2975	0.41411	-0.0939003	-0.099568	-0.213098
POPTR_0001s16190	Potri.001G161800.1	POPTRDRAFT_826515	NA	9.71693	2.24781	2.17183	9.12375	1.55142	1.60778	-1.5215	-1.781	-0.18637	-1.7884	-1.9975	-0.14428	0.129579	0.398241	0.361749
POPTR_0001s16200	Potri.001G161900.3	POPTRDRAFT_813228	NA	4.38461	3.41784	4.00968	3.57242	2.01138	3.41945	0.21503	0.25724	0.11608	-0.062249	0.44738	0.5761	0.335952	0.617372	0.160921
POPTR_0001s16210	Potri.001G162000.1	POPTRDRAFT_796254	RING/U-box superfamily protein	1.88612	1.78982	0.510103	1.91989	1.22479	0.534974	0.47848	-1.4978	-1.9033	0.1481	-1.3315	-1.4145	0.0174822	0.359473	-0.133568
POPTR_0001s16220	Potri.001G162100.2	POPTRDRAFT_589823	NA	4.35205	0.175601	0.900446	8.40118	0.602352	0.947435	-3.9885	-1.8891	2.1788	-3.0087	-2.6339	0.44265	-0.902378	-1.88856	-0.143497
POPTR_0001s16230	Potri.001G162200.5	POPTRDRAFT_589822	ubiquitin-conjugating enzyme 33	67.6883	95.5939	72.0286	55.1656	73.5845	52.261	1.0697	0.47544	-0.52092	1.1911	0.43398	-0.69036	0.337055	0.221208	0.392803
POPTR_0001s16240	Potri.001G162300.1	POPTRDRAFT_796249	NA	0.564828	0	0	1.27414	0	0	Down	Down	NA	Down	Down	NA	-1.15088	NA	NA
POPTR_0001s16250	NA	NA	NA	0	0	0	0	0	0	NA	NA	NA	NA	NA	NA	NA	NA	NA
POPTR_0001s16260	NA	POPTRDRAFT_748497	NA	19.4731	0	0.115255	8.03421	0.0756277	0	Down	-7.0054	Up	-5.8802	Down	Down	1.31589	Down	Up
POPTR_0001s16270	Potri.001G162500.1	POPTRDRAFT_739958	pectin methylesterase 3	1.19026	0.0349651	0	1.22016	0.0301028	0	-4.4457	Down	Down	-4.6635	Down	Down	0.00264983	0.198993	NA
POPTR_0001s16280	NA	NA	NA	0.0347252	0	0	0.030347	0	0	Down	Down	NA	Down	Down	NA	0.265751	NA	NA
POPTR_0001s16290	NA	NA	NA	1.02625	0.101539	0.083309	1.48248	0.109331	0.170116	-2.8517	-3.227	-0.30321	-2.91	-2.6056	0.37688	-0.492114	-0.399737	-1.10099
POPTR_0001s16300	Potri.001G162800.1	POPTRDRAFT_584163	alanine aminotransferase 2	128.258	683.395	213.191	128.062	625.747	365.072	2.9785	1.1185	-1.7864	3.0565	2.0245	-0.96468	0.046268	-0.0264357	-0.845378
POPTR_0001s16310	Potri.001G162900.2	POPTRDRAFT_745884	20S proteasome alpha subunit E2	95.9689	44.987	52.3231	84.2958	41.8289	45.8936	-0.52866	-0.48875	0.11311	-0.23938	-0.36553	-0.05904	0.227997	-0.0546063	0.119259
POPTR_0001s16320	Potri.001G163000.1	POPTRDRAFT_584161	Remorin family protein	5.01818	1.13819	0.915681	5.16339	0.155774	0.258791	-1.5814	-2.0738	-0.42127	-4.243	-3.8023	0.50993	0.00367152	2.6772	1.74326
POPTR_0001s16330	Potri.001G163100.1	POPTRDRAFT_828437	NA	29.0275	1.2566	1.16035	15.2899	0.405296	0.523983	-3.9838	-4.2615	-0.2059	-4.4136	-4.3546	0.12676	0.965402	1.41305	1.07209
POPTR_0001s16340	NA	NA	NA	1.64816	0.775078	0	0.441971	0	0	-0.52215	Down	Down	Down	Down	NA	1.93617	Up	NA
POPTR_0001s16350	Potri.001G163200.1	POPTRDRAFT_837406	phosphatidylinositol-4-phosphate 5-kinase family protein	15.5022	16.687	12.152	13.1523	10.4363	11.2633	0.68006	0.033738	-0.57253	0.42974	0.28979	-0.072211	0.280996	0.534281	0.0387641
POPTR_0001s16360	Potri.001G163300.2	POPTRDRAFT_584158	Eukaryotic translation initiation factor 2B (eIF-2B) family protein	21.582	26.8051	20.5456	21.26	20.2057	23.0707	0.88673	0.31466	-0.49818	0.69346	0.62962	0.0035822	0.0627663	0.26016	-0.237752
POPTR_0001s16370	Potri.001G163400.1	POPTRDRAFT_273566	Protein of unknown function (DUF581)	3.34867	0.276057	0	3.32277	0.318336	0	-3.0567	Down	Down	-2.7031	Down	Down	0.0482105	-0.307315	NA
POPTR_0001s16380	NA	POPTRDRAFT_584156	NA	0	0	0	0	0	0	NA	NA	NA	NA	NA	NA	NA	NA	NA
POPTR_0001s16390	Potri.001G163600.1	POPTRDRAFT_553817	Subtilase family protein	4.96991	0.342748	1.19525	6.6597	0.125143	1.20949	-3.3351	-1.6691	1.7374	-4.9712	-1.949	3.0892	-0.37929	1.26997	-0.0841968
POPTR_0001s16400	Potri.001G163700.3	ERF38	related to AP2 12	111.39	52.544	63.9933	98.1866	46.4922	49.8763	-0.53127	-0.41438	0.18931	-0.31569	-0.46457	-0.080933	0.223993	0.0158907	0.28817
POPTR_0001s16410	Potri.001G163800.1	POPTRDRAFT_785973	Late embryogenesis abundant (LEA) hydroxyproline-rich glycoprotein family	0.588593	0.19997	0	0.610241	0.214581	0	-0.98943	Down	Down	-0.65805	Down	Down	-0.0149654	-0.328477	NA
POPTR_0001s16420	Potri.001G163900.5	POPTRDRAFT_1117382	Phosphoinositide phosphatase family protein	14.4625	14.907	8.90403	12.2497	7.4829	6.69398	0.61731	-0.31439	-0.85754	0.064555	-0.35993	-0.35765	0.282106	0.839979	0.342432
POPTR_0001s16430	Potri.001G164000.1	NA	40s ribosomal protein SA	125.231	84.0958	146.854	146.743	83.1925	175.277	-0.0079747	0.61606	0.69729	-0.061047	0.76731	0.89558	-0.188677	-0.131103	-0.325243
POPTR_0001s16440	Potri.001G164100.2	POPTRDRAFT_1117374	CCAAT-binding factor	29.496	19.0054	47.0476	26.7273	7.51376	29.2454	-0.083407	1.0595	1.2147	-1.0751	0.64136	1.7838	0.182763	1.18158	0.615172
POPTR_0001s16450	Potri.001G164200.1	NA	HSP20-like chaperones superfamily protein	0	0	0	0	0	0	NA	NA	NA	NA	NA	NA	NA	NA	NA
POPTR_0001s16460	Potri.001G164300.1	SAUR7	SAUR-like auxin-responsive protein family	7.83307	1.66686	1.67037	4.18008	0.912713	3.41798	-1.6597	-1.8457	-0.11262	-1.492	0.21878	1.7803	0.941931	0.770754	-1.10795
POPTR_0001s16470	Potri.001G164400.1	POPTRDRAFT_785967	NA	0.185015	0	0.184126	0	0.174143	0.167443	Down	0.35459	Up	Up	Up	-0.17155	Up	Down	0.0671508
POPTR_0001s16480	Potri.001G164500.1	POPTRDRAFT_584145	NADH:ubiquinone oxidoreductase intermediate-associated protein 30	0	0	0	0	0	0	NA	NA	NA	NA	NA	NA	NA	NA	NA
POPTR_0001s16490	Potri.001G164600.1	POPTRDRAFT_785965	MuDR family transposase	0	0	0	0	0	0	NA	NA	NA	NA	NA	NA	NA	NA	NA
POPTR_0001s16500	Potri.001G164700.3	POPTRDRAFT_673229	Chaperone DnaJ-domain superfamily protein	19.956	125.25	52.3554	25.7838	76.586	37.1242	3.2225	1.7735	-1.3746	2.3451	1.0371	-1.2413	-0.325942	0.556501	0.425897
POPTR_0001s16510	NA	NA	NA	9.69728	63.9443	30.7388	14.0388	39.4921	18.9611	3.3019	2.0478	-1.1789	2.2684	0.9472	-1.2541	-0.487248	0.549208	0.628082
POPTR_0001s16520	NA	POPTRDRAFT_597036	NA	123.87	57.3662	15.8309	90.8798	55.7948	8.12102	-0.52985	-2.5823	-1.9773	0.096805	-2.9731	-3.0033	0.487971	-0.130995	0.893952
POPTR_0001s16530	NA	POPTRDRAFT_273528	NA	15.5552	5.36111	6.86763	12.0589	2.78226	2.97974	-0.98667	-0.79209	0.26579	-1.391	-1.5046	-0.044514	0.405779	0.813232	1.13137
POPTR_0001s16540	NA	POPTRDRAFT_646025	NA	15.0349	5.02808	10.5587	7.69825	1.00493	4.481	-0.99519	-0.13088	0.94012	-2.1893	-0.27049	1.9858	1.0103	2.20323	1.16623
POPTR_0001s16550	Potri.001G164900.1	POPTRDRAFT_745852	COP1-interacting protein-related	21.7829	8.02516	9.88859	19.4359	4.09984	5.83147	-0.89494	-0.75342	0.21357	-1.5038	-1.2245	0.3473	0.206385	0.82094	0.691686
POPTR_0001s16560	Potri.001G165000.1	POPTRDRAFT_584139	ATP binding cassette subfamily B19	0.0928857	0.0322949	0.0543586	0.0736618	0.14919	0.0268931	-0.95243	-0.37777	0.64906	1.8361	-0.94552	-2.716	0.366647	-2.40818	0.950135
POPTR_0001s16570	Potri.001G165100.1	NA	Plant protein of unknown function (DUF936)	0	0	0	0.0876791	0	0	NA	NA	NA	Down	Down	NA	Down	NA	NA
POPTR_0001s16580	Potri.001G165200.1	POPTRDRAFT_785958	basic leucine zipper 25	0	0.0567458	0	0	0	0	Up	NA	Down	NA	NA	NA	NA	Up	NA
POPTR_0001s16590	Potri.001G165600.1	POPTRDRAFT_584135	Synaptobrevin family protein	29.7424	21.5591	18.5968	29.4368	16.4322	17.8068	0.10097	-0.29062	-0.31825	-0.061228	-0.2144	-0.086171	0.0541424	0.224471	-0.0073494
POPTR_0001s16600	Potri.001G165800.1	POPTRDRAFT_785953	NA	10.32	9.50573	13.5672	8.64103	6.57146	9.50635	0.43546	0.77866	0.4157	0.35504	0.65002	0.36217	0.300083	0.385427	0.44327
POPTR_0001s16610	Potri.001G165900.1	POPTRDRAFT_745842	NA	18.6824	16.0319	39.0466	15.7799	12.131	32.0358	0.34171	1.4496	1.1807	0.38031	1.533	1.2198	0.284579	0.251314	0.215667
POPTR_0001s16620	Potri.001G166000.2	POPTRDRAFT_273494	Tetratricopeptide repeat (TPR)-like superfamily protein	6.19784	48.6517	34.6851	5.67257	59.0183	37.5636	3.5487	2.871	-0.60403	4.1557	3.24	-0.84794	0.169	-0.43296	-0.186371
POPTR_0001s16630	Potri.001G166100.4	POPTRDRAFT_673211	oligouridylate binding protein 1B	51.7226	64.3632	76.8618	57.6499	67.1074	78.9469	0.88146	0.9573	0.14932	0.98387	0.96577	0.049198	-0.114282	-0.211621	-0.108303
POPTR_0001s16640	Potri.001G166200.1	POPTRDRAFT_584130	jasmonate-zim-domain protein 5	4.49689	3.56962	0.11629	6.27704	7.54975	0.10602	0.26603	-4.8954	-5.0908	1.0454	-5.3727	-6.3504	-0.436352	-1.21572	0.0511552
POPTR_0001s16650	Potri.001G166300.1	POPTRDRAFT_273483	Leucine-rich repeat protein kinase family protein	0	0	0	0	0	0	NA	NA	NA	NA	NA	NA	NA	NA	NA
POPTR_0001s16660	Potri.001G166400.3	POPTRDRAFT_785947	exocyst subunit exo70 family protein D1	17.6562	19.3833	19.1664	17.4532	15.024	18.0293	0.69276	0.5035	-0.11659	0.5373	0.56013	0.090191	0.0610799	0.220971	0.0185057
POPTR_0001s16670	Potri.001G166500.2	POPTRDRAFT_273474	Lung seven transmembrane receptor family protein	10.3211	2.28645	5.62735	10.7552	1.36348	4.3321	-1.6427	-0.48645	1.2272	-2.238	-0.79908	1.5075	-0.0192658	0.584903	0.307043
POPTR_0001s16680	Potri.001G166600.1	POPTRDRAFT_745826	Small nuclear ribonucleoprotein family protein	15.3844	8.01197	15.0474	15.3034	5.9079	10.29	-0.3749	0.35336	0.80124	-0.62393	-0.06198	0.62942	0.0471802	0.29966	0.477115
POPTR_0001s16690	Potri.001G166700.1	POPTRDRAFT_930997	NA	0.0751369	0	0	0.0605322	0.070722	0	Down	Down	NA	0.89091	Down	Down	0.34764	Down	NA
POPTR_0001s16700	Potri.001G166800.1	NA	inter-alpha-trypsin inhibitor heavy chain-related	16.5897	2.50122	2.58403	18.2091	2.07341	2.38268	-2.1926	-2.2966	-0.032293	-2.3825	-2.4217	0.027841	-0.0909443	0.107552	0.0488478
POPTR_0001s16710	Potri.001G166900.1	POPTRDRAFT_673203	Protein of unknown function (DUF1677)	47.5227	41.0408	19.1658	49.1937	55.7863	38.3688	0.3574	-0.92353	-1.2074	0.95623	0.15391	-0.73497	-0.0081668	-0.600958	-1.07146
POPTR_0001s16720	Potri.001G167000.1	POPTRDRAFT_584120	Argonaute family protein	0	0	0	0	0	0	NA	NA	NA	NA	NA	NA	NA	NA	NA
POPTR_0001s16730	Potri.001G167100.1	POPTRDRAFT_745820	aldehyde dehydrogenase 7B4	92.4631	50.3434	19.3934	84.1948	75.3711	28.5263	-0.30033	-1.8666	-1.4922	0.62399	-1.0503	-1.6076	0.175524	-0.742655	-0.626083
POPTR_0001s16740	Potri.001G167200.1	NA	cation calcium exchanger 4	13.0879	12.2862	6.41356	12.9058	12.2229	7.37904	0.47911	-0.64423	-1.0497	0.68421	-0.29408	-0.91128	0.0638237	-0.137657	-0.271824
POPTR_0001s16750	Potri.001G167300.1	NA	Subtilase family protein	16.0426	1.9366	1.52926	21.4549	4.7826	3.40848	-2.502	-3.0047	-0.43061	-1.4222	-2.1437	-0.65487	-0.378801	-1.45278	-1.22455
POPTR_0001s16760	Potri.001G167400.1	POPTRDRAFT_584115	RING-box 1	127.833	90.7638	105.827	86.8256	62.8288	72.5763	0.076498	0.11357	0.11064	0.30531	0.2543	0.01659	0.600349	0.376727	0.473521
POPTR_0001s16770	Potri.001G167600.1	POPTRDRAFT_673194	NA	3.67808	0	0	1.05683	0	0	Down	Down	NA	Down	Down	NA	1.84976	NA	NA
POPTR_0001s16780	Potri.001G167700.1	POPTRDRAFT_828417	lipoxygenase 3	18.5136	27.7955	15.583	15.9734	27.4929	26.5413	1.1506	0.13651	-0.94179	1.5534	1.2466	-0.23931	0.25692	-0.140285	-0.840095
POPTR_0001s16790	Potri.001G167800.1	CYP92A18	Cytochrome P450 superfamily protein	9.80311	0.117918	0.0642046	5.81937	0.0421297	0.228941	-5.7849	-6.8615	-0.99666	-6.2576	-4.1553	2.1689	0.794407	1.27948	-1.8948
POPTR_0001s16800	Potri.001G167900.1	CYP92A17V1	Cytochrome P450 superfamily protein	108.429	8.62459	8.91236	92.0779	4.26197	6.76026	-3.0988	-3.2198	-0.048906	-3.7031	-3.2556	0.51526	0.278223	0.88499	0.328243
POPTR_0001s16810	Potri.001G168000.1	POPTRDRAFT_273415	Protein kinase superfamily protein	0.205298	0.0476837	0.0777128	0.222742	0.29731	0.237436	-1.4645	-1.0112	0.53698	1.1348	0.60909	-0.45639	-0.0661756	-2.68367	-1.67014
POPTR_0001s16820	Potri.001G168100.1	POPTRDRAFT_745795	ARM repeat superfamily protein	2.25795	2.41739	3.50556	2.88766	4.68476	7.26853	0.65816	1.0207	0.43564	1.4385	1.8418	0.47019	-0.314995	-1.09198	-1.12065
POPTR_0001s16830	Potri.001G168200.3	POPTRDRAFT_180724	RELA/SPOT homolog 3	31.2285	20.7506	17.2776	16.2862	15.3969	15.8689	-0.015374	-0.46884	-0.37948	0.67423	0.47449	-0.13214	0.981119	0.293725	0.0522683
POPTR_0001s16840	Potri.001G168300.3	POPTRDRAFT_709525	TATA binding protein associated factor 21kDa subunit	32.0855	21.0497	26.5929	41.0927	22.5153	33.7283	-0.051078	0.11459	0.2387	-0.10417	0.22708	0.39873	-0.315023	-0.255123	-0.412954
POPTR_0001s16850	Potri.001G168400.1	POPTRDRAFT_640605	NA	2.06386	2.98338	1.18825	1.23989	1.43203	1.56186	1.1022	-0.41688	-1.4452	0.95578	0.84489	-0.042108	0.77811	0.926414	-0.469231
POPTR_0001s16860	NA	POPTRDRAFT_548572	NA	0	0	0	0	0	0	NA	NA	NA	NA	NA	NA	NA	NA	NA
POPTR_0001s16870	Potri.001G168600.1	POPTRDRAFT_180732	alpha/beta-Hydrolases superfamily protein	13.2905	0.759157	0.66995	4.98632	0.109428	0.158357	-3.5891	-3.9274	-0.26854	-4.8308	-4.4644	0.43755	1.45264	2.69269	2.00184
POPTR_0001s16880	Potri.001G168700.1	POPTRDRAFT_751442	E3 Ubiquitin ligase family protein	4.43166	9.59763	6.5994	4.71731	5.55546	5.12667	1.6709	0.95857	-0.63974	0.98017	0.63281	-0.27986	-0.0459788	0.648324	0.294063
POPTR_0001s16890	Potri.001G168800.1	HNO1	GRAS family transcription factor	8.6437	4.62061	3.46571	10.8665	7.84712	6.38797	-0.34549	-0.93274	-0.51382	0.26005	-0.25477	-0.44757	-0.286983	-0.891201	-0.949706
POPTR_0001s16900	Potri.001G168900.1	POPTRDRAFT_751444	NA	0.978202	0	0	0.484186	0	0	Down	Down	NA	Down	Down	NA	1.05561	NA	NA
POPTR_0001s16910	Potri.001G169000.1	POPTRDRAFT_180742	germin-like protein 1	0	0	0	0	0	0	NA	NA	NA	NA	NA	NA	NA	NA	NA
POPTR_0001s16920	Potri.001G169100.1	POPTRDRAFT_548577	growth-regulating factor 5	0.444855	0	0	0	0	0	Down	Down	NA	NA	NA	NA	Up	NA	NA
POPTR_0001s16930	Potri.001G169200.1	NA	proline-rich family protein	2.99091	2.00896	1.30628	3.59137	1.41951	2.0693	-0.0030362	-0.80774	-0.73017	-0.54525	-0.28695	0.32275	-0.224139	0.32695	-0.728066
POPTR_0001s16940	NA	POPTRDRAFT_751449	NA	0	0	0	0	0	0	NA	NA	NA	NA	NA	NA	NA	NA	NA
POPTR_0001s16950	Potri.001G169400.1	POPTRDRAFT_548578	Mitochondrial transcription termination factor family protein	0	0	0	0	0	0	NA	NA	NA	NA	NA	NA	NA	NA	NA
POPTR_0001s16960	Potri.001G169500.2	RAP15	Integrase-type DNA-binding superfamily protein	0.67016	0.0452104	0.115624	1.12742	0.0391902	0.113427	-3.4007	-2.1412	1.3274	-4.1613	-2.7957	1.4375	-0.709261	0.0598268	-0.0435776
POPTR_0001s16970	Potri.001G169600.1	MYB011	myb domain protein 23	8.44687	0.504961	0.45249	11.9358	0.93775	0.590118	-3.5456	-3.842	-0.22936	-2.9282	-3.8266	-0.82973	-0.459588	-1.0651	-0.462797
POPTR_0001s16980	Potri.001G169700.2	NA	Ubiquitin-like superfamily protein	15.4221	5.32894	4.96709	23.2129	10.2978	11.0558	-0.97477	-1.2509	-0.20433	-0.38747	-0.55668	-0.10048	-0.548855	-1.12635	-1.23046
POPTR_0001s16990	NA	XM_002298062.1	NA	0	0	0	0	0	0	NA	NA	NA	NA	NA	NA	NA	NA	NA
POPTR_0001s17000	Potri.001G169900.2	POPTRDRAFT_751452	Transcription initiation factor TFIID subunit A	11.073	16.6122	15.9647	12.2146	16.2285	14.8168	1.1453	0.91299	-0.15965	1.1723	0.79128	-0.31406	-0.0979511	-0.119421	0.0379766
POPTR_0001s17010	Potri.001G170100.3	POPTRDRAFT_640610	ELF4-like 4	26.9063	43.5886	33.0314	30.1563	28.845	25.7296	1.2652	0.68185	-0.51035	0.69869	0.28294	-0.34807	-0.12406	0.447032	0.28873
POPTR_0001s17020	Potri.001G170200.6	POPTRDRAFT_815137	TRF-like 6	17.1744	58.0788	43.0448	17.4015	39.5275	37.5649	2.3314	1.7099	-0.54765	1.9526	1.6231	-0.26217	0.0247779	0.407474	0.125824
POPTR_0001s17030	Potri.001G170300.5	POPTRDRAFT_815138	P-loop containing nucleoside triphosphate hydrolases superfamily protein	13.3783	24.3997	24.4822	15.5896	18.9889	20.6638	1.4393	1.2575	-0.10806	1.0487	0.91946	-0.061305	-0.178385	0.215941	0.173529
POPTR_0001s17040	Potri.001G170400.1	POPTRDRAFT_829509	SNF7 family protein	36.353	29.1694	30.6054	39.9485	29.1013	27.9717	0.24415	0.13606	-0.034583	0.3044	-0.00060751	-0.23633	-0.0927749	-0.147767	0.0577166
POPTR_0001s17050	Potri.001G170500.1	POPTRDRAFT_751459	NA	2.94068	1.27262	1.87303	2.85925	1.0265	1.01491	-0.62932	-0.26692	0.43712	-0.69819	-0.98201	-0.21688	0.0843745	0.157659	0.81429
POPTR_0001s17060	Potri.001G170600.1	NA	hydrolases;protein serine/threonine phosphatases	0	0	0	0	0	0	NA	NA	NA	NA	NA	NA	NA	NA	NA
POPTR_0001s17070	Potri.001G170700.3	NA	Kinase-related protein of unknown function (DUF1296)	19.6528	22.1405	26.6816	21.2234	17.7632	23.3934	0.73705	0.82653	0.16238	0.51841	0.65299	0.20154	-0.068211	0.157032	0.119393
POPTR_0001s17080	Potri.001G170800.1	POPTRDRAFT_180784	DZC (Disease resistance/zinc finger/chromosome condensation-like region) domain containing protein	7.21027	1.10068	1.60841	8.26469	0.817857	2.24376	-2.1866	-1.7772	0.47787	-2.5717	-1.3716	1.266	-0.159937	0.239423	-0.551487
POPTR_0001s17090	NA	POPTRDRAFT_180787	NA	5.87965	0.865936	0.86849	3.81353	0.434907	0.240639	-2.2236	-2.3733	-0.077627	-2.3232	-3.4713	-1.081	0.670538	0.785697	1.78219
POPTR_0001s17100	Potri.001G171000.3	POPTRDRAFT_751462	phospholipid:diacylglycerol acyltransferase	18.7276	2.37727	7.26674	16.0118	1.5087	6.96679	-2.4101	-0.98078	1.5029	-2.6381	-0.68954	2.0157	0.266972	0.500861	-0.00936381
POPTR_0001s17110	Potri.001G171100.2	POPTRDRAFT_640624	CTC-interacting domain 3	28.5474	34.4305	33.8251	29.6514	29.1936	29.8218	0.83764	0.63083	-0.13352	0.74693	0.52098	-0.15845	-0.0125816	0.0835974	0.111248
POPTR_0001s17120	Potri.001G171200.1	NA	Peptidase S24/S26A/S26B/S26C family protein	51.1588	20.4707	17.8485	56.6701	15.8168	19.1866	-0.75807	-1.1336	-0.30312	-1.0778	-1.0506	0.095221	-0.108073	0.217667	-0.177423
POPTR_0001s17130	NA	NA	NA	0.551918	1.68894	0.600901	0.5207	0.327138	0.98203	2.1863	0.51017	-1.6065	0.10916	1.4205	1.3715	0.12118	2.20501	-0.773098
POPTR_0001s17140	Potri.001G171400.1	NA	NA	0.156021	0.0999268	0.0814282	0	0.172062	0	0.014618	-0.52838	-0.46302	Up	NA	Down	Up	-0.801007	Up
POPTR_0001s17150	Potri.001G171500.1	XM_002299564.1	O-fucosyltransferase family protein	0.490982	0.0934159	0	0.577976	0.603509	0.0782535	-1.9144	Down	Down	0.91602	-2.3649	-3.2081	-0.188205	-2.9847	Down
POPTR_0001s17160	Potri.001G171600.1	POPTRDRAFT_640628	Lactoylglutathione lyase / glyoxalase I family protein	53.9161	21.148	11.6828	41.6512	46.2579	35.4516	-0.75498	-1.8193	-0.98837	0.94427	0.27782	-0.59915	0.410505	-1.2842	-1.67155
POPTR_0001s17170	Potri.001G171800.1	PDF1	peptide deformylase 1A	8.37658	4.38121	7.78705	10.2227	4.10713	8.58507	-0.37801	0.28074	0.73107	-0.55134	0.26144	0.88113	-0.245746	-0.0655556	-0.213139
POPTR_0001s17180	Potri.001G171900.2	POPTRDRAFT_1067178	Pectin lyase-like superfamily protein	3.30026	0.407393	2.10347	4.88853	0.352072	1.50892	-2.4602	-0.26421	2.2691	-3.1157	-1.1843	2.0013	-0.526962	0.123341	0.407587
POPTR_0001s17190	Potri.001G172100.2	POPTRDRAFT_640631	NA	26.3372	11.5469	9.39868	30.3969	16.9376	15.6351	-0.61816	-1.1011	-0.40868	-0.0641	-0.44697	-0.3153	-0.165035	-0.712761	-0.804619
POPTR_0001s17200	Potri.001G172200.1	NA	NA	0	0	0	0	0	0	NA	NA	NA	NA	NA	NA	NA	NA	NA
POPTR_0001s17210	Potri.001G172300.1	POPTRDRAFT_797443	LRR and NB-ARC domains-containing disease resistance protein	2.37146	0.884984	0.680428	2.81369	1.0429	1.05726	-0.8791	-1.4156	-0.46454	-0.70675	-0.89913	-0.12279	-0.205592	-0.373802	-0.708429
POPTR_0001s17220	Potri.001G172400.2	NA	phosphatidylserine decarboxylase 3	32.83	27.4117	36.4427	34.0645	18.5247	38.2359	0.29411	0.5358	0.31417	-0.11818	0.68021	0.86633	-0.00965903	0.409045	-0.140346
POPTR_0001s17230	NA	NA	NA	22.2129	15.6563	23.8396	20.1387	10.7239	20.6488	0.055001	0.48782	0.50547	-0.15336	0.54946	0.77138	0.183289	0.396726	0.135037
POPTR_0001s17240	NA	NA	NA	0.780229	0.458647	0	0.537441	0.345133	0.286208	-0.20022	Down	Down	0.17258	-0.39458	-0.50209	0.586952	0.2241	Down
POPTR_0001s17250	NA	POPTRDRAFT_793425	NA	4.28796	3.97377	7.04474	6.13204	2.59332	7.34542	0.46302	1.1031	0.71398	-0.47705	0.77544	1.322	-0.473656	0.470026	-0.133283
POPTR_0001s17260	Potri.001G172500.1	POPTRDRAFT_709567	NA	6.25543	2.07581	3.53235	6.93142	1.61085	4.05671	-1.0188	-0.43431	0.65883	-1.3125	-0.2654	1.1125	-0.113331	0.189973	-0.265837
POPTR_0001s17270	Potri.001G172600.1	POPTRDRAFT_838715	Single hybrid motif superfamily protein	12.3226	7.6515	13.1124	13.4938	8.12687	13.8496	-0.14261	0.4754	0.68947	0.019595	0.54922	0.59715	-0.0901434	-0.244797	-0.149787
POPTR_0001s17280	Potri.001G172700.1	POPTRDRAFT_815150	Ran BP2/NZF zinc finger-like superfamily protein	14.6922	33.5058	93.371	21.5391	26.7233	56.2912	1.7496	3.0552	1.3782	1.0923	1.8996	0.87447	-0.509103	0.156433	0.660088
POPTR_0001s17290	Potri.001G172800.2	POPTRDRAFT_1067201	Mov34/MPN/PAD-1 family protein	15.5013	9.37558	12.8086	16.0896	9.52828	14.5007	-0.15315	0.11034	0.33715	0.0069711	0.36164	0.42194	-0.0124429	-0.16874	-0.249266
POPTR_0001s17300	Potri.001G172900.1	POPTRDRAFT_640638	late embryogenesis abundant protein-related / LEA protein-related	0	0	0	0	0	0	NA	NA	NA	NA	NA	NA	NA	NA	NA
POPTR_0001s17310	Potri.001G173000.1	POPTRDRAFT_548610	Late embryogenesis abundant protein (LEA) family protein	0.0853914	0	0	0.0687934	0	0	Down	Down	NA	Down	Down	NA	0.34764	NA	NA
POPTR_0001s17320	Potri.001G173100.1	POPTRDRAFT_180857	NA	13.6929	7.63927	17.997	18.0817	8.65356	14.6661	-0.26745	0.7807	1.1213	-0.29709	0.20863	0.57269	-0.362115	-0.328117	0.224277
POPTR_0001s17330	Potri.001G173400.1	NA	Protein of unknown function (DUF1644)	0	0	0	0	0	0	NA	NA	NA	NA	NA	NA	NA	NA	NA
POPTR_0001s17340	Potri.001G173500.1	POPTRDRAFT_751482	periodic tryptophan protein 2	8.04849	1.66341	5.17075	9.91578	1.45676	4.87807	-1.7487	-0.25088	1.5677	-2.0108	-0.51284	1.5657	-0.263685	0.0112771	0.0123558
POPTR_0001s17350	Potri.001G173600.1	POPTRDRAFT_751483	Tesmin/TSO1-like CXC domain-containing protein	0.0543766	0	0	0.0256385	0.0276135	0	Down	Down	NA	0.80405	Down	Down	1.14513	Down	NA
POPTR_0001s17360	Potri.001G173700.1	POPTRDRAFT_640642	alpha/beta-Hydrolases superfamily protein	2.86358	0.268318	0.856298	5.92933	0.970933	1.28654	-2.8844	-1.3475	1.6077	-1.8866	-1.6914	0.26293	-1.01052	-2.00217	-0.65288
POPTR_0001s17370	Potri.001G173800.1	POPTRDRAFT_548614	Rubredoxin-like superfamily protein	146.426	208.618	171.532	157.245	243.565	197.402	1.0759	0.61437	-0.38811	1.4004	0.84061	-0.49208	-0.0611662	-0.379701	-0.273273
POPTR_0001s17380	Potri.001G173900.1	POPTRDRAFT_640645	Plant Tudor-like RNA-binding protein	17.1056	34.6651	33.6707	17.296	35.6976	30.3136	1.5872	1.3626	-0.15097	1.818	1.323	-0.42808	0.0288337	-0.196776	0.0827303
POPTR_0001s17390	Potri.001G174000.1	NA	NA	25.3159	62.1539	60.7833	30.2377	79.8216	55.4804	1.8722	1.65	-0.14916	2.1802	1.3864	-0.72795	-0.215881	-0.518311	0.062225
POPTR_0001s17400	Potri.001G174100.2	POPTRDRAFT_180876	peroxisome 1	3.63993	3.5297	5.13621	3.58996	3.25019	4.67483	0.51731	0.8814	0.43656	0.62148	0.89472	0.34111	0.0636996	-0.0349339	0.0636981
POPTR_0001s17410	Potri.001G174200.1	NA	NA	0	0	0	0	0	0	NA	NA	NA	NA	NA	NA	NA	NA	NA
POPTR_0001s17420	Potri.001G174300.1	POPTRDRAFT_709579	NA	129.71	105.986	47.6638	107.756	143.455	58.8223	0.28519	-1.0597	-1.2704	1.2033	-0.36107	-1.497	0.309801	-0.601542	-0.374305
POPTR_0001s17430	Potri.001G174400.1	POPTRDRAFT_548619	Protein of unknown function	39.7482	10.0816	3.2429	18.7536	6.24592	5.21588	-1.3847	-3.2278	-1.767	-0.8005	-1.3378	-0.47218	1.12233	0.541652	-0.750958
POPTR_0001s17440	Potri.001G174500.1	NA	HCO3- transporter family	0	0	0	0	0	0	NA	NA	NA	NA	NA	NA	NA	NA	NA
POPTR_0001s17450	Potri.001G174600.1	POPTRDRAFT_829514	Transducin/WD40 repeat-like superfamily protein	43.9746	22.6691	34.6967	51.542	19.4653	33.9944	-0.39544	0.044899	0.5132	-0.64326	-0.088945	0.62202	-0.189372	0.06473	-0.0412531
POPTR_0001s17460	Potri.001G174700.1	POPTRDRAFT_548624	bromo-adjacent homology (BAH) domain-containing protein	0.424086	0.122649	0.617215	0.414367	0.38236	0.101786	-1.1487	0.92616	2.1563	0.58853	-1.5202	-2.0414	0.0696054	-1.68367	2.5351
POPTR_0001s17470	Potri.001G174800.1	POPTRDRAFT_751494	NA	0	0	0	0	0	0	NA	NA	NA	NA	NA	NA	NA	NA	NA
POPTR_0001s17480	Potri.001G174900.1	POPTRDRAFT_829515	alpha/beta-Hydrolases superfamily protein	18.4463	7.39221	13.5239	19.0674	30.1153	47.5337	-0.76487	-0.062795	0.77504	1.4079	1.8299	0.48976	-0.00527861	-2.17304	-1.88332
POPTR_0001s17490	NA	POPTRDRAFT_548629	NA	0	0	0	0	0	0	NA	NA	NA	NA	NA	NA	NA	NA	NA
POPTR_0001s17500	Potri.001G175000.1	POPTRDRAFT_797453	lysophospholipase 2	16.3892	6.32233	4.98348	12.6429	6.7877	3.99212	-0.80363	-1.333	-0.45582	-0.10272	-1.1485	-0.97746	0.418377	-0.274483	0.246882
POPTR_0001s17510	NA	NA	NA	0	0	0	0	0	0	NA	NA	NA	NA	NA	NA	NA	NA	NA
POPTR_0001s17520	Potri.001G175200.2	PTRAATP1	nucleotide transporter 1	23.1227	112.743	76.1015	26.496	148.1	82.2662	2.8537	2.1048	-0.67558	3.263	2.1475	-1.0485	-0.153346	-0.556023	-0.182053
POPTR_0001s17530	NA	NA	NA	0	0	0	0	0	0	NA	NA	NA	NA	NA	NA	NA	NA	NA
POPTR_0001s17540	Potri.001G175400.1	POPTRDRAFT_180910	Phototropic-responsive NPH3 family protein	1.62454	0.138565	0.278582	1.19711	0.0497329	0.115492	-3.065	-2.155	0.97763	-3.741	-2.8732	0.92579	0.4746	1.18523	1.21322
POPTR_0001s17550	Potri.001G175500.1	POPTRDRAFT_180914	NA	1.95119	0	0	1.71042	0	0	Down	Down	NA	Down	Down	NA	0.229452	NA	NA
POPTR_0001s17560	Potri.001G175600.1	POPTRDRAFT_548635	Protein of unknown function (DUF2921)	13.9719	10.6011	18.4693	15.1921	9.38363	15.7798	0.1558	0.78813	0.70484	0.044969	0.56678	0.58934	-0.0784464	0.0361677	0.157399
POPTR_0001s17570	Potri.001G175700.1	NA	pleiotropic drug resistance 12	0.0141923	0	0	0	0	0	Down	Down	NA	NA	NA	NA	Up	NA	NA
POPTR_0001s17580	Potri.001G175800.1	POPTRDRAFT_751503	2-oxoglutarate (2OG) and Fe(II)-dependent oxygenase superfamily protein	2.17993	0.471091	0.13607	2.58296	0.288063	0.655226	-1.6691	-3.6156	-1.8755	-2.4332	-1.4662	1.0375	-0.206971	0.563361	-2.34368
POPTR_0001s17590	NA	NA	NA	0	0	0	0	0	0	NA	NA	NA	NA	NA	NA	NA	NA	NA
POPTR_0001s17600	NA	NA	NA	0	0	0	0	0	0	NA	NA	NA	NA	NA	NA	NA	NA	NA
POPTR_0001s17610	Potri.001G175900.1	2OGOX24	2-oxoglutarate (2OG) and Fe(II)-dependent oxygenase superfamily protein	1.92673	0.543511	0.157346	2.10743	0.66621	0.37903	-1.3418	-3.2296	-1.8202	-0.92583	-1.9572	-0.95891	-0.0853067	-0.484535	-1.34684
POPTR_0001s17620	Potri.001G176000.1	2OGOX10	2-oxoglutarate (2OG) and Fe(II)-dependent oxygenase superfamily protein	154.613	40.1258	8.71803	170.916	65.8317	13.8239	-1.3795	-3.7666	-2.3142	-0.62342	-3.1167	-2.4264	-0.101156	-0.854105	-0.736377
POPTR_0001s17630	Potri.001G176100.1	2OGOX3	2-oxoglutarate (2OG) and Fe(II)-dependent oxygenase superfamily protein	105.046	12.6621	6.32063	119.856	13.1335	9.69377	-2.5011	-3.6723	-1.0988	-2.4698	-3.1157	-0.5774	-0.146631	-0.176702	-0.688876
POPTR_0001s17640	Potri.001G176200.1	2OGOX11	2-oxoglutarate (2OG) and Fe(II)-dependent oxygenase superfamily protein	21.0891	0.0656703	0	67.1296	0.184561	0.0550112	-7.8429	Down	Down	-7.7567	-9.7334	-1.9019	-1.62824	-1.69511	Down
POPTR_0001s17650	Potri.001G176300.1	POPTRDRAFT_751512	NA	0	0	0	0	0	0	NA	NA	NA	NA	NA	NA	NA	NA	NA
POPTR_0001s17660	Potri.001G176400.1	POPTRDRAFT_751513	NA	0	0	0	0	0	0	NA	NA	NA	NA	NA	NA	NA	NA	NA
POPTR_0001s17670	Potri.001G176500.1	2OGOX4	2-oxoglutarate (2OG) and Fe(II)-dependent oxygenase superfamily protein	7.91683	0.238002	0.210515	24.3949	1.32112	0.73003	-4.5723	-4.8518	-0.21328	-3.4672	-4.5469	-1.0085	-1.58081	-2.66814	-1.87455
POPTR_0001s17680	Potri.001G176600.1	GA3OX1	gibberellin 3-oxidase 1	18.255	2.43154	6.99585	12.9237	2.20322	11.2213	-2.3655	-0.99671	1.4407	-1.8637	0.30593	2.2372	0.53795	0.0351794	-0.749043
POPTR_0001s17690	NA	NA	NA	0	0	0	0	0	0	NA	NA	NA	NA	NA	NA	NA	NA	NA
POPTR_0001s17700	Potri.001G176800.1	POPTRDRAFT_751520	NA	0	0	0.0950626	0	0	0.0965717	NA	Up	Up	NA	Up	Up	NA	NA	-0.0691784
POPTR_0001s17710	Potri.001G176900.1	POPTRDRAFT_548648	P-loop containing nucleoside triphosphate hydrolases superfamily protein	6.74739	5.77011	6.23059	7.04282	4.87348	6.71512	0.32522	0.27086	0.018599	0.22585	0.44673	0.28973	-0.0160636	0.08933	-0.178618
POPTR_0001s17720	Potri.001G177000.1	POPTRDRAFT_815164	Pyridoxal phosphate (PLP)-dependent transferases superfamily protein	56.0343	13.922	13.0696	49.4061	13.5444	14.4027	-1.4468	-1.7145	-0.19516	-1.1105	-1.2662	-0.088383	0.223671	-0.107915	-0.210553
POPTR_0001s17730	Potri.001G177100.1	POPTRDRAFT_548650	Cyclin A2;4	6.12701	0.277052	0.239797	7.09768	0.188537	0.230324	-3.9007	-4.2914	-0.31736	-4.4164	-4.4389	0.039196	-0.170091	0.358391	-0.00475567
POPTR_0001s17740	NA	NA	NA	0.71468	0.73836	1.58492	0.118285	0.634983	1.10493	0.63966	1.5274	0.965	3.2094	3.7481	0.60736	2.66064	0.0881755	0.452103
POPTR_0001s17750	Potri.001G177300.2	NA	P-loop containing nucleoside triphosphate hydrolases superfamily protein	5.52393	40.8578	18.6285	3.80314	36.0935	11.8394	3.4629	2.1354	-1.253	4.0357	2.1507	-1.8181	0.58335	0.0167112	0.58286
POPTR_0001s17760	NA	NA	NA	0	0	0.179285	0.175871	0	0.182131	NA	Up	Up	Down	0.56834	Up	Down	NA	-0.0691784
POPTR_0001s17770	Potri.001G177400.1	POPTRDRAFT_709610	AUX/IAA transcriptional regulator family protein	48.0121	147.162	304.2	41.5788	147.658	325.937	2.1673	3.0494	0.95497	2.5903	3.4847	0.96306	0.250898	-0.164762	-0.170665
POPTR_0001s17780	Potri.001G177500.1	XM_002299590.1	indole-3-acetic acid inducible 19	14.4371	5.1559	12.2491	9.20963	5.04806	11.0427	-0.92043	0.14967	1.1439	-0.12791	0.77124	0.96687	0.686062	-0.10361	0.0799661
POPTR_0001s17790	Potri.001G177600.1	NA	fatty acyl-ACP thioesterases B	0	0	0	0	0	0	NA	NA	NA	NA	NA	NA	NA	NA	NA
POPTR_0001s17800	Potri.001G177700.1	POPTRDRAFT_677448	tetratricopeptide repeat (TPR)-containing protein	8.52044	6.39314	6.76588	8.82317	4.68093	5.62067	0.15923	0.053669	-0.032064	-0.1461	-0.13843	0.074367	-0.00813533	0.301236	0.198285
POPTR_0001s17810	Potri.001G177800.1	POPTRDRAFT_751536	tetratricopeptide repeat (TPR)-containing protein	0	0.0958112	0.087814	0.0771126	0.206328	0.0798573	Up	Up	-0.17033	2.2883	0.56834	-1.6592	Down	-1.39974	0.0671508
POPTR_0001s17820	NA	POPTRDRAFT_595824	NA	0	0.149295	0	0	0	0	Up	NA	Down	NA	NA	NA	NA	Up	NA
POPTR_0001s17830	Potri.001G178000.3	POPTRDRAFT_680579	tetratricopeptide repeat (TPR)-containing protein	10.7201	6.14482	8.61886	10.4453	5.64512	8.73798	-0.23835	0.073338	0.38502	-0.11862	0.25585	0.44222	0.0793639	-0.0344014	-0.0893701
POPTR_0001s17840	Potri.001G178100.4	POPTRDRAFT_847133	BRCT domain-containing DNA repair protein	6.19554	4.32362	4.28625	7.30801	2.82434	4.33166	0.041467	-0.14535	-0.11359	-0.59796	-0.24514	0.4184	-0.19807	0.449332	-0.0823551
POPTR_0001s17850	Potri.001G178200.1	NA	centromere protein C	1.22937	1.34858	1.9925	1.44008	0.790012	1.22776	0.698	1.0857	0.46052	-0.11003	0.28296	0.45932	-0.184795	0.626833	0.632078
POPTR_0001s17860	Potri.001G178300.1	POPTRDRAFT_548662	Galactose oxidase/kelch repeat superfamily protein	3.10653	903.936	722.81	3.89817	920.616	736.45	8.7567	8.2432	-0.43875	8.6656	8.0791	-0.51846	-0.275004	-0.179876	-0.0974874
POPTR_0001s17870	NA	POPTRDRAFT_548663	NA	44.4784	62.7729	95.4616	80.941	92.8842	121.044	1.0658	1.4869	0.49435	0.96648	1.0923	0.1933	-0.822689	-0.718024	-0.413851
POPTR_0001s17880	Potri.001G178500.1	POPTRDRAFT_548664	Galactose oxidase/kelch repeat superfamily protein	0.121493	8.07584	8.64404	1.2289	17.5065	26.1639	6.6372	6.538	-0.024065	4.618	4.929	0.37862	-3.28875	-1.26655	-1.66645
POPTR_0001s17890	Potri.001G178700.1	POPTRDRAFT_751546	NA	4.29264	4.30135	5.51196	3.96131	4.39339	4.92066	0.57195	0.74048	0.2421	0.9488	0.82552	-0.057958	0.164179	-0.204514	0.0942116
POPTR_0001s17900	Potri.001G178800.1	POPTRDRAFT_846329	sirohydrochlorin ferrochelatase B	5.93152	6.95732	5.40922	6.47442	8.19219	4.61446	0.80007	0.25508	-0.47012	1.1339	0.02495	-1.0419	-0.0824356	-0.408168	0.162352
POPTR_0001s17910	Potri.001G178900.2	POPTRDRAFT_548666	CASC3/Barentsz eIF4AIII binding	16.2305	21.8318	20.4913	18.4014	20.244	23.2594	0.9908	0.72129	-0.19652	0.89982	0.8513	0.019342	-0.137817	-0.0418327	-0.254059
POPTR_0001s17920	Potri.001G179000.6	POPTRDRAFT_1067283	UDP-Glycosyltransferase superfamily protein	26.7447	19.7059	18.4007	30.4584	17.1138	22.2168	0.12648	-0.15424	-0.20738	-0.0716	0.056801	0.19563	-0.145356	0.0569274	-0.341941
POPTR_0001s17930	Potri.001G179100.2	POPTRDRAFT_797471	NUP50 (Nucleoporin 50 kDa) protein	29.1077	47.3826	49.8201	30.9647	45.7067	53.4499	1.2776	1.1608	-0.043	1.3363	1.2993	0.030192	-0.047994	-0.101636	-0.172121
POPTR_0001s17940	Potri.001G179200.8	POPTRDRAFT_756823	Coatomer	60.4857	30.6392	43.3182	56.8669	27.9953	41.9496	-0.42349	-0.095097	0.40127	-0.26598	0.073492	0.40744	0.130315	-0.0214926	-0.0241525
POPTR_0001s17950	NA	NA	NA	0	0	0	0	0	0	NA	NA	NA	NA	NA	NA	NA	NA	NA
POPTR_0001s17960	Potri.001G179400.2	POPTRDRAFT_548672	sulfate transporter 3;4	3.78214	0.570612	0.283293	6.65423	0.746859	0.326723	-2.1884	-3.3525	-1.0952	-2.426	-3.8379	-1.3467	-0.774525	-0.531886	-0.27513
POPTR_0001s17970	Potri.001G179500.2	POPTRDRAFT_1067291	structural molecules	16.0726	8.091	7.76744	16.8014	6.38888	6.54621	-0.4266	-0.66438	-0.16525	-0.63091	-0.84972	-0.1517	-0.025086	0.185526	0.174846
POPTR_0001s17980	Potri.001G179600.1	NA	MAR binding filament-like protein 1	1.89931	1.37796	1.47891	3.14509	1.6974	2.77695	0.10713	0.027646	-0.0070187	-0.12971	0.33102	0.52805	-0.690701	-0.449122	-0.980198
POPTR_0001s17990	Potri.001G179700.2	POPTRDRAFT_815170	Protein of unknown function (DUF581)	10.4646	3.13869	3.6452	12.2225	1.85683	2.80683	-1.2053	-1.1355	0.13976	-1.9938	-1.6105	0.45113	-0.182793	0.611807	0.30591
POPTR_0001s18000	Potri.001G179800.1	POPTRDRAFT_844206	Alcohol dehydrogenase transcription factor Myb/SANT-like family protein	13.2519	15.4385	15.7801	14.4162	13.8117	17.8298	0.77396	0.63807	-0.063253	0.69976	0.818	0.1856	-0.0808198	0.000808734	-0.246104
POPTR_0001s18010	Potri.001G179900.1	POPTRDRAFT_751560	NA	0	0	0	0	0	0.156112	NA	NA	NA	NA	Up	Up	NA	NA	Down
POPTR_0001s18020	NA	NA	NA	1.73945	1.60014	2.90474	2.19286	1.24145	2.13288	0.41624	1.1277	0.78215	-0.046214	0.4654	0.5755	-0.299609	0.176928	0.379648
POPTR_0001s18030	Potri.001G180000.1	POPTRDRAFT_640705	Pentatricopeptide repeat (PPR-like) superfamily protein	2.13953	2.09983	2.89443	2.54712	2.6905	2.39861	0.51016	0.82126	0.38234	0.8511	0.42467	-0.35988	-0.209793	-0.538824	0.201548
POPTR_0001s18040	Potri.001G180100.1	POPTRDRAFT_548678	Heat shock protein 70 (Hsp 70) family protein	84.764	58.5122	75.1687	81.1552	59.3928	77.7926	0.0307	0.21346	0.25584	0.32067	0.45079	0.19729	0.103524	-0.180043	-0.119559
POPTR_0001s18050	Potri.001G180200.3	POPTRDRAFT_846802	RAD3-like DNA-binding helicase protein	1.6255	0.166528	0.336588	1.65822	0.266097	0.415956	-2.7324	-1.8778	0.92814	-1.9357	-1.4872	0.51447	0.00722626	-0.789796	-0.366481
POPTR_0001s18060	NA	NA	NA	0	0	0	0.846852	0	0	NA	NA	NA	Down	Down	NA	Down	NA	NA
POPTR_0001s18070	Potri.001G180400.1	POPTRDRAFT_838900	ovate family protein 14	2.94867	0.759734	0.714744	1.8796	0.145904	0.562928	-1.3956	-1.6526	-0.18326	-3.0067	-1.2263	1.8511	0.687672	2.29327	0.275051
POPTR_0001s18080	Potri.001G180500.1	POPTRDRAFT_751567	NA	12.9219	101.039	137.534	12.1059	41.9344	72.4113	3.5244	3.7969	0.34516	2.5373	3.0897	0.61929	0.132753	1.12471	0.855457
POPTR_0001s18090	Potri.001G180600.1	POPTRDRAFT_181068	Late embryogenesis abundant (LEA) hydroxyproline-rich glycoprotein family	0.193871	0	0	0	0.0837334	0	Down	Down	NA	Up	NA	Down	Up	Down	NA
POPTR_0001s18100	NA	NA	NA	0	0	0	0	0	0	NA	NA	NA	NA	NA	NA	NA	NA	NA
POPTR_0001s18110	NA	NA	NA	0	0	0	0	0	0	NA	NA	NA	NA	NA	NA	NA	NA	NA
POPTR_0001s18120	Potri.001G181000.1	POPTRDRAFT_751757	F-box family protein	2.63824	0.217721	0.75636	2.8454	0.812042	0.727014	-3.1177	-1.4212	1.7648	-1.0648	-1.4607	-0.33097	-0.0662886	-2.1001	-0.00942209
POPTR_0001s18130	Potri.001G181100.1	POPTRDRAFT_797530	NA	6.641	16.6864	13.2186	7.63907	19.9676	18.5671	1.896	1.3782	-0.44391	2.1606	1.794	-0.29888	-0.159478	-0.41783	-0.560937
POPTR_0001s18140	NA	NA	NA	0	0	0	0	0	0	NA	NA	NA	NA	NA	NA	NA	NA	NA
POPTR_0001s18150	Potri.001G181200.1	POPTRDRAFT_751760	Putative methyltransferase family protein	3.46529	5.01797	5.61516	2.87093	3.82919	5.43857	1.0951	1.0816	0.058916	1.1734	1.432	0.32585	0.310502	0.238094	-0.0253462
POPTR_0001s18160	Potri.001G181300.1	POPTRDRAFT_171548	Regulator of Vps4 activity in the MVB pathway protein	1.76239	0.405071	0.557609	1.98874	2.33262	0.379587	-1.5547	-1.2725	0.35732	1.0024	-1.8762	-2.8105	-0.131647	-2.68277	0.48691
POPTR_0001s18170	Potri.001G181400.1	NA	NA	0	0	0.182653	0	0.387331	0.333881	NA	Up	Up	Up	Up	-0.39981	NA	Down	-0.964665
POPTR_0001s18180	Potri.001G181500.1	DREB48	Integrase-type DNA-binding superfamily protein	0	0	0	0	0	0	NA	NA	NA	NA	NA	NA	NA	NA	NA
POPTR_0001s18190	Potri.001G181600.1	POPTRDRAFT_751764	F-box and associated interaction domains-containing protein	0	0	0	0	0	0	NA	NA	NA	NA	NA	NA	NA	NA	NA
POPTR_0001s18200	NA	POPTRDRAFT_548837	NA	5.47673	5.68882	8.01255	9.54696	7.98162	7.52796	0.61691	0.93282	0.38753	0.51902	0.16583	-0.28746	-0.763818	-0.657197	0.018103
POPTR_0001s18210	Potri.001G181800.1	NA	Translation machinery associated TMA7	532.706	430.973	622.5	640.055	559.645	716.462	0.26494	0.61028	0.41887	0.57889	0.67442	0.16287	-0.223908	-0.532235	-0.273719
POPTR_0001s18220	Potri.001G181900.1	NA	NA	0	0	0	0	0	0	NA	NA	NA	NA	NA	NA	NA	NA	NA
POPTR_0001s18230	Potri.001G182000.1	POPTRDRAFT_829550	Mitochondrial substrate carrier family protein	5.54501	0	0.0378257	2.59851	0.0399638	0.077046	Down	-6.8023	Up	-5.3412	-4.5638	0.84659	1.13601	Down	-1.08517
POPTR_0001s18240	Potri.001G182100.1	POPTRDRAFT_548840	pyridoxine biosynthesis 1.2	17.5334	6.81768	7.9118	15.8163	5.91084	8.38154	-0.812	-0.76216	0.12261	-0.64606	-0.40385	0.31	0.190152	0.0338275	-0.153782
POPTR_0001s18250	Potri.001G182200.2	POPTRDRAFT_751769	NA	0	0	0	0	0	0	NA	NA	NA	NA	NA	NA	NA	NA	NA
POPTR_0001s18260	Potri.001G182300.1	POPTRDRAFT_1067509	ATP binding microtubule motor family protein	9.02915	1.0799	1.34846	9.7951	0.558168	1.04313	-2.5394	-2.3575	0.25266	-3.3834	-2.719	0.73223	-0.0756015	0.779652	0.300323
POPTR_0001s18270	Potri.001G182400.1	POPTRDRAFT_751771	Peroxidase superfamily protein	0.148012	0	0.0659305	0.0596209	0	0	Down	-0.78741	Up	Down	Down	NA	1.34764	NA	Up
POPTR_0001s18280	Potri.001G182500.1	POPTRDRAFT_751772	NA	2.13067	0.105406	0	2.45886	0.22699	0	-3.8517	Down	Down	-2.5816	Down	Down	-0.163002	-1.39974	NA
POPTR_0001s18290	Potri.001G182600.2	POPTRDRAFT_797535	RAD3-like DNA-binding helicase protein	0.690399	0.163382	0.196148	0.627214	0.105368	0.203792	-1.4856	-1.437	0.12027	-1.7948	-1.111	0.75019	0.179815	0.491038	-0.133354
POPTR_0001s18300	Potri.001G182700.1	POPTRDRAFT_171581	Sulfite exporter TauE/SafE family protein	1.12241	0.0267205	0.208713	1.19878	0.0745847	0.133164	-4.7501	-2.0462	2.7822	-3.2536	-2.653	0.67111	-0.0469553	-1.55595	0.571819
POPTR_0001s18310	Potri.001G182800.1	POPTRDRAFT_751775	NA	0	0	0	0	0	0	NA	NA	NA	NA	NA	NA	NA	NA	NA
POPTR_0001s18320	NA	NA	NA	0	0	0	0.245343	0	0	NA	NA	NA	Down	Down	NA	Down	NA	NA
POPTR_0001s18330	Potri.001G182900.1	POPTRDRAFT_815218	RAB GTPase homolog G3C	36.6499	56.0201	14.3931	20.7621	41.3149	12.1404	1.1967	-0.96332	-2.0853	1.7792	-0.26031	-1.9716	0.863324	0.28511	0.173926
POPTR_0001s18340	Potri.001G183000.2	POPTRDRAFT_1067519	proline extensin-like receptor kinase 1	5.57855	10.0171	7.12273	5.14388	6.39259	6.38429	1.4228	0.73946	-0.60889	1.0782	0.82354	-0.18733	0.158192	0.505686	0.0886802
POPTR_0001s18350	NA	NA	NA	0	0	0	0	0	0	NA	NA	NA	NA	NA	NA	NA	NA	NA
POPTR_0001s18360	Potri.001G183100.1	NA	Phox-associated domain;Phox-like;Sorting nexin	5.69057	6.7464	5.09943	5.98261	6.10341	4.78876	0.81405	0.22827	-0.51256	0.80046	0.19174	-0.54175	-0.0293649	-0.0104367	0.0211759
POPTR_0001s18370	Potri.001G183200.1	POPTRDRAFT_705727	Zinc-binding ribosomal protein family protein	298.945	139.538	176.888	230.54	98.5537	134.254	-0.52994	-0.37032	0.23318	-0.45215	-0.26936	0.24982	0.414109	0.342798	0.327908
POPTR_0001s18380	Potri.001G183300.1	NA	Sulfite exporter TauE/SafE family protein	0	0	0	0	0	0	NA	NA	NA	NA	NA	NA	NA	NA	NA
POPTR_0001s18390	Potri.001G183400.1	NA	Sulfite exporter TauE/SafE family protein	7.37286	0	0	7.2082	0	0	Down	Down	NA	Down	Down	NA	0.0735901	NA	NA
POPTR_0001s18400	Potri.001G183500.2	POPTRDRAFT_1067531	PDI-like 1-5	28.8962	1.70772	4.21012	27.1713	1.42434	3.57176	-3.5075	-2.3928	1.189	-3.5086	-2.4169	1.1588	0.129354	0.131758	0.168781
POPTR_0001s18410	Potri.001G183600.1	POPTRDRAFT_640861	NA	17.9187	4.52956	5.32929	16.4967	3.25353	2.77955	-1.4447	-1.3651	0.15056	-1.6098	-2.0576	-0.37968	0.160251	0.331245	0.866802
POPTR_0001s18420	Potri.001G183700.1	POPTRDRAFT_548856	D-isomer specific 2-hydroxyacid dehydrogenase family protein	3.10576	0.738758	1.86521	3.87513	0.929786	2.00395	-1.5442	-0.3489	1.2655	-1.2989	-0.43502	0.93351	-0.275141	-0.509025	-0.177133
POPTR_0001s18430	Potri.001G183800.1	POPTRDRAFT_797542	RHO guanyl-nucleotide exchange factor 12	1.16998	0.110715	0.0454188	0.167771	0	0	-2.9166	-4.292	-1.3032	Down	Down	NA	2.83479	Up	Up
POPTR_0001s18440	NA	NA	NA	0	0	0	0	0	0	NA	NA	NA	NA	NA	NA	NA	NA	NA
POPTR_0001s18450	NA	NA	NA	0	0	0	0	0	0.0670378	NA	NA	NA	NA	Up	Up	NA	NA	Down
POPTR_0001s18460	NA	NA	NA	37.3522	20.5013	17.4848	42.5357	20.2329	22.9106	-0.2972	-0.70911	-0.33842	-0.30368	-0.3818	-0.011071	-0.147411	-0.135234	-0.459934
POPTR_0001s18470	Potri.001G184100.3	POPTRDRAFT_797543	HD-ZIP IV family of homeobox-leucine zipper protein with lipid-binding START domain	21.9721	28.6562	22.5444	28.4621	27.7802	25.0702	0.95226	0.42171	-0.45756	0.73261	0.32988	-0.33524	-0.330385	-0.106047	-0.224849
POPTR_0001s18480	NA	NA	NA	0	0	0	0	0	0	NA	NA	NA	NA	NA	NA	NA	NA	NA
POPTR_0001s18490	Potri.001G184200.1	NA	BTB-POZ and MATH domain 4	1.78488	3.7558	4.28408	4.34921	7.52831	8.93553	1.6349	1.6501	0.086436	1.5567	1.5485	0.057828	-1.24746	-1.16225	-1.13158
POPTR_0001s18500	Potri.001G184300.1	POPTRDRAFT_171647	laccase 17	0.0339353	0	0.035422	0	0	0	Down	0.47162	Up	NA	NA	NA	Up	NA	Up
POPTR_0001s18510	NA	NA	NA	1.80784	2.00804	1.85423	1.34752	0.269574	1.25309	0.69832	0.42083	-0.2059	-1.4701	0.40098	1.9319	0.464043	2.65404	0.501746
POPTR_0001s18520	NA	NA	NA	0	0	0	0	0	0	NA	NA	NA	NA	NA	NA	NA	NA	NA
POPTR_0001s18530	NA	POPTRDRAFT_792915	NA	0	0	0	0	0	0	NA	NA	NA	NA	NA	NA	NA	NA	NA
POPTR_0001s18540	NA	NA	NA	13.9376	11.692	20.1643	16.6079	9.46214	16.8362	0.31439	0.92001	0.67874	-0.039343	0.53086	0.63714	-0.213247	0.146856	0.19033
POPTR_0001s18550	Potri.001G184800.1	POPTRDRAFT_751807	Tesmin/TSO1-like CXC domain-containing protein	0.115864	0.186858	0.118859	0.0374054	0.0402869	0.0774735	1.2995	0.42892	-0.79407	0.80405	1.5683	0.82845	1.68754	2.16544	0.562673
POPTR_0001s18560	NA	POPTRDRAFT_640877	NA	10.4015	2.55547	7.63504	11.3844	3.12286	7.80275	-1.4644	-0.058235	1.4779	-1.1315	-0.033525	1.1651	-0.0902383	-0.421021	-0.10099
POPTR_0001s18570	Potri.001G185100.1	NA	golgin candidate 5	14.0043	5.01661	11.4545	17.0596	3.55385	15.7895	-0.93283	0.095171	1.1	-1.4978	0.4013	1.9667	-0.241812	0.331624	-0.534022
POPTR_0001s18580	Potri.001G185200.1	POPTRDRAFT_751810	RING/U-box superfamily protein	0.0885784	0	0.078913	0	0	0	Down	0.21259	Up	NA	NA	NA	Up	NA	Up
POPTR_0001s18590	Potri.001G185300.1	POPTRDRAFT_705740	Major facilitator superfamily protein	3.65919	0.734728	1.39794	2.15098	0.323639	0.639971	-1.7631	-1.0035	0.83103	-1.955	-1.2385	0.78312	0.805837	1.00789	1.05518
POPTR_0001s18600	Potri.001G185400.1	NA	NA	0	0	0	0	0	0	NA	NA	NA	NA	NA	NA	NA	NA	NA
POPTR_0001s18610	NA	NA	NA	15.1579	17.2981	11.9798	14.857	17.4053	7.41686	0.7688	0.046274	-0.64844	0.9897	-0.48943	-1.4116	0.0716796	-0.147167	0.621431
POPTR_0001s18620	NA	NA	NA	20.4125	26.9276	16.1126	19.5444	33.1472	10.4922	0.97057	0.044891	-0.85184	1.5304	-0.38371	-1.8462	0.106267	-0.449284	0.548654
POPTR_0001s18630	Potri.001G185600.2	POPTRDRAFT_1067569	isopropylmalate dehydrogenase 2	40.6176	9.299	10.3431	38.2094	7.04743	9.79457	-1.5665	-1.5854	0.053772	-1.6716	-1.4527	0.28657	0.126293	0.238837	0.00776091
POPTR_0001s18640	Potri.001G185700.1	POPTRDRAFT_751814	Major facilitator superfamily protein	12.8427	9.6649	12.0802	12.3235	6.53908	9.31565	0.14313	0.29633	0.22565	-0.16371	0.10781	0.33959	0.100175	0.413003	0.303074
POPTR_0001s18650	Potri.001G185800.1	NA	Isochorismatase family protein	0	0	0	0	0	0	NA	NA	NA	NA	NA	NA	NA	NA	NA
POPTR_0001s18660	Potri.001G185900.4	POPTRDRAFT_640889	basic helix-loop-helix (bHLH) DNA-binding superfamily protein	17.9955	42.2579	27.0438	21.2184	36.683	23.4247	1.7942	0.97526	-0.74666	1.5551	0.65516	-0.83267	-0.19702	0.0480809	0.136667
POPTR_0001s18670	Potri.001G186000.1	POPTRDRAFT_640890	Pex2/Pex12 N-terminal domain-containing protein / zinc finger (C3HC4-type RING finger) family protein	5.225	2.57011	3.41196	6.2624	2.05001	3.06283	-0.451	-0.22879	0.29457	-0.84737	-0.52003	0.39395	-0.220161	0.179984	0.0848046
POPTR_0001s18680	Potri.001G186100.4	POPTRDRAFT_829559	phytochrome-associated protein 2	60.7825	27.1458	30.1384	72.0658	16.4608	27.8837	-0.61644	-0.62719	0.061291	-1.3827	-0.85736	0.59363	-0.203582	0.569204	0.0406493
POPTR_0001s18690	Potri.001G186200.1	POPTRDRAFT_797550	NA	5.14553	0.614313	0.918757	3.62888	0.375426	0.810108	-2.5109	-2.0964	0.48747	-2.5387	-1.6522	0.95347	0.544331	0.57509	0.115195
POPTR_0001s18700	NA	NA	NA	0	0	0	0	0	0	NA	NA	NA	NA	NA	NA	NA	NA	NA
POPTR_0001s18710	Potri.001G186500.1	NA	Tetratricopeptide repeat (TPR)-like superfamily protein	2.29861	0.455479	1.86325	1.3791	0.285548	1.02629	-1.816	0.082958	1.9682	-1.5568	0.08825	1.7142	0.780624	0.528015	0.788054
POPTR_0001s18720	Potri.001G186600.10	POPTRDRAFT_841861	Predicted eukaryotic LigT	7.62833	2.32781	4.66404	7.3232	0.837144	3.36886	-1.145	-0.32321	0.89552	-2.4223	-0.609	1.8815	0.0996701	1.37364	0.400376
POPTR_0001s18730	Potri.001G186700.2	POPTRDRAFT_548890	delta tonoplast integral protein	195.224	81.4775	16.2451	150.887	72.132	13.6702	-0.6807	-3.1991	-2.4436	-0.31815	-2.954	-2.5693	0.411946	0.0495862	0.18249
POPTR_0001s18740	Potri.001G186800.1	POPTRDRAFT_1067594	NDH-dependent cyclic electron flow 1	0.479259	0.214441	0.0879704	0.477309	0.115449	0	-0.68373	-2.0611	-1.3032	-1.2098	Down	Down	0.0375608	0.600263	Up
POPTR_0001s18750	Potri.001G186900.1	POPTRDRAFT_829561	tRNAse Z4	6.53217	3.03108	8.19954	8.4886	3.58894	8.82749	-0.54802	0.71577	1.3363	-0.4809	0.56986	1.1187	-0.336352	-0.397688	-0.177011
POPTR_0001s18760	Potri.001G187000.3	POPTRDRAFT_705784	ENTH/VHS family protein	21.4623	31.3402	29.5497	24.0098	34.9324	43.6295	1.1124	0.84677	-0.19236	1.2996	1.3741	0.142	-0.119347	-0.302458	-0.632478
POPTR_0001s18770	Potri.001G187100.1	NA	LETM1-like protein	3.40173	0.694045	0.513388	2.29837	0.0840562	0.144369	-1.7372	-2.3407	-0.52873	-3.9949	-3.4852	0.57323	0.607423	2.87437	1.77044
POPTR_0001s18780	Potri.001G187200.1	POPTRDRAFT_705789	cytochrome c oxidase 19-2	9.55261	6.52893	7.26068	9.85104	3.90471	5.61935	0.0033921	-0.0084339	0.060236	-0.54978	-0.30034	0.31498	-0.00558808	0.559036	0.301628
POPTR_0001s18790	Potri.001G187300.3	POPTRDRAFT_846275	NA	2.87819	1.25204	0.658177	4.0177	1.03691	0.722986	-0.6581	-1.7485	-1.016	-1.1663	-1.9588	-0.72303	-0.432551	0.087389	-0.207747
POPTR_0001s18800	Potri.001G187500.1	TINYL1	Integrase-type DNA-binding superfamily protein	4.11323	2.13961	7.52085	5.39445	1.8639	5.416	-0.41074	1.253	1.7355	-0.81396	0.52052	1.405	-0.346325	0.0614979	0.399477
POPTR_0001s18810	Potri.001G187600.1	POPTRDRAFT_171738	Ankyrin repeat family protein	1.24615	0.043849	0.0357316	0.444709	0.169288	0.0362988	-4.1825	-4.7282	-0.46302	-0.60788	-3.1047	-2.4359	1.53449	-2.04901	-0.0691784
POPTR_0001s18820	Potri.001G187700.1	POPTRDRAFT_751836	early nodulin-like protein 7	0	0	0	0	0	0	NA	NA	NA	NA	NA	NA	NA	NA	NA
POPTR_0001s18830	NA	NA	NA	0	0	0	0	0	0	NA	NA	NA	NA	NA	NA	NA	NA	NA
POPTR_0001s18840	Potri.001G187800.1	POPTRDRAFT_171742	NA	0	0	0	0	0	0	NA	NA	NA	NA	NA	NA	NA	NA	NA
POPTR_0001s18850	Potri.001G188000.1	POPTRDRAFT_751837	Uncharacterised protein family (UPF0497)	21.7097	0.745378	1.10427	21.8191	0.656049	0.507264	-4.2885	-3.9092	0.45338	-4.2769	-4.9174	-0.57575	0.0328561	0.0268936	1.05712
POPTR_0001s18860	NA	NA	NA	0	0	0	0	0	0	NA	NA	NA	NA	NA	NA	NA	NA	NA
POPTR_0001s18870	Potri.001G188200.1	NA	Core-2/I-branching beta-1	0.595297	1.3549	1.39139	0.766965	0.876744	0.924133	1.7687	1.6188	-0.078491	0.9062	0.78885	-0.044261	-0.326147	0.530715	0.511535
POPTR_0001s18880	Potri.001G188300.1	POPTRDRAFT_548906	mitotic phosphoprotein N\' end (MPPN) family protein	26.5242	27.2207	69.2502	30.2523	23.9591	84.005	0.59964	1.7698	1.2433	0.42138	1.9859	1.6324	-0.147741	0.0354173	-0.34965
POPTR_0001s18890	Potri.001G188400.2	POPTRDRAFT_751839	NA	0.103966	0	0	0.0908578	0	0	Down	Down	NA	Down	Down	NA	0.265751	NA	NA
POPTR_0001s18900	NA	NA	NA	33.5334	1.15481	0.151203	18.9723	1.2133	0	-4.3765	-7.4176	-2.9777	-3.2356	Down	Down	0.86131	-0.262143	Up
POPTR_0001s18910	Potri.001G188600.1	NA	nucleotidyltransferases	0	0	0	0.0967669	0	0	NA	NA	NA	Down	Down	NA	Down	NA	NA
POPTR_0001s18920	Potri.001G188700.1	POPTRDRAFT_171763	Protein of unknown function (DUF1677)	0	0	0	0	0	0	NA	NA	NA	NA	NA	NA	NA	NA	NA
POPTR_0001s18930	Potri.001G188800.3	HB5	Homeobox-leucine zipper family protein / lipid-binding START domain-containing protein	35.3825	36.9431	44.636	36.3083	27.2326	41.3878	0.62457	0.71958	0.16834	0.33217	0.70234	0.4382	0.00722429	0.302366	0.038558
POPTR_0001s18940	NA	NA	NA	0	0	0	0	0	0	NA	NA	NA	NA	NA	NA	NA	NA	NA
POPTR_0001s18950	Potri.001G188900.1	POPTRDRAFT_593226	NA	27.3055	23.2127	24.028	28.2235	26.0969	18.2779	0.3134	0.20264	-0.03891	0.66263	-0.11365	-0.70853	-0.00614953	-0.345073	0.323706
POPTR_0001s18960	NA	NA	NA	0	0	0	0	0	0	NA	NA	NA	NA	NA	NA	NA	NA	NA
POPTR_0001s18970	NA	NA	NA	0	0	0	0	0	0	NA	NA	NA	NA	NA	NA	NA	NA	NA
POPTR_0001s18980	NA	NA	NA	7.06104	6.70463	7.41739	6.27723	6.04659	7.95328	0.49745	0.45591	0.032835	0.70031	0.85443	0.22175	0.214101	0.0131493	-0.169854
POPTR_0001s18990	Potri.001G189100.1	POPTRDRAFT_1067623	Protein kinase family protein	10.9453	13.431	12.9414	12.2571	11.4587	11.3602	0.86802	0.62698	-0.16797	0.66398	0.4016	-0.19536	-0.122714	0.0849457	0.116942
POPTR_0001s19000	Potri.001G189200.2	POPTRDRAFT_829564	sequence-specific DNA binding transcription factors;sequence-specific DNA binding	6.76496	5.03123	8.67082	7.58931	3.23233	7.13331	0.14441	0.74613	0.67495	-0.4638	0.4207	0.95106	-0.127794	0.485731	0.212399
POPTR_0001s19010	Potri.001G189300.1	NA	NA	1.66191	0	2.24252	2.00116	0.64459	1.2427	Down	0.80881	Up	-0.95431	-0.17665	0.84659	-0.220497	Down	0.782192
POPTR_0001s19020	Potri.001G189400.1	POPTRDRAFT_797559	downstream target of AGL15-4	4.54425	0.761152	0.578601	4.70218	0.439195	0.565546	-2.0545	-2.5844	-0.45894	-2.7381	-2.5375	0.27508	-0.0082135	0.676896	-0.0444108
POPTR_0001s19030	Potri.001G189500.1	PDR8	ABC-2 and Plant PDR ABC-type transporter family protein	40.6764	9.17268	5.83862	43.0097	5.93158	4.24863	-1.6077	-2.4157	-0.73634	-2.1056	-2.8264	-0.65346	-0.0359289	0.469603	0.388992
POPTR_0001s19040	Potri.001G189600.1	NA	NA	0	0	0	0	0	0	NA	NA	NA	NA	NA	NA	NA	NA	NA
POPTR_0001s19050	Potri.001G189700.6	NA	NADP-malic enzyme 4	75.5568	65.3692	109.746	79.8594	58.205	115.221	0.35455	0.92493	0.64365	0.30498	1.0412	0.80379	-0.0380007	0.0166987	-0.140028
POPTR_0001s19060	NA	NA	NA	18.3233	8.15016	14.2231	10.583	5.81538	19.5924	-0.60729	0.018609	0.70139	-0.090873	1.4017	1.5607	0.837371	0.327573	-0.530226
POPTR_0001s19070	Potri.001G189800.4	POPTRDRAFT_705811	Homeodomain-like superfamily protein	10.9044	3.54915	8.27312	10.2221	5.41767	9.21617	-1.0662	-0.014647	1.1237	-0.15669	0.36314	0.5874	0.136424	-0.766508	-0.227319
POPTR_0001s19080	Potri.001G189900.1	POPTRDRAFT_751856	HPT phosphotransmitter 4	0	0	0	0	0	0	NA	NA	NA	NA	NA	NA	NA	NA	NA
POPTR_0001s19090	Potri.001G190000.2	PAFA901	hydroxyproline-rich glycoprotein family protein	26.2454	23.1733	27.1645	28.0646	18.8315	25.4927	0.37654	0.43632	0.13231	0.17744	0.37415	0.26467	-0.0549352	0.149527	0.0210926
POPTR_0001s19100	Potri.001G190100.1	POPTRDRAFT_1067647	2-oxoglutarate (2OG) and Fe(II)-dependent oxygenase superfamily protein	7.0521	1.57318	0.748094	6.10271	0.59253	0.467994	-1.5888	-2.8525	-1.1929	-2.5926	-3.1909	-0.52951	0.248361	1.25683	0.597826
POPTR_0001s19110	Potri.001G190200.1	NA	protein kinase family protein / peptidoglycan-binding LysM domain-containing protein	15.0928	10.4451	13.1918	14.2431	8.87888	10.6299	0.022019	0.19008	0.2407	0.0682	0.089453	0.088478	0.126262	0.085528	0.241746
POPTR_0001s19120	Potri.001G190300.3	POPTRDRAFT_640932	phytochrome-associated protein 1	36.2878	47.7166	8.14823	36.2482	37.7429	9.31016	0.9814	-1.7715	-2.6781	0.84317	-1.4486	-2.2245	0.0445925	0.186756	-0.26396
POPTR_0001s19130	Potri.001G190400.1	POPTRDRAFT_815248	hexokinase 2	22.3557	2.82035	2.60633	16.8931	2.2679	2.87552	-2.4276	-2.7133	-0.21232	-2.1069	-2.0439	0.13015	0.442871	0.133186	-0.211555
POPTR_0001s19140	Potri.001G190500.1	POPTRDRAFT_171823	IQ-domain 26	5.70689	1.42202	1.09227	4.88695	0.340964	0.957083	-1.4553	-1.9996	-0.47281	-3.0107	-1.8404	1.2361	0.264744	1.838	0.119561
POPTR_0001s19150	NA	POPTRDRAFT_751864	NA	0.101244	0	0	0.183485	0	0	Down	Down	NA	Down	Down	NA	-0.814505	NA	NA
POPTR_0001s19160	Potri.001G190700.1	POPTRDRAFT_751865	oxidative stress 3	54.9214	59.3908	7.58521	34.5603	86.1655	9.86012	0.70241	-2.473	-3.1	2.1144	-1.2993	-3.3472	0.709028	-0.697387	-0.44917
POPTR_0001s19170	Potri.001G190800.4	POPTRDRAFT_548926	profilin 3	28.886	3.17527	1.57213	26.1167	4.34314	3.7429	-2.5972	-3.8129	-1.1393	-1.8115	-2.2909	-0.41192	0.187208	-0.595757	-1.31933
POPTR_0001s19180	Potri.001G191000.1	NA	HAD superfamily	238.881	14.6622	6.28664	132.974	9.10084	5.63091	-3.4291	-4.8627	-1.3581	-3.0899	-4.0507	-0.89436	0.886511	0.548781	0.0896044
POPTR_0001s19190	Potri.001G191100.1	POPTRDRAFT_815252	Insulinase (Peptidase family M16) protein	79.8612	40.0735	45.9761	79.0486	37.976	47.0291	-0.42485	-0.40999	0.088266	-0.28852	-0.23822	0.11725	0.0545947	-0.0762475	-0.102557
POPTR_0001s19200	Potri.001G191200.1	POPTRDRAFT_1067679	ATP-dependent peptidases;nucleotide binding;serine-type endopeptidases;DNA helicases;ATP binding;damaged DNA binding;nucleoside-triphosphatases	9.57277	2.13169	8.07491	11.6105	1.31599	8.55594	-1.6178	0.13968	1.8287	-2.3583	0.070761	2.4957	-0.238117	0.513788	-0.155084
POPTR_0001s19210	Potri.001G191300.2	POPTRDRAFT_171848	actin binding protein family	8.21868	13.5553	13.5032	9.71219	10.5971	10.4383	1.2759	1.1039	-0.099472	0.88816	0.61922	-0.20078	-0.196167	0.197913	0.301644
POPTR_0001s19220	Potri.001G191400.5	NA	GDSL-like Lipase/Acylhydrolase superfamily protein	0	0	0	0.0398043	0	0	NA	NA	NA	Down	Down	NA	Down	NA	NA
POPTR_0001s19230	Potri.001G191500.1	POPTRDRAFT_844144	poly(A) binding protein 6	0.106417	0	0	0.0544817	0	0	Down	Down	NA	Down	Down	NA	1.0135	NA	NA
POPTR_0001s19240	Potri.001G191600.1	NA	GDSL-like Lipase/Acylhydrolase superfamily protein	0.136728	0	0	0	0	0	Down	Down	NA	NA	NA	NA	Up	NA	NA
POPTR_0001s19250	Potri.001G191800.1	NA	basic helix-loop-helix (bHLH) DNA-binding superfamily protein	1.65109	0.668781	0.528547	1.16286	0.420618	0.139505	-0.76805	-1.2629	-0.42208	-0.70858	-2.5438	-1.7651	0.55309	0.502801	1.84757
POPTR_0001s19260	Potri.001G191900.1	POPTRDRAFT_815256	histidine phosphotransfer protein 6	1.91278	0.345969	0.598894	3.44484	0.615844	1.08092	-1.9007	-1.2914	0.68264	-1.7767	-1.1601	0.68633	-0.808194	-0.935024	-0.925468
POPTR_0001s19270	Potri.001G192000.1	POPTRDRAFT_1067695	Protein of unknown function (DUF567)	4.60295	2.45585	1.27078	5.5378	0.559567	1.19389	-0.36753	-1.4772	-1.0399	-2.577	-1.7015	0.94292	-0.222148	1.99221	0.0157748
POPTR_0001s19280	Potri.001G192100.1	POPTRDRAFT_841208	blue-copper-binding protein	0	0	0	0	0	0	NA	NA	NA	NA	NA	NA	NA	NA	NA
POPTR_0001s19290	Potri.001G192200.3	POPTRDRAFT_751886	Glycosyl hydrolase superfamily protein	3.07136	0.873001	0.190568	3.19766	0.815969	0.291122	-1.273	-3.6141	-2.2654	-1.219	-2.9438	-1.6568	-0.0160482	-0.0622563	-0.670137
POPTR_0001s19300	Potri.001G192300.1	POPTRDRAFT_751887	NA	5.56393	5.20282	9.232	5.09493	5.57058	6.79132	0.44921	1.1175	0.74064	0.88884	0.92682	0.10469	0.170038	-0.261515	0.375551
POPTR_0001s19310	NA	NA	NA	4.60334	2.91143	3.77122	4.59126	4.63875	3.74731	-0.079862	0.096893	0.25115	0.79954	0.22201	-0.50825	0.0472129	-0.827427	-0.065205
POPTR_0001s19320	Potri.001G192600.1	POPTRDRAFT_842706	HSP20-like chaperones superfamily protein	0.159859	19.7352	0.239506	0.220229	42.3017	0.626023	7.5156	0.97017	-6.4705	8.4129	2.0241	-6.3216	-0.413048	-1.29843	-1.45332
POPTR_0001s19330	Potri.001G192700.1	POPTRDRAFT_829576	NA	20.7936	8.02173	6.46417	17.5256	6.42523	7.36906	-0.80192	-1.3021	-0.42675	-0.67661	-0.73758	0.0071017	0.288287	0.167982	-0.262411
POPTR_0001s19340	Potri.001G192800.1	POPTRDRAFT_1067701	NA	4.59502	1.70692	0.0916933	3.80072	2.26487	0.0838056	-0.85427	-5.2674	-4.3446	0.076471	-4.9824	-4.9853	0.314916	-0.604023	0.035335
POPTR_0001s19350	NA	NA	NA	0	0	0	0	0	0	NA	NA	NA	NA	NA	NA	NA	NA	NA
POPTR_0001s19360	Potri.001G193000.2	POPTRDRAFT_829577	phospholipase D alpha 1	273.015	600.463	587.447	233.568	484.747	555.306	1.7085	1.4909	-0.14392	1.8207	1.7615	0.008045	0.26724	0.159497	0.011041
POPTR_0001s19370	Potri.001G193100.2	POPTRDRAFT_815261	SNARE-like superfamily protein	71.1018	25.1851	30.7074	72.2205	28.1627	24.0267	-0.92492	-0.82524	0.17323	-0.57908	-1.0766	-0.43075	0.0179796	-0.321493	0.283884
POPTR_0001s19380	Potri.001G193200.1	POPTRDRAFT_751895	SPX domain gene 1	0.418892	2.30998	3.52582	0.403232	2.94918	3.52392	3.0624	3.4662	0.47803	3.6824	3.6477	0.034138	0.100857	-0.515295	-0.0707414
POPTR_0001s19390	Potri.001G193300.1	NA	Protein of unknown function	7.21051	4.19634	8.08364	6.79133	3.02455	7.10989	-0.20813	0.55149	0.83298	-0.42732	0.57901	1.075	0.127169	0.346754	0.113093
POPTR_0001s19400	NA	NA	NA	32.9384	32.7677	6.57517	25.6325	27.9231	4.24304	0.57871	-1.9413	-2.446	0.91066	-2.084	-2.9288	0.403812	0.0763511	0.561336
POPTR_0001s19410	Potri.001G193400.3	NA	NA	37.2844	38.195	7.06124	26.4601	32.245	6.78897	0.6255	-2.0166	-2.5673	1.0601	-1.4497	-2.442	0.537447	0.104535	-0.0155848
POPTR_0001s19420	Potri.001G193500.1	POPTRDRAFT_815264	Embryo-specific protein 3	31.2494	20.2635	9.65045	25.5827	23.0522	10.6403	-0.038076	-1.3099	-1.1968	0.63074	-0.75498	-1.3187	0.328568	-0.336224	-0.211354
POPTR_0001s19430	Potri.001G193600.1	POPTRDRAFT_751899	Amino acid dehydrogenase family protein	0	0	0	0.0745261	0	0	NA	NA	NA	Down	Down	NA	Down	NA	NA
POPTR_0001s19440	NA	NA	NA	11.2893	8.50332	11.4682	14.177	8.53021	9.54548	0.14088	0.40676	0.33798	0.056617	-0.059128	-0.049115	-0.286561	-0.190377	0.193914
POPTR_0001s19450	NA	NA	NA	21.9152	19.3099	25.5354	26.5532	15.4973	20.0202	0.38865	0.60886	0.29394	0.00033936	0.10587	0.17299	-0.235023	0.15908	0.28177
POPTR_0001s19460	Potri.001G193800.1	NA	zinc ion binding;nucleic acid binding	0	0	0	0	0	0	NA	NA	NA	NA	NA	NA	NA	NA	NA
POPTR_0001s19470	NA	NA	NA	0	0	0	0	0	0	NA	NA	NA	NA	NA	NA	NA	NA	NA
POPTR_0001s19480	Potri.001G193900.2	NA	Tudor/PWWP/MBT superfamily protein	7.48625	6.77425	7.11576	7.23508	4.13549	7.21182	0.41608	0.31222	-0.031014	-0.042416	0.50887	0.61908	0.0927263	0.557051	-0.0901954
POPTR_0001s19490	Potri.001G194000.1	POPTRDRAFT_815266	Ribosomal L28e protein family	275.059	78.1383	144.757	329.568	66.1417	140.603	-1.2558	-0.53881	0.78966	-1.5502	-0.71843	0.89889	-0.222353	0.0794844	-0.0281323
POPTR_0001s19500	Potri.001G194100.1	POPTRDRAFT_640969	NA	4.19744	16.715	11.8941	4.14701	24.9469	14.4261	2.5673	1.8881	-0.60495	3.375	2.3113	-0.99725	0.061621	-0.739893	-0.346867
POPTR_0001s19510	Potri.001G194200.1	NA	NA	0	0	0	0	0	0	NA	NA	NA	NA	NA	NA	NA	NA	NA
POPTR_0001s19520	Potri.001G194300.1	NA	NA	0	0	0	0	0	0	NA	NA	NA	NA	NA	NA	NA	NA	NA
POPTR_0001s19530	Potri.001G194400.1	POPTRDRAFT_815268	vacuolar protein sorting 46.1	92.4254	43.2722	35.774	84.8484	41.994	36.4711	-0.52833	-0.9832	-0.38156	-0.24872	-0.70579	-0.3894	0.16475	-0.109514	-0.0985696
POPTR_0001s19730	Potri.001G194500.1	NA	Major facilitator superfamily protein	0	0	0	0	0	0	NA	NA	NA	NA	NA	NA	NA	NA	NA
POPTR_0001s19740	NA	NA	NA	0	0	0	0	0	0	NA	NA	NA	NA	NA	NA	NA	NA	NA
POPTR_0001s19940	NA	NA	NA	0.54304	0.518954	0.461592	0.28779	0.529731	0.541003	0.50332	0.14823	-0.28454	1.6835	1.414	-0.201	0.938603	-0.226571	-0.31318
POPTR_0001s19950	Potri.001G195200.1	POPTRDRAFT_783847	NA	0	0	0	0	0	0	NA	NA	NA	NA	NA	NA	NA	NA	NA
POPTR_0001s19960	NA	NA	NA	0	0	0	0	0	0	NA	NA	NA	NA	NA	NA	NA	NA	NA
POPTR_0001s19970	Potri.001G194900.1	POPTRDRAFT_783859	NA	0	0	0	0	0	0	NA	NA	NA	NA	NA	NA	NA	NA	NA
POPTR_0001s19980	Potri.001G194700.1	POPTRDRAFT_783849	NA	0	0	0	0	0	0	NA	NA	NA	NA	NA	NA	NA	NA	NA
POPTR_0001s19990	Potri.001G195300.1	NA	RNA methyltransferase family protein	12.4286	11.253	24.3266	15.2077	11.5449	23.6937	0.41704	1.3562	1.0115	0.35641	1.1515	0.86236	-0.250795	-0.185206	-0.0320708
POPTR_0001s20000	Potri.001G195400.1	NA	NA	0	0	0.380527	0	0	0	NA	Up	Up	NA	NA	NA	NA	NA	Up
POPTR_0001s20010	Potri.001G195500.1	NA	NA	0	0	0	0	0	0	NA	NA	NA	NA	NA	NA	NA	NA	NA
POPTR_0001s20020	Potri.001G195600.1	NA	NA	3.27055	2.72842	3.41975	2.59156	2.30198	2.83702	0.31884	0.44559	0.19898	0.56288	0.63725	0.1403	0.372357	0.127634	0.196135
POPTR_0001s20030	Potri.001G195700.1	NA	NA	0.244062	1.0673	0	0.589867	0.515068	1.54952	2.7615	Down	Down	0.56829	1.8913	1.387	-1.23732	0.950989	Down
POPTR_0001s20040	Potri.001G195800.1	POPTRDRAFT_783839	NA	0	0	0	0	0	0	NA	NA	NA	NA	NA	NA	NA	NA	NA
POPTR_0001s20050	Potri.001G195900.1	POPTRDRAFT_1114195	Core-2/I-branching beta-1	7.76447	8.20185	11.5094	9.02166	7.52796	9.9787	0.63887	0.95361	0.38767	0.49713	0.65916	0.23076	-0.174177	-0.0271193	0.133682
POPTR_0001s20060	Potri.001G196000.1	POPTRDRAFT_580252	peptidase M20/M25/M40 family protein	0	0	0	0	0	0	NA	NA	NA	NA	NA	NA	NA	NA	NA
POPTR_0001s20070	NA	NA	NA	0	0	0	0.218199	0.155044	0.421269	NA	NA	NA	0.35293	1.4561	1.1689	Down	Down	Down
POPTR_0001s20080	NA	NA	NA	0	0	0	0	0	0	NA	NA	NA	NA	NA	NA	NA	NA	NA
POPTR_0001s20090	NA	POPTRDRAFT_670522	NA	0	0	0	0	0	0	NA	NA	NA	NA	NA	NA	NA	NA	NA
POPTR_0001s20100	NA	NA	NA	0	0	0	0	0	0	NA	NA	NA	NA	NA	NA	NA	NA	NA
POPTR_0001s20110	Potri.001G196400.1	POPTRDRAFT_580249	LOB domain-containing protein 22	0	0	0	0	0	0	NA	NA	NA	NA	NA	NA	NA	NA	NA
POPTR_0001s20310	Potri.001G196500.2	POPTRDRAFT_925067	RNA-binding (RRM/RBD/RNP motifs) family protein	24.7563	16.3811	15.6311	27.5544	15.0612	17.0998	-0.025587	-0.27863	-0.17983	-0.093411	-0.17578	-0.015128	-0.112068	-0.0381144	-0.200975
POPTR_0001s20320	Potri.001G196600.3	POPTRDRAFT_924043	serine/threonine phosphatase 7	5.47939	3.50556	4.69642	6.42667	3.78199	4.88756	-0.09276	0.16384	0.32823	0.016321	0.11607	0.16645	-0.190468	-0.288705	-0.128472
POPTR_0001s20330	Potri.001G196700.1	POPTRDRAFT_597692	SMAD/FHA domain-containing protein	10.0922	7.44212	6.04091	11.7092	4.0726	6.45951	0.12755	-0.35658	-0.41142	-0.74788	-0.34589	0.46911	-0.171983	0.709876	-0.168755
POPTR_0001s20340	NA	POPTRDRAFT_783495	NA	0	0	0	0	0	0	NA	NA	NA	NA	NA	NA	NA	NA	NA
POPTR_0001s20350	Potri.001G196800.1	NA	Survival protein SurE-like phosphatase/nucleotidase	19.4729	16.0431	18.116	20.0155	15.3312	16.7597	0.28613	0.28187	0.069383	0.38146	0.25542	-0.059134	0.002167	-0.087699	0.0435247
POPTR_0001s20360	Potri.001G196900.1	POPTRDRAFT_783485	NA	0	0	0	0	0	0	NA	NA	NA	NA	NA	NA	NA	NA	NA
POPTR_0001s20370	Potri.001G197000.1	MYB108	myb domain protein 26	0.0457616	0.0500299	0	0.0399919	0	0	0.76147	Down	Down	Down	Down	NA	0.265751	Up	NA
POPTR_0001s20380	Potri.001G197100.1	NA	IQ-domain 8	0.0744513	0	0	0	0	0	Down	Down	NA	NA	NA	NA	Up	NA	NA
POPTR_0001s20390	Potri.001G197200.1	NA	SNARE-like superfamily protein	37.8263	14.81	16.0864	31.2187	12.4059	16.8914	-0.79728	-0.84574	0.024038	-0.56266	-0.37538	0.25472	0.315053	0.0890967	-0.140842
POPTR_0001s20400	Potri.001G197300.1	POPTRDRAFT_597671	Protein phosphatase 2A	19.3138	13.738	18.0332	20.4586	9.95537	16.9567	0.062954	0.28752	0.29675	-0.27658	0.24146	0.58572	-0.0421367	0.304688	0.0178058
POPTR_0001s20410	Potri.001G197400.5	NA	ubiquitin-specific protease 7	18.817	11.0264	9.29502	18.309	12.1571	9.54095	-0.20109	-0.63233	-0.35745	0.18665	-0.42953	-0.55013	0.0815065	-0.300017	-0.105981
POPTR_0001s20420	NA	NA	NA	18.4277	12.4813	10.1491	17.9063	10.8017	11.3158	0.024279	-0.47306	-0.42242	0.062279	-0.14708	-0.14222	0.0869805	0.0529846	-0.225489
POPTR_0001s20430	NA	NA	NA	0	0	0	0	0	0	NA	NA	NA	NA	NA	NA	NA	NA	NA
POPTR_0001s20440	Potri.001G197500.1	POPTRDRAFT_299001	ATPase E1-E2 type family protein / haloacid dehalogenase-like hydrolase family protein	7.15543	3.36367	5.63361	6.13792	1.75873	5.38137	-0.54703	0.040725	0.65966	-1.042	0.32186	1.4308	0.263304	0.767592	-0.00304403
POPTR_0001s20450	Potri.001G197600.3	POPTRDRAFT_827589	casein kinase 1-like protein 2	40.3613	59.842	61.5826	45.206	57.0011	64.5426	1.1321	0.99492	-0.063879	1.106	1.0261	-0.012391	-0.121278	-0.0886769	-0.138216
POPTR_0001s20460	Potri.001G197700.2	POPTRDRAFT_742922	Protein of unknown function (DUF3511)	8.58987	2.56811	2.93092	8.06445	2.39993	3.35022	-1.1743	-1.1639	0.084338	-1.0275	-0.75692	0.33847	0.130326	-0.0173375	-0.261409
POPTR_0001s20470	Potri.001G197800.1	NA	NA	0	0	0	0	0	0	NA	NA	NA	NA	NA	NA	NA	NA	NA
POPTR_0001s20480	Potri.001G197900.2	POPTRDRAFT_681660	eukaryotic translation initiation factor 4A1	409.726	131.595	202.307	448.179	153.091	201.312	-1.065	-0.63357	0.50505	-0.7673	-0.64334	0.19101	-0.0885703	-0.379733	-0.0643347
POPTR_0001s20490	NA	NA	NA	0	0	0	0	0	0	NA	NA	NA	NA	NA	NA	NA	NA	NA
POPTR_0001s20500	NA	NA	NA	0	0	0	0	0	0	NA	NA	NA	NA	NA	NA	NA	NA	NA
POPTR_0001s20510	Potri.001G198000.1	POPTRDRAFT_1113734	Dihydrolipoamide acetyltransferase	2.16378	1.53561	2.05019	2.62903	0.889558	1.55984	0.031032	0.3055	0.34458	-0.77947	-0.24318	0.60107	-0.238131	0.588022	0.326154
POPTR_0001s20520	Potri.001G198100.1	POPTRDRAFT_597661	translocase of inner mitochondrial membrane 23	15.0527	5.53768	7.98464	13.5167	4.95875	10.977	-0.8888	-0.52721	0.43419	-0.6871	0.21133	0.96701	0.193456	-0.000561813	-0.531085
POPTR_0001s20530	NA	NA	NA	0	0	0	0	0	0	NA	NA	NA	NA	NA	NA	NA	NA	NA
POPTR_0001s20540	NA	NA	NA	0	0	0	0	0	0	NA	NA	NA	NA	NA	NA	NA	NA	NA
POPTR_0001s20550	NA	NA	NA	0	0	0	0	0	0	NA	NA	NA	NA	NA	NA	NA	NA	NA
POPTR_0001s20560	Potri.001G198300.1	NA	Protein kinase protein with adenine nucleotide alpha hydrolases-like domain	0	0	0	0	0	0	NA	NA	NA	NA	NA	NA	NA	NA	NA
POPTR_0001s20570	Potri.001G198500.1	NA	homology to ABI2	0.602441	0.446849	0.488813	0.34291	0	0.265778	0.099312	0.084002	0.05753	Down	0.13868	Up	0.854823	Up	0.819288
POPTR_0001s20580	Potri.001G198600.1	POPTRDRAFT_827585	DNA binding;DNA-directed RNA polymerases	16.4211	10.0159	14.0779	19.8805	10.207	13.2824	-0.14837	0.16313	0.38473	-0.19014	-0.069065	0.1888	-0.233499	-0.185448	0.0126556
POPTR_0001s20590	Potri.001G198700.1	POPTRDRAFT_923989	Ribosomal protein L18ae family	13.2288	17.3091	15.3788	15.8372	11.1558	13.8585	0.9605	0.60347	-0.28303	0.27201	0.31855	0.11305	-0.218445	0.475932	0.0814896
POPTR_0001s20600	Potri.001G198800.1	POPTRDRAFT_783458	NA	0.380208	21.6062	9.76775	0.778613	29.7399	5.86315	6.4162	5.0853	-1.2593	6.0774	3.4392	-2.5682	-0.9865	-0.641292	0.665366
POPTR_0001s20610	Potri.001G198900.1	POPTRDRAFT_783457	hydroxyproline-rich glycoprotein family protein	3.68184	10.2654	7.20982	2.78654	11.6289	4.27505	2.0476	1.3526	-0.62157	2.8506	1.1307	-1.6521	0.445208	-0.349827	0.680822
POPTR_0001s20620	Potri.001G199000.1	NA	aminopeptidase M1	0	0	0	0	0	0	NA	NA	NA	NA	NA	NA	NA	NA	NA
POPTR_0001s20630	Potri.001G199100.1	POPTRDRAFT_1113710	Pyridoxal-5\'-phosphate-dependent enzyme family protein	37.8771	24.4803	24.8932	35.5452	24.0498	23.4194	-0.065941	-0.21799	-0.0792	0.20303	-0.090508	-0.22641	0.131443	-0.131223	0.0182499
POPTR_0001s20640	Potri.001G199200.3	POPTRDRAFT_1113708	Myosin family protein with Dil domain	7.82223	3.59685	8.81581	7.58387	2.88852	10.3181	-0.56506	0.55733	1.195	-0.64022	0.95751	1.6655	0.088804	0.168774	-0.297394
POPTR_0001s20650	Potri.001G199300.1	POPTRDRAFT_597650	Pectin lyase-like superfamily protein	0	0	0	0	0	0	NA	NA	NA	NA	NA	NA	NA	NA	NA
POPTR_0001s20660	Potri.001G199500.1	POPTRDRAFT_640963	Ubiquitin-conjugating enzyme family protein	27.4729	19.35	34.8995	27.1473	18.5079	31.851	0.051124	0.73065	0.75243	0.21358	0.74216	0.5956	0.059131	-0.0961286	0.062376
POPTR_0001s20670	Potri.001G199600.3	POPTRDRAFT_924051	Amino acid dehydrogenase family protein	14.7773	10.0347	12.0419	14.7771	8.62648	10.8813	0.0052304	0.089248	0.15763	-0.015558	0.071268	0.15446	0.0437136	0.0692101	0.0761485
POPTR_0001s20680	Potri.001G199700.1	POPTRDRAFT_597641	Class II aaRS and biotin synthetases superfamily protein	0	0	0	0	0	0	NA	NA	NA	NA	NA	NA	NA	NA	NA
POPTR_0001s20690	NA	NA	NA	0	0	0	0	0	0	NA	NA	NA	NA	NA	NA	NA	NA	NA
POPTR_0001s20700	Potri.001G199800.1	POPTRDRAFT_783444	NA	0	0	0	0	0	0	NA	NA	NA	NA	NA	NA	NA	NA	NA
POPTR_0001s20710	Potri.001G200000.2	POPTRDRAFT_298916	Protein kinase protein with adenine nucleotide alpha hydrolases-like domain	14.542	3.65423	8.09204	13.2205	2.77622	9.98465	-1.4304	-0.45831	1.045	-1.515	0.10765	1.6902	0.179909	0.266068	-0.371899
POPTR_0001s20720	Potri.001G200100.1	CYP90D5	cytochrome P450	6.34987	2.91919	2.44056	5.79873	2.34499	2.50061	-0.55456	-0.99383	-0.36741	-0.554	-0.70196	-0.080355	0.170331	0.173518	-0.108096
[truncated: 39,382 more rows]
