# Supplementary material for: Molecular and physiological responses in roots of two full-sib poplars uncover mechanisms that contribute to differences in partial submergence tolerance
Source: Sci Rep. 2018 Aug 27;8:12829. doi: 10.1038/s41598-018-30821-y (PMC6110812; doi:10.1038/s41598-018-30821-y)
Supplement: Supplementary file 5 — Dataset 4 [file 41598_2018_30821_MOESM5_ESM.xls]

## Sheet: Sheet1
Supplementary Table 4. DEGs annotated to GO terms
Gene locus ID V2.0	GO terms
	Biological_process	Biological_process_description	Cellular_component	Cellular_component_description	Molecular_function	Molecular_function_description
POPTR_0001s00210	GO:0007165	signal transduction	GO:0000159	protein phosphatase type 2A complex	GO:0008601	protein phosphatase type 2A regulator activity
POPTR_0001s00220	GO:0006355	regulation of transcription, DNA-dependent	GO:0016020	membrane	GO:0003677	DNA binding
POPTR_0001s00250	GO:0055114	oxidation-reduction process	N	N	GO:0016491//GO:0005507	oxidoreductase activity//copper ion binding
POPTR_0001s00260	GO:0005975	carbohydrate metabolic process	N	N	N	N
POPTR_0001s00270	GO:0009636//GO:0005992//GO:0031342	response to toxin//trehalose biosynthetic process//negative regulation of cell killing	N	N	GO:0015643//GO:0003824	toxin binding//catalytic activity
POPTR_0001s00290	GO:0006351	transcription, DNA-dependent	GO:0019028	viral capsid	GO:0043565	sequence-specific DNA binding
POPTR_0001s00310	GO:0006633//GO:0008610	fatty acid biosynthetic process//lipid biosynthetic process	N	N	GO:0016747//GO:0003677//GO:0004315	transferase activity, transferring acyl groups other than amino-acyl groups//DNA binding//3-oxoacyl-[acyl-carrier-protein] synthase activity
POPTR_0001s00320	GO:0019354//GO:0016117//GO:0055114//GO:0008033//GO:0008652//GO:0006520//GO:0006631//GO:0006813//GO:0006098//GO:0046168//GO:0006779	siroheme biosynthetic process//carotenoid biosynthetic process//oxidation-reduction process//tRNA processing//cellular amino acid biosynthetic process//cellular amino acid metabolic process//fatty acid metabolic process//potassium ion transport//pentose-phosphate shunt//glycerol-3-phosphate catabolic process//porphyrin-containing compound biosynthetic process	GO:0005737	cytoplasm	GO:0016616//GO:0003857//GO:0004455//GO:0016705//GO:0050660//GO:0050661//GO:0003824//GO:0051287//GO:0004616//GO:0004499//GO:0016491//GO:0008677//GO:0043115	oxidoreductase activity, acting on the CH-OH group of donors, NAD or NADP as acceptor//3-hydroxyacyl-CoA dehydrogenase activity//ketol-acid reductoisomerase activity//oxidoreductase activity, acting on paired donors, with incorporation or reduction of molecular oxygen//flavin adenine dinucleotide binding//NADP binding//catalytic activity//NAD binding//phosphogluconate dehydrogenase (decarboxylati…
POPTR_0001s00330	GO:0006412//GO:0006813//GO:0046168//GO:0006098//GO:0055114//GO:0016117//GO:0006631//GO:0008652//GO:0008033	translation//potassium ion transport//glycerol-3-phosphate catabolic process//pentose-phosphate shunt//oxidation-reduction process//carotenoid biosynthetic process//fatty acid metabolic process//cellular amino acid biosynthetic process//tRNA processing	GO:0005737//GO:0005840	cytoplasm//ribosome	GO:0050661//GO:0050660//GO:0008677//GO:0016491//GO:0004616//GO:0051287//GO:0004499//GO:0016705//GO:0004455//GO:0003735//GO:0003857//GO:0016616	NADP binding//flavin adenine dinucleotide binding//2-dehydropantoate 2-reductase activity//oxidoreductase activity//phosphogluconate dehydrogenase (decarboxylating) activity//NAD binding//flavin-containing monooxygenase activity//oxidoreductase activity, acting on paired donors, with incorporation or reduction of molecular oxygen//ketol-acid reductoisomerase activity//structural constituent of ri…
POPTR_0001s00340	GO:0055114	oxidation-reduction process	N	N	GO:0005506//GO:0016705//GO:0020037	iron ion binding//oxidoreductase activity, acting on paired donors, with incorporation or reduction of molecular oxygen//heme binding
POPTR_0001s00350	GO:0006355	regulation of transcription, DNA-dependent	N	N	GO:0003700//GO:0043565	sequence-specific DNA binding transcription factor activity//sequence-specific DNA binding
POPTR_0001s00360	GO:0006413//GO:0009116	translational initiation//nucleoside metabolic process	N	N	GO:0003743	translation initiation factor activity
POPTR_0001s00410	GO:0005975	carbohydrate metabolic process	GO:0019028	viral capsid	GO:0004553	hydrolase activity, hydrolyzing O-glycosyl compounds
POPTR_0001s00430	N	N	GO:0005739	mitochondrion	GO:0003954//GO:0008137	NADH dehydrogenase activity//NADH dehydrogenase (ubiquinone) activity
POPTR_0001s00440	GO:0005975//GO:0055114//GO:0046168	carbohydrate metabolic process//oxidation-reduction process//glycerol-3-phosphate catabolic process	GO:0005737	cytoplasm	GO:0004553//GO:0016616//GO:0016491//GO:0051287	hydrolase activity, hydrolyzing O-glycosyl compounds//oxidoreductase activity, acting on the CH-OH group of donors, NAD or NADP as acceptor//oxidoreductase activity//NAD binding
POPTR_0001s00470	GO:0019836	hemolysis by symbiont of host erythrocytes	GO:0005576	extracellular region	N	N
POPTR_0001s00480	GO:0006357	regulation of transcription from RNA polymerase II promoter	GO:0016592	mediator complex	GO:0001104	RNA polymerase II transcription cofactor activity
POPTR_0001s00520	GO:0006370	mRNA capping	N	N	GO:0004482	mRNA (guanine-N7-)-methyltransferase activity
POPTR_0001s00550	GO:0006412//GO:0035556	translation//intracellular signal transduction	GO:0005840	ribosome	GO:0003676//GO:0005515//GO:0005524//GO:0004386//GO:0003735//GO:0016787//GO:0003682//GO:0003677	nucleic acid binding//protein binding//ATP binding//helicase activity//structural constituent of ribosome//hydrolase activity//chromatin binding//DNA binding
POPTR_0001s00560	GO:0006468	protein phosphorylation	N	N	GO:0004672//GO:0005524//GO:0005515	protein kinase activity//ATP binding//protein binding
POPTR_0001s00570	N	N	N	N	GO:0016787//GO:0005525//GO:0003924	hydrolase activity//GTP binding//GTPase activity
POPTR_0001s00580	GO:0071805	potassium ion transmembrane transport	GO:0016020	membrane	GO:0004674//GO:0015079	protein serine/threonine kinase activity//potassium ion transmembrane transporter activity
POPTR_0001s00590	GO:0071805	potassium ion transmembrane transport	GO:0016020	membrane	GO:0015079	potassium ion transmembrane transporter activity
POPTR_0001s00610	N	N	N	N	GO:0005198//GO:0008270//GO:0005515	structural molecule activity//zinc ion binding//protein binding
POPTR_0001s00630	GO:0055085//GO:0008544//GO:0006810	transmembrane transport//epidermis development//transport	GO:0016020//GO:0016021	membrane//integral to membrane	GO:0022857//GO:0005215	transmembrane transporter activity//transporter activity
POPTR_0001s00640	GO:0006270//GO:0006376//GO:0015986	DNA-dependent DNA replication initiation//mRNA splice site selection//ATP synthesis coupled proton transport	GO:0005685//GO:0000276	U1 snRNP//mitochondrial proton-transporting ATP synthase complex, coupling factor F(o)	GO:0003729//GO:0015078	mRNA binding//hydrogen ion transmembrane transporter activity
POPTR_0001s00650	GO:0016559	peroxisome fission	GO:0005779	integral to peroxisomal membrane	N	N
POPTR_0001s00680	GO:0007017	microtubule-based process	GO:0005875	microtubule associated complex	N	N
POPTR_0001s00690	GO:0006810	transport	GO:0016020	membrane	GO:0005215	transporter activity
POPTR_0001s00700	GO:0007264//GO:0006576//GO:0009231//GO:0055114	small GTPase mediated signal transduction//cellular biogenic amine metabolic process//riboflavin biosynthetic process//oxidation-reduction process	GO:0005622	intracellular	GO:0003924//GO:0008703//GO:0005524//GO:0005525	GTPase activity//5-amino-6-(5-phosphoribosylamino)uracil reductase activity//ATP binding//GTP binding
POPTR_0001s00710	GO:0051276	chromosome organization	GO:0005694//GO:0008537	chromosome//proteasome activator complex	GO:0005524//GO:0005515//GO:0016887	ATP binding//protein binding//ATPase activity
POPTR_0001s00740	GO:0055114//GO:0006278	oxidation-reduction process//RNA-dependent DNA replication	N	N	GO:0016706//GO:0003723//GO:0003676//GO:0003964//GO:0008168//GO:0004523	oxidoreductase activity, acting on paired donors, with incorporation or reduction of molecular oxygen, 2-oxoglutarate as one donor, and incorporation of one atom each of oxygen into both donors//RNA binding//nucleic acid binding//RNA-directed DNA polymerase activity//methyltransferase activity//ribonuclease H activity
POPTR_0001s00760	GO:0055085	transmembrane transport	GO:0016021	integral to membrane	N	N
POPTR_0001s00790	GO:0008608	attachment of spindle microtubules to kinetochore	GO:0072686//GO:0042729	mitotic spindle//DASH complex	GO:0005515	protein binding
POPTR_0001s00820	GO:0006468	protein phosphorylation	N	N	GO:0005524//GO:0004672//GO:0005515	ATP binding//protein kinase activity//protein binding
POPTR_0001s00830	GO:0006869//GO:0032775	lipid transport//DNA methylation on adenine	GO:0016021	integral to membrane	GO:0009007//GO:0005319	site-specific DNA-methyltransferase (adenine-specific) activity//lipid transporter activity
POPTR_0001s00850	GO:0045046	protein import into peroxisome membrane	GO:0005779	integral to peroxisomal membrane	GO:0032403//GO:0003723//GO:0008270//GO:0003676	protein complex binding//RNA binding//zinc ion binding//nucleic acid binding
POPTR_0001s00880	GO:0009058	biosynthetic process	N	N	GO:0030170	pyridoxal phosphate binding
POPTR_0001s00890	GO:0006355	regulation of transcription, DNA-dependent	GO:0005634	nucleus	GO:0003700//GO:0003713	sequence-specific DNA binding transcription factor activity//transcription coactivator activity
POPTR_0001s00920	N	N	GO:0005680	anaphase-promoting complex	GO:0046872//GO:0005515//GO:0008270//GO:0004842	metal ion binding//protein binding//zinc ion binding//ubiquitin-protein ligase activity
POPTR_0001s00940	N	N	N	N	GO:0004100//GO:0005089	chitin synthase activity//Rho guanyl-nucleotide exchange factor activity
POPTR_0001s00970	N	N	N	N	GO:0016747	transferase activity, transferring acyl groups other than amino-acyl groups
POPTR_0001s00980	N	N	N	N	GO:0016747	transferase activity, transferring acyl groups other than amino-acyl groups
POPTR_0001s00990	N	N	N	N	GO:0016787	hydrolase activity
POPTR_0001s01010	GO:0051028	mRNA transport	GO:0005634	nucleus	N	N
POPTR_0001s01020	N	N	N	N	GO:0016747	transferase activity, transferring acyl groups other than amino-acyl groups
POPTR_0001s01030	GO:0006777	Mo-molybdopterin cofactor biosynthetic process	N	N	N	N
POPTR_0001s01040	GO:0055085	transmembrane transport	GO:0016021	integral to membrane	N	N
POPTR_0001s01050	GO:0006725//GO:0009058	cellular aromatic compound metabolic process//biosynthetic process	N	N	GO:0016853	isomerase activity
POPTR_0001s01060	N	N	N	N	GO:0005515	protein binding
POPTR_0001s01070	GO:0006468	protein phosphorylation	N	N	GO:0005524//GO:0004672	ATP binding//protein kinase activity
POPTR_0001s01090	GO:0006310//GO:0006281//GO:0006414	DNA recombination//DNA repair//translational elongation	GO:0005622//GO:0005840	intracellular//ribosome	GO:0005524//GO:0009378//GO:0043531//GO:0016887//GO:0003735	ATP binding//four-way junction helicase activity//ADP binding//ATPase activity//structural constituent of ribosome
POPTR_0001s01100	GO:0006355	regulation of transcription, DNA-dependent	GO:0005737//GO:0005634	cytoplasm//nucleus	GO:0003677//GO:0005515	DNA binding//protein binding
POPTR_0001s01120	GO:0006468	protein phosphorylation	N	N	GO:0005524//GO:0004672//GO:0005515	ATP binding//protein kinase activity//protein binding
POPTR_0001s01130	GO:0008299	isoprenoid biosynthetic process	N	N	GO:0003924//GO:0005525//GO:0004421	GTPase activity//GTP binding//hydroxymethylglutaryl-CoA synthase activity
POPTR_0001s01170	GO:0005975	carbohydrate metabolic process	N	N	GO:0004553//GO:0005515	hydrolase activity, hydrolyzing O-glycosyl compounds//protein binding
POPTR_0001s01180	GO:0051262//GO:0000921//GO:0055085	protein tetramerization//septin ring assembly//transmembrane transport	GO:0016021//GO:0005940	integral to membrane//septin ring	GO:0003676//GO:0022857	nucleic acid binding//transmembrane transporter activity
POPTR_0001s01190	N	N	N	N	GO:0005515	protein binding
POPTR_0001s01200	GO:0006265	DNA topological change	N	N	GO:0003918//GO:0003677//GO:0005524	DNA topoisomerase (ATP-hydrolyzing) activity//DNA binding//ATP binding
POPTR_0001s01210	N	N	N	N	GO:0003682	chromatin binding
POPTR_0001s01220	GO:0006357//GO:0006886//GO:0010506//GO:0006397//GO:0010508	regulation of transcription from RNA polymerase II promoter//intracellular protein transport//regulation of autophagy//mRNA processing//positive regulation of autophagy	GO:0005615//GO:0005783//GO:0005737//GO:0016592//GO:0000445//GO:0016021//GO:0019898	extracellular space//endoplasmic reticulum//cytoplasm//mediator complex//THO complex part of transcription export complex//integral to membrane//extrinsic to membrane	GO:0001104//GO:0043015//GO:0042802//GO:0008092//GO:0005515	RNA polymerase II transcription cofactor activity//gamma-tubulin binding//identical protein binding//cytoskeletal protein binding//protein binding
POPTR_0001s01230	N	N	N	N	GO:0000062	fatty-acyl-CoA binding
POPTR_0001s01270	N	N	N	N	GO:0005515	protein binding
POPTR_0001s01300	N	N	N	N	GO:0005515	protein binding
POPTR_0001s01310	GO:0006886//GO:0006355//GO:0015991//GO:0007049//GO:0006914	intracellular protein transport//regulation of transcription, DNA-dependent//ATP hydrolysis coupled proton transport//cell cycle//autophagy	GO:0005801//GO:0033179//GO:0005634//GO:0016020	cis-Golgi network//proton-transporting V-type ATPase, V0 domain//nucleus//membrane	GO:0015078//GO:0003677	hydrogen ion transmembrane transporter activity//DNA binding
POPTR_0001s01350	GO:0006412	translation	GO:0005840//GO:0005622	ribosome//intracellular	GO:0003735	structural constituent of ribosome
POPTR_0001s01360	N	N	N	N	GO:0003676	nucleic acid binding
POPTR_0001s01370	GO:0035092	sperm chromatin condensation	GO:0000228	nuclear chromosome	GO:0003677	DNA binding
POPTR_0001s01380	GO:0008152	metabolic process	GO:0005739	mitochondrion	GO:0008168//GO:0008137	methyltransferase activity//NADH dehydrogenase (ubiquinone) activity
POPTR_0001s01390	GO:0048193//GO:0006807//GO:0000902	Golgi vesicle transport//nitrogen compound metabolic process//cell morphogenesis	GO:0016020	membrane	GO:0004356	glutamate-ammonia ligase activity
POPTR_0001s01400	GO:0006355//GO:0010508	regulation of transcription, DNA-dependent//positive regulation of autophagy	GO:0005634	nucleus	GO:0003677	DNA binding
POPTR_0001s01420	GO:0006355//GO:0001503//GO:0006352//GO:0007155	regulation of transcription, DNA-dependent//ossification//transcription initiation, DNA-dependent//cell adhesion	GO:0005576	extracellular region	GO:0016987//GO:0003677//GO:0003700	sigma factor activity//DNA binding//sequence-specific DNA binding transcription factor activity
POPTR_0001s01460	N	N	GO:0016020	membrane	N	N
POPTR_0001s01470	N	N	N	N	GO:0008289	lipid binding
POPTR_0001s01480	GO:0006355	regulation of transcription, DNA-dependent	GO:0005634	nucleus	GO:0016818//GO:0005524	hydrolase activity, acting on acid anhydrides, in phosphorus-containing anhydrides//ATP binding
POPTR_0001s01510	GO:0006412	translation	GO:0005840//GO:0005622	ribosome//intracellular	GO:0008289//GO:0003735	lipid binding//structural constituent of ribosome
POPTR_0001s01520	GO:0009103//GO:0030259//GO:0005975//GO:0008152	lipopolysaccharide biosynthetic process//lipid glycosylation//carbohydrate metabolic process//metabolic process	N	N	GO:0030246//GO:0016758//GO:0008918	carbohydrate binding//transferase activity, transferring hexosyl groups//lipopolysaccharide 3-alpha-galactosyltransferase activity
POPTR_0001s01540	GO:0045226//GO:0006694//GO:0044237//GO:0008152//GO:0055114	extracellular polysaccharide biosynthetic process//steroid biosynthetic process//cellular metabolic process//metabolic process//oxidation-reduction process	N	N	GO:0003824//GO:0051287//GO:0016491//GO:0050662//GO:0003854//GO:0016616//GO:0008831//GO:0016620//GO:0046872//GO:0031419	catalytic activity//NAD binding//oxidoreductase activity//coenzyme binding//3-beta-hydroxy-delta5-steroid dehydrogenase activity//oxidoreductase activity, acting on the CH-OH group of donors, NAD or NADP as acceptor//dTDP-4-dehydrorhamnose reductase activity//oxidoreductase activity, acting on the aldehyde or oxo group of donors, NAD or NADP as acceptor//metal ion binding//cobalamin binding
POPTR_0001s01550	GO:0006694//GO:0044237//GO:0009089//GO:0008152//GO:0009058//GO:0055114	steroid biosynthetic process//cellular metabolic process//lysine biosynthetic process via diaminopimelate//metabolic process//biosynthetic process//oxidation-reduction process	N	N	GO:0003824//GO:0008839//GO:0016491//GO:0051287//GO:0050662//GO:0003854//GO:0016620//GO:0016616	catalytic activity//dihydrodipicolinate reductase activity//oxidoreductase activity//NAD binding//coenzyme binding//3-beta-hydroxy-delta5-steroid dehydrogenase activity//oxidoreductase activity, acting on the aldehyde or oxo group of donors, NAD or NADP as acceptor//oxidoreductase activity, acting on the CH-OH group of donors, NAD or NADP as acceptor
POPTR_0001s01560	GO:0045444	fat cell differentiation	N	N	GO:0003682	chromatin binding
POPTR_0001s01610	N	N	GO:0016020	membrane	N	N
POPTR_0001s01630	GO:0008152	metabolic process	N	N	GO:0005524//GO:0016301	ATP binding//kinase activity
POPTR_0001s01640	GO:0015031	protein transport	GO:0019031//GO:0016021	viral envelope//integral to membrane	N	N
POPTR_0001s01660	GO:0007264	small GTPase mediated signal transduction	GO:0005622	intracellular	GO:0005525//GO:0005515//GO:0043531//GO:0045182	GTP binding//protein binding//ADP binding//translation regulator activity
POPTR_0001s01670	GO:0006412	translation	GO:0005622//GO:0005840	intracellular//ribosome	GO:0005515//GO:0043531//GO:0003735	protein binding//ADP binding//structural constituent of ribosome
POPTR_0001s01680	GO:0007067	mitosis	GO:0072686//GO:0042729	mitotic spindle//DASH complex	GO:0005515	protein binding
POPTR_0001s01690	GO:0019069//GO:0006270//GO:0006355//GO:0006352	viral capsid assembly//DNA-dependent DNA replication initiation//regulation of transcription, DNA-dependent//transcription initiation, DNA-dependent	GO:0042025	host cell nucleus	GO:0016987//GO:0003677//GO:0003700	sigma factor activity//DNA binding//sequence-specific DNA binding transcription factor activity
POPTR_0001s01700	GO:0007264	small GTPase mediated signal transduction	GO:0005622	intracellular	GO:0005515//GO:0043531//GO:0005525//GO:0045182	protein binding//ADP binding//GTP binding//translation regulator activity
POPTR_0001s01710	GO:0007186	G-protein coupled receptor signaling pathway	N	N	GO:0004930	G-protein coupled receptor activity
POPTR_0001s01730	GO:0006468//GO:0048544	protein phosphorylation//recognition of pollen	N	N	GO:0004674//GO:0004222//GO:0004672//GO:0005524	protein serine/threonine kinase activity//metalloendopeptidase activity//protein kinase activity//ATP binding
POPTR_0001s01760	N	N	N	N	GO:0005515	protein binding
POPTR_0001s01770	GO:0007186	G-protein coupled receptor signaling pathway	N	N	GO:0019001//GO:0000166//GO:0005525//GO:0003924//GO:0031683//GO:0004871	guanyl nucleotide binding//nucleotide binding//GTP binding//GTPase activity//G-protein beta/gamma-subunit complex binding//signal transducer activity
POPTR_0001s01780	N	N	GO:0016020	membrane	GO:0019955	cytokine binding
POPTR_0001s01790	N	N	N	N	GO:0005524	ATP binding
POPTR_0001s01810	GO:0006355	regulation of transcription, DNA-dependent	N	N	GO:0003700	sequence-specific DNA binding transcription factor activity
POPTR_0001s01830	GO:0055114//GO:0006351	oxidation-reduction process//transcription, DNA-dependent	GO:0005634	nucleus	GO:0003677//GO:0016491	DNA binding//oxidoreductase activity
POPTR_0001s01840	GO:0006914//GO:0007049//GO:0043093//GO:0006355//GO:0006457//GO:0015991//GO:0006351//GO:0000917	autophagy//cell cycle//cytokinesis by binary fission//regulation of transcription, DNA-dependent//protein folding//ATP hydrolysis coupled proton transport//transcription, DNA-dependent//barrier septum formation	GO:0005634//GO:0005737//GO:0033179	nucleus//cytoplasm//proton-transporting V-type ATPase, V0 domain	GO:0015078//GO:0043565//GO:0000774//GO:0003677//GO:0042803//GO:0003700//GO:0051087	hydrogen ion transmembrane transporter activity//sequence-specific DNA binding//adenyl-nucleotide exchange factor activity//DNA binding//protein homodimerization activity//sequence-specific DNA binding transcription factor activity//chaperone binding
POPTR_0001s01870	GO:0006073//GO:0005975	cellular glucan metabolic process//carbohydrate metabolic process	GO:0048046//GO:0005618	apoplast//cell wall	GO:0004553//GO:0016762	hydrolase activity, hydrolyzing O-glycosyl compounds//xyloglucan:xyloglucosyl transferase activity
POPTR_0001s01880	GO:0030244	cellulose biosynthetic process	GO:0016020	membrane	GO:0008270//GO:0016760//GO:0016757	zinc ion binding//cellulose synthase (UDP-forming) activity//transferase activity, transferring glycosyl groups
POPTR_0001s01930	GO:0008152	metabolic process	N	N	GO:0016746	transferase activity, transferring acyl groups
POPTR_0001s01950	N	N	GO:0008250//GO:0016021	oligosaccharyltransferase complex//integral to membrane	GO:0004579	dolichyl-diphosphooligosaccharide-protein glycotransferase activity
POPTR_0001s01960	GO:0055114//GO:0006694//GO:0044237//GO:0045226	oxidation-reduction process//steroid biosynthetic process//cellular metabolic process//extracellular polysaccharide biosynthetic process	N	N	GO:0008831//GO:0016616//GO:0003854//GO:0050662//GO:0003824//GO:0005515	dTDP-4-dehydrorhamnose reductase activity//oxidoreductase activity, acting on the CH-OH group of donors, NAD or NADP as acceptor//3-beta-hydroxy-delta5-steroid dehydrogenase activity//coenzyme binding//catalytic activity//protein binding
POPTR_0001s01980	N	N	N	N	GO:0003950	NAD+ ADP-ribosyltransferase activity
POPTR_0001s02000	GO:0006412	translation	GO:0005840	ribosome	GO:0008270//GO:0003735	zinc ion binding//structural constituent of ribosome
POPTR_0001s02010	GO:0006811	ion transport	GO:0016020	membrane	GO:0005216//GO:0003682	ion channel activity//chromatin binding
POPTR_0001s02020	GO:0006952	defense response	GO:0005634	nucleus	GO:0005515	protein binding
POPTR_0001s02030	GO:0006813//GO:0006355//GO:0006275	potassium ion transport//regulation of transcription, DNA-dependent//regulation of DNA replication	GO:0016020	membrane	GO:0003677//GO:0043565//GO:0008289//GO:0003700//GO:0008556	DNA binding//sequence-specific DNA binding//lipid binding//sequence-specific DNA binding transcription factor activity//potassium-transporting ATPase activity
POPTR_0001s02040	N	N	GO:0009507	chloroplast	GO:0005198	structural molecule activity
POPTR_0001s02050	GO:0007165	signal transduction	GO:0005578	proteinaceous extracellular matrix	GO:0005509	calcium ion binding
POPTR_0001s02060	GO:0009059	macromolecule biosynthetic process	GO:0030176	integral to endoplasmic reticulum membrane	GO:0005515	protein binding
POPTR_0001s02090	GO:0005975	carbohydrate metabolic process	N	N	GO:0004308//GO:0003676	exo-alpha-sialidase activity//nucleic acid binding
POPTR_0001s02100	GO:0006886//GO:0007165//GO:0016192	intracellular protein transport//signal transduction//vesicle-mediated transport	GO:0016021//GO:0016020	integral to membrane//membrane	GO:0005515//GO:0004871	protein binding//signal transducer activity
POPTR_0001s02140	GO:0000917//GO:0006355//GO:0043093//GO:0006914//GO:0006606	barrier septum formation//regulation of transcription, DNA-dependent//cytokinesis by binary fission//autophagy//protein import into nucleus	GO:0005643//GO:0005737//GO:0005634	nuclear pore//cytoplasm//nucleus	GO:0003700//GO:0042803//GO:0008134//GO:0003677//GO:0045502//GO:0043565	sequence-specific DNA binding transcription factor activity//protein homodimerization activity//transcription factor binding//DNA binding//dynein binding//sequence-specific DNA binding
POPTR_0001s02150	GO:0006281	DNA repair	GO:0005634	nucleus	GO:0003729	mRNA binding
POPTR_0001s02160	GO:0006886//GO:0016192	intracellular protein transport//vesicle-mediated transport	N	N	N	N
POPTR_0001s02170	GO:0016192//GO:0006886	vesicle-mediated transport//intracellular protein transport	N	N	N	N
POPTR_0001s02180	GO:0006511//GO:0019229//GO:0035556	ubiquitin-dependent protein catabolic process//regulation of vasoconstriction//intracellular signal transduction	GO:0005576	extracellular region	GO:0004221//GO:0005515//GO:0046872//GO:0008270	ubiquitin thiolesterase activity//protein binding//metal ion binding//zinc ion binding
POPTR_0001s02190	GO:0006304//GO:0005992	DNA modification//trehalose biosynthetic process	N	N	GO:0003677//GO:0003824	DNA binding//catalytic activity
POPTR_0001s02200	GO:0055085//GO:0000103//GO:0007186//GO:0006810	transmembrane transport//sulfate assimilation//G-protein coupled receptor signaling pathway//transport	GO:0016021//GO:0005737//GO:0005634	integral to membrane//cytoplasm//nucleus	GO:0005524//GO:0004871//GO:0016887//GO:0005525//GO:0031683//GO:0004020//GO:0016301//GO:0019001//GO:0042626//GO:0003924	ATP binding//signal transducer activity//ATPase activity//GTP binding//G-protein beta/gamma-subunit complex binding//adenylylsulfate kinase activity//kinase activity//guanyl nucleotide binding//ATPase activity, coupled to transmembrane movement of substances//GTPase activity
POPTR_0001s02210	GO:0055085//GO:0006810	transmembrane transport//transport	GO:0016021	integral to membrane	GO:0042626//GO:0005524	ATPase activity, coupled to transmembrane movement of substances//ATP binding
POPTR_0001s02220	GO:0000103//GO:0051301//GO:0055085//GO:0007186//GO:0006810//GO:0007049//GO:0007059//GO:0046373	sulfate assimilation//cell division//transmembrane transport//G-protein coupled receptor signaling pathway//transport//cell cycle//chromosome segregation//L-arabinose metabolic process	GO:0016021//GO:0005737//GO:0005634	integral to membrane//cytoplasm//nucleus	GO:0016887//GO:0004871//GO:0005524//GO:0046556//GO:0000166//GO:0005525//GO:0003677//GO:0019001//GO:0042626//GO:0003924//GO:0016301//GO:0004020//GO:0031683	ATPase activity//signal transducer activity//ATP binding//alpha-N-arabinofuranosidase activity//nucleotide binding//GTP binding//DNA binding//guanyl nucleotide binding//ATPase activity, coupled to transmembrane movement of substances//GTPase activity//kinase activity//adenylylsulfate kinase activity//G-protein beta/gamma-subunit complex binding
POPTR_0001s02230	N	N	GO:0016020	membrane	N	N
POPTR_0001s02240	N	N	N	N	GO:0003682	chromatin binding
POPTR_0001s02250	GO:0032957	inositol trisphosphate metabolic process	GO:0005622	intracellular	GO:0052725//GO:0052726//GO:0005524//GO:0000287//GO:0047325	inositol-1,3,4-trisphosphate 6-kinase activity//inositol-1,3,4-trisphosphate 5-kinase activity//ATP binding//magnesium ion binding//inositol tetrakisphosphate 1-kinase activity
POPTR_0001s02270	GO:0006139	nucleobase-containing compound metabolic process	N	N	GO:0003676//GO:0005524//GO:0016818//GO:0008026	nucleic acid binding//ATP binding//hydrolase activity, acting on acid anhydrides, in phosphorus-containing anhydrides//ATP-dependent helicase activity
POPTR_0001s02290	N	N	N	N	GO:0005515	protein binding
POPTR_0001s02300	GO:0008152//GO:0055114//GO:0044237//GO:0046782	metabolic process//oxidation-reduction process//cellular metabolic process//regulation of viral transcription	N	N	GO:0008270//GO:0016491//GO:0050662//GO:0003824	zinc ion binding//oxidoreductase activity//coenzyme binding//catalytic activity
POPTR_0001s02310	GO:0006694//GO:0006313//GO:0055114	steroid biosynthetic process//transposition, DNA-mediated//oxidation-reduction process	N	N	GO:0003677//GO:0003854//GO:0016616//GO:0004803	DNA binding//3-beta-hydroxy-delta5-steroid dehydrogenase activity//oxidoreductase activity, acting on the CH-OH group of donors, NAD or NADP as acceptor//transposase activity
POPTR_0001s02320	GO:0055114//GO:0044237//GO:0006694	oxidation-reduction process//cellular metabolic process//steroid biosynthetic process	N	N	GO:0016616//GO:0050662//GO:0003854//GO:0016740//GO:0004197//GO:0008242//GO:0003824	oxidoreductase activity, acting on the CH-OH group of donors, NAD or NADP as acceptor//coenzyme binding//3-beta-hydroxy-delta5-steroid dehydrogenase activity//transferase activity//cysteine-type endopeptidase activity//omega peptidase activity//catalytic activity
POPTR_0001s02330	GO:0015833	peptide transport	N	N	GO:0005524//GO:0046872//GO:0000166	ATP binding//metal ion binding//nucleotide binding
POPTR_0001s02340	GO:0006281	DNA repair	GO:0005680	anaphase-promoting complex	GO:0004518//GO:0004842//GO:0008270//GO:0042802//GO:0046872//GO:0043130//GO:0005524//GO:0008092//GO:0030674//GO:0005515	nuclease activity//ubiquitin-protein ligase activity//zinc ion binding//identical protein binding//metal ion binding//ubiquitin binding//ATP binding//cytoskeletal protein binding//protein binding, bridging//protein binding
POPTR_0001s02350	N	N	N	N	GO:0046983	protein dimerization activity
POPTR_0001s02360	N	N	GO:0005680	anaphase-promoting complex	GO:0046872//GO:0005515//GO:0008270//GO:0004842	metal ion binding//protein binding//zinc ion binding//ubiquitin-protein ligase activity
POPTR_0001s02370	N	N	N	N	GO:0003676	nucleic acid binding
POPTR_0001s02380	GO:0046740	spread of virus in host, cell to cell	GO:0016021	integral to membrane	N	N
POPTR_0001s02420	GO:0006511	ubiquitin-dependent protein catabolic process	N	N	GO:0004221	ubiquitin thiolesterase activity
POPTR_0001s02430	GO:0032312	regulation of ARF GTPase activity	N	N	GO:0008270//GO:0008060	zinc ion binding//ARF GTPase activator activity
POPTR_0001s02450	GO:0003333	amino acid transmembrane transport	N	N	GO:0043015//GO:0046983//GO:0042802	gamma-tubulin binding//protein dimerization activity//identical protein binding
POPTR_0001s02490	GO:0006952//GO:0009607	defense response//response to biotic stimulus	N	N	N	N
POPTR_0001s02550	GO:0055085	transmembrane transport	GO:0016021	integral to membrane	GO:0022857	transmembrane transporter activity
POPTR_0001s02560	GO:0008152//GO:0006508	metabolic process//proteolysis	N	N	GO:0016787//GO:0008233	hydrolase activity//peptidase activity
POPTR_0001s02570	N	N	GO:0016020	membrane	N	N
POPTR_0001s02600	N	N	N	N	GO:0003677	DNA binding
POPTR_0001s02610	GO:0055085//GO:0006811	transmembrane transport//ion transport	GO:0016020	membrane	GO:0005216//GO:0003824//GO:0030976	ion channel activity//catalytic activity//thiamine pyrophosphate binding
POPTR_0001s02630	GO:0009790	embryo development	N	N	N	N
POPTR_0001s02640	GO:0016192//GO:0006886	vesicle-mediated transport//intracellular protein transport	GO:0030131	clathrin adaptor complex	GO:0005515	protein binding
POPTR_0001s02650	GO:0006351	transcription, DNA-dependent	N	N	GO:0003677//GO:0003899	DNA binding//DNA-directed RNA polymerase activity
POPTR_0001s02670	N	N	N	N	GO:0005515	protein binding
POPTR_0001s02680	GO:0007067//GO:0007049//GO:0015991//GO:0006351	mitosis//cell cycle//ATP hydrolysis coupled proton transport//transcription, DNA-dependent	GO:0017053//GO:0042729//GO:0072686//GO:0033179	transcriptional repressor complex//DASH complex//mitotic spindle//proton-transporting V-type ATPase, V0 domain	GO:0015078	hydrogen ion transmembrane transporter activity
POPTR_0001s02690	GO:0016032//GO:0045980	viral reproduction//negative regulation of nucleotide metabolic process	GO:0005739	mitochondrion	GO:0004857//GO:0005515//GO:0008270	enzyme inhibitor activity//protein binding//zinc ion binding
POPTR_0001s02700	GO:0006810//GO:0015743	transport//malate transport	GO:0005886	plasma membrane	N	N
POPTR_0001s02710	GO:0006355	regulation of transcription, DNA-dependent	N	N	GO:0003677	DNA binding
POPTR_0001s02720	GO:0016226	iron-sulfur cluster assembly	N	N	N	N
POPTR_0001s02730	GO:0016226	iron-sulfur cluster assembly	N	N	N	N
POPTR_0001s02750	GO:0007010	cytoskeleton organization	N	N	GO:0003779//GO:0003824	actin binding//catalytic activity
POPTR_0001s02770	GO:0006546	glycine catabolic process	GO:0005960	glycine cleavage complex	N	N
POPTR_0001s02790	GO:0006412	translation	GO:0005622//GO:0005840	intracellular//ribosome	GO:0003735	structural constituent of ribosome
POPTR_0001s02810	GO:0006810//GO:0055085	transport//transmembrane transport	GO:0016021//GO:0016020	integral to membrane//membrane	GO:0005215	transporter activity
POPTR_0001s02820	GO:0006096//GO:0055114//GO:0005975//GO:0006725	glycolysis//oxidation-reduction process//carbohydrate metabolic process//cellular aromatic compound metabolic process	N	N	GO:0030955//GO:0004553//GO:0000287//GO:0004743//GO:0003824//GO:0016830//GO:0003676//GO:0004386//GO:0005524	potassium ion binding//hydrolase activity, hydrolyzing O-glycosyl compounds//magnesium ion binding//pyruvate kinase activity//catalytic activity//carbon-carbon lyase activity//nucleic acid binding//helicase activity//ATP binding
POPTR_0001s02860	GO:0009165//GO:0009116	nucleotide biosynthetic process//nucleoside metabolic process	N	N	GO:0004749//GO:0000287	ribose phosphate diphosphokinase activity//magnesium ion binding
POPTR_0001s02870	GO:0055114//GO:0006979	oxidation-reduction process//response to oxidative stress	N	N	GO:0004601//GO:0020037	peroxidase activity//heme binding
POPTR_0001s02900	GO:0055085//GO:0006811	transmembrane transport//ion transport	GO:0016020//GO:0016021	membrane//integral to membrane	GO:0005216	ion channel activity
POPTR_0001s02910	GO:0009307	DNA restriction-modification system	N	N	GO:0009036//GO:0035299//GO:0005524//GO:0003677	Type II site-specific deoxyribonuclease activity//inositol pentakisphosphate 2-kinase activity//ATP binding//DNA binding
POPTR_0001s02930	GO:0006810	transport	GO:0005886	plasma membrane	GO:0008168	methyltransferase activity
POPTR_0001s02940	N	N	GO:0005639	integral to nuclear inner membrane	GO:0016773	phosphotransferase activity, alcohol group as acceptor
POPTR_0001s02950	GO:0019087	transformation of host cell by virus	GO:0016021	integral to membrane	N	N
POPTR_0001s02980	GO:0005975	carbohydrate metabolic process	N	N	GO:0016868	intramolecular transferase activity, phosphotransferases
POPTR_0001s02990	N	N	N	N	GO:0003682	chromatin binding
POPTR_0001s03040	GO:0051782//GO:0009432	negative regulation of cell division//SOS response	GO:0009276	Gram-negative-bacterium-type cell wall	GO:0003924//GO:0005525	GTPase activity//GTP binding
POPTR_0001s03050	GO:0008643	carbohydrate transport	GO:0016021//GO:0000139//GO:0016020	integral to membrane//Golgi membrane//membrane	GO:0005351	sugar:hydrogen symporter activity
POPTR_0001s03060	GO:0009307//GO:0006468	DNA restriction-modification system//protein phosphorylation	N	N	GO:0005515//GO:0009036//GO:0004672//GO:0003677//GO:0005524	protein binding//Type II site-specific deoxyribonuclease activity//protein kinase activity//DNA binding//ATP binding
POPTR_0001s03090	GO:0007264	small GTPase mediated signal transduction	GO:0005634//GO:0005737//GO:0005622	nucleus//cytoplasm//intracellular	GO:0003924//GO:0005525	GTPase activity//GTP binding
POPTR_0001s03100	N	N	N	N	GO:0003676//GO:0008270	nucleic acid binding//zinc ion binding
POPTR_0001s03110	GO:0000184	nuclear-transcribed mRNA catabolic process, nonsense-mediated decay	GO:0005737//GO:0019031	cytoplasm//viral envelope	GO:0008270//GO:0016787//GO:0003677//GO:0004386//GO:0005524	zinc ion binding//hydrolase activity//DNA binding//helicase activity//ATP binding
POPTR_0001s03140	GO:0016192	vesicle-mediated transport	GO:0016021	integral to membrane	N	N
POPTR_0001s03160	GO:0006508	proteolysis	GO:0005634	nucleus	GO:0004252//GO:0005524//GO:0004176	serine-type endopeptidase activity//ATP binding//ATP-dependent peptidase activity
POPTR_0001s03180	GO:0042262	DNA protection	GO:0005576	extracellular region	GO:0003690	double-stranded DNA binding
POPTR_0001s03190	GO:0006468	protein phosphorylation	GO:0016021	integral to membrane	GO:0004672//GO:0005509//GO:0030247//GO:0004674//GO:0005524//GO:0005515	protein kinase activity//calcium ion binding//polysaccharide binding//protein serine/threonine kinase activity//ATP binding//protein binding
POPTR_0001s03210	GO:0006468	protein phosphorylation	GO:0016021	integral to membrane	GO:0004674//GO:0030247//GO:0004672//GO:0005524//GO:0005509	protein serine/threonine kinase activity//polysaccharide binding//protein kinase activity//ATP binding//calcium ion binding
POPTR_0001s03230	GO:0009103//GO:0006468	lipopolysaccharide biosynthetic process//protein phosphorylation	GO:0016020	membrane	GO:0016773//GO:0005515//GO:0005524//GO:0004672	phosphotransferase activity, alcohol group as acceptor//protein binding//ATP binding//protein kinase activity
POPTR_0001s03240	GO:0006468//GO:0006231	protein phosphorylation//dTMP biosynthetic process	GO:0016021	integral to membrane	GO:0005524//GO:0004674//GO:0030247//GO:0050797//GO:0004672//GO:0050660	ATP binding//protein serine/threonine kinase activity//polysaccharide binding//thymidylate synthase (FAD) activity//protein kinase activity//flavin adenine dinucleotide binding
POPTR_0001s03260	N	N	N	N	GO:0046872	metal ion binding
POPTR_0001s03300	GO:0006355	regulation of transcription, DNA-dependent	N	N	GO:0003700	sequence-specific DNA binding transcription factor activity
POPTR_0001s03310	GO:0055085	transmembrane transport	GO:0016021	integral to membrane	GO:0008521	acetyl-CoA transporter activity
POPTR_0001s03320	GO:0006508	proteolysis	N	N	GO:0004190	aspartic-type endopeptidase activity
POPTR_0001s03350	N	N	N	N	GO:0046872//GO:0005515//GO:0008270	metal ion binding//protein binding//zinc ion binding
POPTR_0001s03390	GO:0006468//GO:0006506	protein phosphorylation//GPI anchor biosynthetic process	GO:0016021	integral to membrane	GO:0004672//GO:0017176//GO:0005524	protein kinase activity//phosphatidylinositol N-acetylglucosaminyltransferase activity//ATP binding
POPTR_0001s03400	GO:0006468	protein phosphorylation	N	N	GO:0005515//GO:0005524//GO:0004672	protein binding//ATP binding//protein kinase activity
POPTR_0001s03410	GO:0000902//GO:0005975	cell morphogenesis//carbohydrate metabolic process	N	N	GO:0016773//GO:0016787	phosphotransferase activity, alcohol group as acceptor//hydrolase activity
POPTR_0001s03420	GO:0006260//GO:0005975//GO:0000902	DNA replication//carbohydrate metabolic process//cell morphogenesis	GO:0005727	extrachromosomal circular DNA	GO:0016853//GO:0016773//GO:0003677//GO:0016787//GO:0003916	isomerase activity//phosphotransferase activity, alcohol group as acceptor//DNA binding//hydrolase activity//DNA topoisomerase activity
POPTR_0001s03440	N	N	N	N	GO:0016747	transferase activity, transferring acyl groups other than amino-acyl groups
POPTR_0001s03460	N	N	N	N	GO:0003824	catalytic activity
POPTR_0001s03480	GO:0006355//GO:0007165//GO:0055085//GO:0030001//GO:0006487//GO:0007264	regulation of transcription, DNA-dependent//signal transduction//transmembrane transport//metal ion transport//protein N-linked glycosylation//small GTPase mediated signal transduction	GO:0016021//GO:0005634//GO:0016020//GO:0005622//GO:0005882//GO:0008250	integral to membrane//nucleus//membrane//intracellular//intermediate filament//oligosaccharyltransferase complex	GO:0005198//GO:0046873//GO:0004871//GO:0003700//GO:0005085	structural molecule activity//metal ion transmembrane transporter activity//signal transducer activity//sequence-specific DNA binding transcription factor activity//guanyl-nucleotide exchange factor activity
POPTR_0001s03490	GO:0007165	signal transduction	N	N	N	N
POPTR_0001s03500	GO:0006888	ER to Golgi vesicle-mediated transport	GO:0005801//GO:0005622	cis-Golgi network//intracellular	N	N
POPTR_0001s03510	GO:0015833	peptide transport	N	N	GO:0000166//GO:0005524	nucleotide binding//ATP binding
POPTR_0001s03520	N	N	N	N	GO:0009055//GO:0005507	electron carrier activity//copper ion binding
POPTR_0001s03530	GO:0006468//GO:0050792	protein phosphorylation//regulation of viral reproduction	N	N	GO:0004672//GO:0004518//GO:0005524	protein kinase activity//nuclease activity//ATP binding
POPTR_0001s03540	N	N	N	N	GO:0005515	protein binding
POPTR_0001s03550	GO:0006811//GO:0055085//GO:0006355	ion transport//transmembrane transport//regulation of transcription, DNA-dependent	GO:0016020//GO:0005634//GO:0000775	membrane//nucleus//chromosome, centromeric region	GO:0003677//GO:0003682//GO:0005216//GO:0005515	DNA binding//chromatin binding//ion channel activity//protein binding
POPTR_0001s03590	GO:0055114	oxidation-reduction process	N	N	GO:0016491	oxidoreductase activity
POPTR_0001s03620	GO:0006355	regulation of transcription, DNA-dependent	N	N	GO:0003700//GO:0043565	sequence-specific DNA binding transcription factor activity//sequence-specific DNA binding
POPTR_0001s03650	GO:0006813//GO:0006810	potassium ion transport//transport	GO:0016020//GO:0008076	membrane//voltage-gated potassium channel complex	GO:0005215//GO:0005249	transporter activity//voltage-gated potassium channel activity
POPTR_0001s03660	GO:0044237//GO:0006694//GO:0006413//GO:0055114//GO:0009058	cellular metabolic process//steroid biosynthetic process//translational initiation//oxidation-reduction process//biosynthetic process	N	N	GO:0050662//GO:0003854//GO:0003824//GO:0003743//GO:0016616	coenzyme binding//3-beta-hydroxy-delta5-steroid dehydrogenase activity//catalytic activity//translation initiation factor activity//oxidoreductase activity, acting on the CH-OH group of donors, NAD or NADP as acceptor
POPTR_0001s03670	GO:0055114//GO:0009058//GO:0006694//GO:0006413//GO:0044237	oxidation-reduction process//biosynthetic process//steroid biosynthetic process//translational initiation//cellular metabolic process	N	N	GO:0016616//GO:0050662//GO:0003854//GO:0003824//GO:0003743	oxidoreductase activity, acting on the CH-OH group of donors, NAD or NADP as acceptor//coenzyme binding//3-beta-hydroxy-delta5-steroid dehydrogenase activity//catalytic activity//translation initiation factor activity
POPTR_0001s03680	GO:0071805	potassium ion transmembrane transport	GO:0016021//GO:0016020	integral to membrane//membrane	GO:0003676//GO:0015079	nucleic acid binding//potassium ion transmembrane transporter activity
POPTR_0001s03690	GO:0007264	small GTPase mediated signal transduction	GO:0005622	intracellular	GO:0043531//GO:0005515//GO:0005525	ADP binding//protein binding//GTP binding
POPTR_0001s03710	GO:0007067//GO:0006412	mitosis//translation	GO:0072686//GO:0042729//GO:0005622//GO:0005840	mitotic spindle//DASH complex//intracellular//ribosome	GO:0005524//GO:0043531//GO:0003735	ATP binding//ADP binding//structural constituent of ribosome
POPTR_0001s03730	GO:0007264	small GTPase mediated signal transduction	GO:0005622	intracellular	GO:0005524//GO:0016887//GO:0043531//GO:0005515//GO:0003924//GO:0045182//GO:0005525	ATP binding//ATPase activity//ADP binding//protein binding//GTPase activity//translation regulator activity//GTP binding
POPTR_0001s03740	N	N	GO:0016021//GO:0032040	integral to membrane//small-subunit processome	N	N
POPTR_0001s03760	GO:0055114	oxidation-reduction process	N	N	GO:0005507//GO:0016491	copper ion binding//oxidoreductase activity
POPTR_0001s03800	GO:0000723//GO:0007018//GO:0006281	telomere maintenance//microtubule-based movement//DNA repair	N	N	GO:0003678//GO:0008017//GO:0003777//GO:0005524	DNA helicase activity//microtubule binding//microtubule motor activity//ATP binding
POPTR_0001s03840	GO:0019076//GO:0046718	release of virus from host//entry of virus into host cell	GO:0042025//GO:0019028//GO:0030430	host cell nucleus//viral capsid//host cell cytoplasm	GO:0005509//GO:0005544	calcium ion binding//calcium-dependent phospholipid binding
POPTR_0001s03880	GO:0006313//GO:0006281	transposition, DNA-mediated//DNA repair	GO:0005680	anaphase-promoting complex	GO:0046872//GO:0008270//GO:0004842//GO:0004518//GO:0005515//GO:0005524	metal ion binding//zinc ion binding//ubiquitin-protein ligase activity//nuclease activity//protein binding//ATP binding
POPTR_0001s03890	GO:0006096	glycolysis	N	N	GO:0004743//GO:0000287//GO:0030955	pyruvate kinase activity//magnesium ion binding//potassium ion binding
POPTR_0001s03900	GO:0015986//GO:0006351	ATP synthesis coupled proton transport//transcription, DNA-dependent	GO:0000276//GO:0032040	mitochondrial proton-transporting ATP synthase complex, coupling factor F(o)//small-subunit processome	GO:0003677//GO:0015078//GO:0003899	DNA binding//hydrogen ion transmembrane transporter activity//DNA-directed RNA polymerase activity
POPTR_0001s03950	GO:0006351//GO:0006508	transcription, DNA-dependent//proteolysis	N	N	GO:0004252//GO:0003899	serine-type endopeptidase activity//DNA-directed RNA polymerase activity
POPTR_0001s03960	GO:0006468	protein phosphorylation	N	N	GO:0004672//GO:0005524	protein kinase activity//ATP binding
POPTR_0001s03970	GO:0006355	regulation of transcription, DNA-dependent	N	N	GO:0043565//GO:0003700	sequence-specific DNA binding//sequence-specific DNA binding transcription factor activity
POPTR_0001s03980	GO:0044267	cellular protein metabolic process	N	N	GO:0005524	ATP binding
POPTR_0001s03990	N	N	N	N	GO:0003723	RNA binding
POPTR_0001s04000	N	N	N	N	GO:0005515	protein binding
POPTR_0001s04010	GO:0055114	oxidation-reduction process	N	N	GO:0005506//GO:0016705//GO:0020037	iron ion binding//oxidoreductase activity, acting on paired donors, with incorporation or reduction of molecular oxygen//heme binding
POPTR_0001s04020	GO:0006352//GO:0055114	transcription initiation, DNA-dependent//oxidation-reduction process	N	N	GO:0005506//GO:0003677//GO:0016705//GO:0020037	iron ion binding//DNA binding//oxidoreductase activity, acting on paired donors, with incorporation or reduction of molecular oxygen//heme binding
POPTR_0001s04030	GO:0055114	oxidation-reduction process	N	N	GO:0020037//GO:0005506//GO:0016705	heme binding//iron ion binding//oxidoreductase activity, acting on paired donors, with incorporation or reduction of molecular oxygen
POPTR_0001s04040	N	N	N	N	GO:0017048//GO:0005515	Rho GTPase binding//protein binding
POPTR_0001s04070	GO:0006106	fumarate metabolic process	GO:0016020	membrane	N	N
POPTR_0001s04080	GO:0006479	protein methylation	GO:0005737	cytoplasm	GO:0008276//GO:0008168	protein methyltransferase activity//methyltransferase activity
POPTR_0001s04090	GO:0006351	transcription, DNA-dependent	N	N	GO:0003899//GO:0003677	DNA-directed RNA polymerase activity//DNA binding
POPTR_0001s04110	GO:0006508	proteolysis	GO:0016021//GO:0005622	integral to membrane//intracellular	GO:0017070//GO:0004198	U6 snRNA binding//calcium-dependent cysteine-type endopeptidase activity
POPTR_0001s04130	GO:0006810	transport	GO:0016020	membrane	GO:0005215	transporter activity
POPTR_0001s04140	GO:0006357	regulation of transcription from RNA polymerase II promoter	GO:0016020//GO:0016592	membrane//mediator complex	GO:0001104	RNA polymerase II transcription cofactor activity
POPTR_0001s04150	GO:0043043//GO:0006414	peptide biosynthetic process//translational elongation	GO:0005737	cytoplasm	GO:0003746	translation elongation factor activity
POPTR_0001s04170	N	N	N	N	GO:0005515	protein binding
POPTR_0001s04180	GO:0051258//GO:0006184	protein polymerization//GTP catabolic process	GO:0043234	protein complex	GO:0005525//GO:0003924	GTP binding//GTPase activity
POPTR_0001s04190	GO:0006355//GO:0006633//GO:0055114//GO:0019087	regulation of transcription, DNA-dependent//fatty acid biosynthetic process//oxidation-reduction process//transformation of host cell by virus	GO:0016021	integral to membrane	GO:0016705//GO:0003700	oxidoreductase activity, acting on paired donors, with incorporation or reduction of molecular oxygen//sequence-specific DNA binding transcription factor activity
POPTR_0001s04200	GO:0006886//GO:0016192	intracellular protein transport//vesicle-mediated transport	GO:0030117	membrane coat	GO:0008536//GO:0005515	Ran GTPase binding//protein binding
POPTR_0001s04230	N	N	N	N	GO:0004045	aminoacyl-tRNA hydrolase activity
POPTR_0001s04240	N	N	N	N	GO:0003682	chromatin binding
POPTR_0001s04250	GO:0016042//GO:0007586	lipid catabolic process//digestion	GO:0005576	extracellular region	GO:0008047	enzyme activator activity
POPTR_0001s04270	N	N	N	N	GO:0030170	pyridoxal phosphate binding
POPTR_0001s04280	N	N	N	N	GO:0005515	protein binding
POPTR_0001s04290	GO:0055114	oxidation-reduction process	N	N	GO:0016491//GO:0010277//GO:0051537	oxidoreductase activity//chlorophyllide a oxygenase [overall] activity//2 iron, 2 sulfur cluster binding
POPTR_0001s04300	GO:0055114	oxidation-reduction process	N	N	GO:0010277	chlorophyllide a oxygenase [overall] activity
POPTR_0001s04310	GO:0055114	oxidation-reduction process	N	N	GO:0016491//GO:0051537	oxidoreductase activity//2 iron, 2 sulfur cluster binding
POPTR_0001s04320	GO:0006468//GO:0048544	protein phosphorylation//recognition of pollen	N	N	GO:0004672//GO:0005524	protein kinase activity//ATP binding
POPTR_0001s04330	N	N	N	N	GO:0005515	protein binding
POPTR_0001s04340	GO:0006355//GO:0006367	regulation of transcription, DNA-dependent//transcription initiation from RNA polymerase II promoter	GO:0005669	transcription factor TFIID complex	GO:0003677	DNA binding
POPTR_0001s04350	N	N	GO:0019013	viral nucleocapsid	GO:0003676	nucleic acid binding
POPTR_0001s04360	GO:0005975	carbohydrate metabolic process	N	N	GO:0004553	hydrolase activity, hydrolyzing O-glycosyl compounds
POPTR_0001s04370	GO:0008152	metabolic process	N	N	GO:0003824	catalytic activity
POPTR_0001s04380	GO:0008152	metabolic process	N	N	GO:0003824	catalytic activity
POPTR_0001s04390	GO:0055114	oxidation-reduction process	N	N	GO:0016491//GO:0016706	oxidoreductase activity//oxidoreductase activity, acting on paired donors, with incorporation or reduction of molecular oxygen, 2-oxoglutarate as one donor, and incorporation of one atom each of oxygen into both donors
POPTR_0001s04410	GO:0055114	oxidation-reduction process	N	N	GO:0016706//GO:0016491	oxidoreductase activity, acting on paired donors, with incorporation or reduction of molecular oxygen, 2-oxoglutarate as one donor, and incorporation of one atom each of oxygen into both donors//oxidoreductase activity
POPTR_0001s04420	N	N	N	N	GO:0005515	protein binding
POPTR_0001s04430	GO:0055114	oxidation-reduction process	N	N	GO:0016491//GO:0016706	oxidoreductase activity//oxidoreductase activity, acting on paired donors, with incorporation or reduction of molecular oxygen, 2-oxoglutarate as one donor, and incorporation of one atom each of oxygen into both donors
POPTR_0001s04440	GO:0006810//GO:0055085//GO:0003333	transport//transmembrane transport//amino acid transmembrane transport	GO:0016020	membrane	GO:0015171	amino acid transmembrane transporter activity
POPTR_0001s04450	GO:0003333//GO:0055085//GO:0006810	amino acid transmembrane transport//transmembrane transport//transport	GO:0016020	membrane	GO:0015171	amino acid transmembrane transporter activity
POPTR_0001s04490	GO:0009058	biosynthetic process	N	N	GO:0030246//GO:0016740	carbohydrate binding//transferase activity
POPTR_0001s04500	N	N	N	N	GO:0016787	hydrolase activity
POPTR_0001s04510	N	N	N	N	GO:0008026//GO:0004386//GO:0005524//GO:0003676	ATP-dependent helicase activity//helicase activity//ATP binding//nucleic acid binding
POPTR_0001s04530	GO:0015979//GO:0016568	photosynthesis//chromatin modification	GO:0016021//GO:0019031//GO:0009523//GO:0005634	integral to membrane//viral envelope//photosystem II//nucleus	GO:0005515//GO:0004386	protein binding//helicase activity
POPTR_0001s04570	GO:0006471	protein ADP-ribosylation	N	N	GO:0003956	NAD(P)+-protein-arginine ADP-ribosyltransferase activity
POPTR_0001s04600	GO:0006506	GPI anchor biosynthetic process	N	N	GO:0016758	transferase activity, transferring hexosyl groups
POPTR_0001s04610	N	N	N	N	GO:0003723	RNA binding
POPTR_0001s04620	GO:0007165//GO:0006355//GO:0030168//GO:0007130//GO:0007131//GO:0007049//GO:0006810//GO:0006614//GO:0006313//GO:0006434//GO:0006412//GO:0051258//GO:0007283	signal transduction//regulation of transcription, DNA-dependent//platelet activation//synaptonemal complex assembly//reciprocal meiotic recombination//cell cycle//transport//SRP-dependent cotranslational protein targeting to membrane//transposition, DNA-mediated//seryl-tRNA aminoacylation//translation//protein polymerization//spermatogenesis	GO:0005737//GO:0005577//GO:0005840//GO:0005886//GO:0000794//GO:0005622	cytoplasm//fibrinogen complex//ribosome//plasma membrane//condensed nuclear chromosome//intracellular	GO:0005515//GO:0030674//GO:0003700//GO:0005524//GO:0005525//GO:0000166//GO:0043565//GO:0005215//GO:0042803//GO:0004803//GO:0004828//GO:0003677//GO:0005102//GO:0003735//GO:0045502//GO:0008134	protein binding//protein binding, bridging//sequence-specific DNA binding transcription factor activity//ATP binding//GTP binding//nucleotide binding//sequence-specific DNA binding//transporter activity//protein homodimerization activity//transposase activity//serine-tRNA ligase activity//DNA binding//receptor binding//structural constituent of ribosome//dynein binding//transcription factor bindi…
POPTR_0001s04640	N	N	GO:0016021	integral to membrane	N	N
POPTR_0001s04680	N	N	N	N	GO:0005515	protein binding
POPTR_0001s04700	GO:0006270//GO:0006306//GO:0006810	DNA-dependent DNA replication initiation//DNA methylation//transport	GO:0005783//GO:0032040//GO:0005634//GO:0016021	endoplasmic reticulum//small-subunit processome//nucleus//integral to membrane	GO:0008168//GO:0003677//GO:0003682//GO:0008270	methyltransferase activity//DNA binding//chromatin binding//zinc ion binding
POPTR_0001s04710	GO:0006468//GO:0009103	protein phosphorylation//lipopolysaccharide biosynthetic process	GO:0016020	membrane	GO:0016773//GO:0004672//GO:0005524	phosphotransferase activity, alcohol group as acceptor//protein kinase activity//ATP binding
POPTR_0001s04720	N	N	N	N	GO:0051082//GO:0031072//GO:0016787	unfolded protein binding//heat shock protein binding//hydrolase activity
POPTR_0001s04730	GO:0055085//GO:0006812	transmembrane transport//cation transport	GO:0016021	integral to membrane	GO:0008324	cation transmembrane transporter activity
POPTR_0001s04740	GO:0006812//GO:0055085	cation transport//transmembrane transport	GO:0016021	integral to membrane	GO:0008324	cation transmembrane transporter activity
POPTR_0001s04750	GO:0006812//GO:0055085	cation transport//transmembrane transport	GO:0016021	integral to membrane	GO:0008324	cation transmembrane transporter activity
POPTR_0001s04760	GO:0000103	sulfate assimilation	N	N	GO:0003924//GO:0005525//GO:0004020//GO:0005524	GTPase activity//GTP binding//adenylylsulfate kinase activity//ATP binding
POPTR_0001s04770	GO:0006511//GO:0007275	ubiquitin-dependent protein catabolic process//multicellular organismal development	GO:0005634	nucleus	GO:0008270//GO:0005515	zinc ion binding//protein binding
POPTR_0001s04790	GO:0006468//GO:0009405	protein phosphorylation//pathogenesis	GO:0005576	extracellular region	GO:0005515//GO:0005524//GO:0004672	protein binding//ATP binding//protein kinase activity
POPTR_0001s04800	GO:0051258//GO:0006184//GO:0009396	protein polymerization//GTP catabolic process//folic acid-containing compound biosynthetic process	GO:0043234	protein complex	GO:0005524//GO:0004329//GO:0003924//GO:0005525	ATP binding//formate-tetrahydrofolate ligase activity//GTPase activity//GTP binding
POPTR_0001s04820	GO:0055114//GO:0006979	oxidation-reduction process//response to oxidative stress	N	N	GO:0020037//GO:0004601	heme binding//peroxidase activity
POPTR_0001s04840	GO:0055114//GO:0006979	oxidation-reduction process//response to oxidative stress	N	N	GO:0008083//GO:0004601//GO:0020037	growth factor activity//peroxidase activity//heme binding
POPTR_0001s04850	GO:0006979//GO:0055114	response to oxidative stress//oxidation-reduction process	N	N	GO:0004601//GO:0020037	peroxidase activity//heme binding
POPTR_0001s04860	GO:0006979//GO:0055114	response to oxidative stress//oxidation-reduction process	N	N	GO:0020037//GO:0004601	heme binding//peroxidase activity
POPTR_0001s04870	GO:0006979//GO:0055114	response to oxidative stress//oxidation-reduction process	N	N	GO:0020037//GO:0004601	heme binding//peroxidase activity
POPTR_0001s04900	N	N	GO:0009507	chloroplast	GO:0005198	structural molecule activity
POPTR_0001s04920	GO:0006323	DNA packaging	N	N	N	N
POPTR_0001s04930	GO:0006075//GO:0015948	(1->3)-beta-D-glucan biosynthetic process//methanogenesis	GO:0000148//GO:0016020	1,3-beta-D-glucan synthase complex//membrane	GO:0003843//GO:0030269	1,3-beta-D-glucan synthase activity//tetrahydromethanopterin S-methyltransferase activity
POPTR_0001s04940	GO:0006075//GO:0009306//GO:0030153	(1->3)-beta-D-glucan biosynthetic process//protein secretion//bacteriocin immunity	GO:0000148//GO:0016020	1,3-beta-D-glucan synthase complex//membrane	GO:0003843//GO:0015643	1,3-beta-D-glucan synthase activity//toxin binding
POPTR_0001s04970	GO:0006075//GO:0018149	(1->3)-beta-D-glucan biosynthetic process//peptide cross-linking	GO:0016020//GO:0000148//GO:0005634	membrane//1,3-beta-D-glucan synthase complex//nucleus	GO:0003677//GO:0008270//GO:0003843//GO:0005524//GO:0004003	DNA binding//zinc ion binding//1,3-beta-D-glucan synthase activity//ATP binding//ATP-dependent DNA helicase activity
POPTR_0001s04980	GO:0016567	protein ubiquitination	GO:0000151	ubiquitin ligase complex	GO:0008270//GO:0005515//GO:0004842	zinc ion binding//protein binding//ubiquitin-protein ligase activity
POPTR_0001s04990	GO:0045444//GO:0055114//GO:0006629	fat cell differentiation//oxidation-reduction process//lipid metabolic process	N	N	GO:0016717	oxidoreductase activity, acting on paired donors, with oxidation of a pair of donors resulting in the reduction of molecular oxygen to two molecules of water
POPTR_0001s05000	GO:0006629//GO:0055114	lipid metabolic process//oxidation-reduction process	N	N	GO:0016717	oxidoreductase activity, acting on paired donors, with oxidation of a pair of donors resulting in the reduction of molecular oxygen to two molecules of water
POPTR_0001s05020	GO:0006629//GO:0055114	lipid metabolic process//oxidation-reduction process	N	N	GO:0016717	oxidoreductase activity, acting on paired donors, with oxidation of a pair of donors resulting in the reduction of molecular oxygen to two molecules of water
POPTR_0001s05030	GO:0030436	asexual sporulation	GO:0042601	endospore-forming forespore	N	N
POPTR_0001s05050	GO:0055114//GO:0006979	oxidation-reduction process//response to oxidative stress	N	N	GO:0020037//GO:0004601//GO:0008083	heme binding//peroxidase activity//growth factor activity
POPTR_0001s05060	GO:0006979//GO:0055114	response to oxidative stress//oxidation-reduction process	N	N	GO:0020037//GO:0004601	heme binding//peroxidase activity
POPTR_0001s05070	GO:0015833//GO:0009405//GO:0055114//GO:0015948	peptide transport//pathogenesis//oxidation-reduction process//methanogenesis	GO:0042151	nematocyst	GO:0019871//GO:0005524//GO:0003723//GO:0046872//GO:0000166	sodium channel inhibitor activity//ATP binding//RNA binding//metal ion binding//nucleotide binding
POPTR_0001s05090	GO:0006810//GO:0055085//GO:0006508	transport//transmembrane transport//proteolysis	GO:0016020//GO:0016021	membrane//integral to membrane	GO:0004197//GO:0005215	cysteine-type endopeptidase activity//transporter activity
POPTR_0001s05110	N	N	N	N	GO:0003682	chromatin binding
POPTR_0001s05120	N	N	N	N	GO:0005515	protein binding
POPTR_0001s05140	GO:0006508//GO:0008152	proteolysis//metabolic process	N	N	GO:0008236//GO:0004177//GO:0016787	serine-type peptidase activity//aminopeptidase activity//hydrolase activity
POPTR_0001s05170	GO:0006464	protein modification process	N	N	GO:0003824	catalytic activity
POPTR_0001s05180	GO:0006412	translation	GO:0005840//GO:0005622//GO:0005737	ribosome//intracellular//cytoplasm	GO:0003735//GO:0003677	structural constituent of ribosome//DNA binding
POPTR_0001s05190	GO:0006468	protein phosphorylation	N	N	GO:0004672//GO:0005524	protein kinase activity//ATP binding
POPTR_0001s05210	GO:0048544//GO:0006468	recognition of pollen//protein phosphorylation	N	N	GO:0005524//GO:0004672	ATP binding//protein kinase activity
POPTR_0001s05220	GO:0006468	protein phosphorylation	N	N	GO:0004672//GO:0005524	protein kinase activity//ATP binding
POPTR_0001s05250	GO:0006468	protein phosphorylation	N	N	GO:0005524//GO:0004672	ATP binding//protein kinase activity
POPTR_0001s05260	GO:0006810	transport	GO:0016020	membrane	GO:0005415//GO:0016817//GO:0003968//GO:0004197//GO:0004252//GO:0070008//GO:0017111	nucleoside:sodium symporter activity//hydrolase activity, acting on acid anhydrides//RNA-directed RNA polymerase activity//cysteine-type endopeptidase activity//serine-type endopeptidase activity//serine-type exopeptidase activity//nucleoside-triphosphatase activity
POPTR_0001s05280	GO:0005975	carbohydrate metabolic process	N	N	GO:0004553	hydrolase activity, hydrolyzing O-glycosyl compounds
POPTR_0001s05310	GO:0055114	oxidation-reduction process	N	N	GO:0046872//GO:0016702//GO:0005515	metal ion binding//oxidoreductase activity, acting on single donors with incorporation of molecular oxygen, incorporation of two atoms of oxygen//protein binding
POPTR_0001s05320	GO:0055114	oxidation-reduction process	N	N	GO:0046872//GO:0016702//GO:0005515	metal ion binding//oxidoreductase activity, acting on single donors with incorporation of molecular oxygen, incorporation of two atoms of oxygen//protein binding
POPTR_0001s05330	GO:0055114	oxidation-reduction process	N	N	GO:0016702//GO:0046872//GO:0005515	oxidoreductase activity, acting on single donors with incorporation of molecular oxygen, incorporation of two atoms of oxygen//metal ion binding//protein binding
POPTR_0001s05340	N	N	N	N	GO:0005515	protein binding
POPTR_0001s05360	N	N	GO:0005634	nucleus	N	N
POPTR_0001s05370	N	N	GO:0005634//GO:0019028//GO:0005622	nucleus//viral capsid//intracellular	GO:0005198//GO:0019843	structural molecule activity//rRNA binding
POPTR_0001s05390	N	N	N	N	GO:0005515	protein binding
POPTR_0001s05400	GO:0006260//GO:0006281//GO:0008152	DNA replication//DNA repair//metabolic process	GO:0033557//GO:0005634	Slx1-Slx4 complex//nucleus	GO:0016758//GO:0017108	transferase activity, transferring hexosyl groups//5'-flap endonuclease activity
POPTR_0001s05420	GO:0005975//GO:0008152//GO:0030259	carbohydrate metabolic process//metabolic process//lipid glycosylation	N	N	GO:0016758//GO:0030246	transferase activity, transferring hexosyl groups//carbohydrate binding
POPTR_0001s05440	GO:0006457	protein folding	N	N	GO:0000774//GO:0051087//GO:0042803	adenyl-nucleotide exchange factor activity//chaperone binding//protein homodimerization activity
POPTR_0001s05450	N	N	GO:0005622	intracellular	GO:0003677//GO:0043565	DNA binding//sequence-specific DNA binding
POPTR_0001s05470	N	N	GO:0005622	intracellular	GO:0043565//GO:0003677	sequence-specific DNA binding//DNA binding
POPTR_0001s05490	GO:0007155	cell adhesion	GO:0005604	basement membrane	N	N
POPTR_0001s05500	N	N	N	N	GO:0046983	protein dimerization activity
POPTR_0001s05520	N	N	N	N	GO:0005515	protein binding
POPTR_0001s05550	N	N	N	N	GO:0003723//GO:0005198	RNA binding//structural molecule activity
POPTR_0001s05560	GO:0046373	L-arabinose metabolic process	N	N	GO:0046556	alpha-N-arabinofuranosidase activity
POPTR_0001s05570	GO:0009103//GO:0006468//GO:0006396	lipopolysaccharide biosynthetic process//protein phosphorylation//RNA processing	GO:0016020	membrane	GO:0008173//GO:0004672//GO:0016773//GO:0005524	RNA methyltransferase activity//protein kinase activity//phosphotransferase activity, alcohol group as acceptor//ATP binding
POPTR_0001s05580	GO:0006355	regulation of transcription, DNA-dependent	N	N	GO:0003700	sequence-specific DNA binding transcription factor activity
POPTR_0001s05600	N	N	N	N	GO:0003677//GO:0008270	DNA binding//zinc ion binding
POPTR_0001s05610	GO:0009103//GO:0006468//GO:0006260	lipopolysaccharide biosynthetic process//protein phosphorylation//DNA replication	GO:0016020	membrane	GO:0016773//GO:0001882//GO:0003887//GO:0005524//GO:0004672	phosphotransferase activity, alcohol group as acceptor//nucleoside binding//DNA-directed DNA polymerase activity//ATP binding//protein kinase activity
POPTR_0001s05620	GO:0055085//GO:0015979//GO:0030001	transmembrane transport//photosynthesis//metal ion transport	GO:0016020	membrane	GO:0046873	metal ion transmembrane transporter activity
POPTR_0001s05630	N	N	N	N	GO:0046872	metal ion binding
POPTR_0001s05640	GO:0006413	translational initiation	GO:0019867//GO:0005740	outer membrane//mitochondrial envelope	GO:0003743	translation initiation factor activity
POPTR_0001s05650	GO:0030001	metal ion transport	N	N	GO:0000166//GO:0046872	nucleotide binding//metal ion binding
POPTR_0001s05700	N	N	N	N	GO:0005515	protein binding
POPTR_0001s05710	N	N	GO:0005680	anaphase-promoting complex	GO:0046872//GO:0008270//GO:0005515//GO:0004842	metal ion binding//zinc ion binding//protein binding//ubiquitin-protein ligase activity
POPTR_0001s05720	GO:0009664	plant-type cell wall organization	N	N	GO:0005199	structural constituent of cell wall
POPTR_0001s05750	GO:0006355	regulation of transcription, DNA-dependent	N	N	GO:0043565//GO:0003700	sequence-specific DNA binding//sequence-specific DNA binding transcription factor activity
POPTR_0001s05760	N	N	N	N	GO:0046872//GO:0003676//GO:0003723	metal ion binding//nucleic acid binding//RNA binding
POPTR_0001s05780	GO:0006355	regulation of transcription, DNA-dependent	N	N	GO:0005515//GO:0003677	protein binding//DNA binding
POPTR_0001s05790	GO:0006811//GO:0055085//GO:0006810	ion transport//transmembrane transport//transport	GO:0016020	membrane	GO:0046872//GO:0000166	metal ion binding//nucleotide binding
POPTR_0001s05800	N	N	N	N	GO:0005516	calmodulin binding
POPTR_0001s05810	GO:0006383	transcription from RNA polymerase III promoter	GO:0005666	DNA-directed RNA polymerase III complex	GO:0003677//GO:0003899	DNA binding//DNA-directed RNA polymerase activity
POPTR_0001s05820	GO:0046168//GO:0005975//GO:0055114	glycerol-3-phosphate catabolic process//carbohydrate metabolic process//oxidation-reduction process	GO:0005737	cytoplasm	GO:0051287//GO:0004367//GO:0008677//GO:0016616	NAD binding//glycerol-3-phosphate dehydrogenase [NAD+] activity//2-dehydropantoate 2-reductase activity//oxidoreductase activity, acting on the CH-OH group of donors, NAD or NADP as acceptor
POPTR_0001s05830	GO:0009690//GO:0055114	cytokinin metabolic process//oxidation-reduction process	N	N	GO:0016491//GO:0008762//GO:0019139//GO:0050660	oxidoreductase activity//UDP-N-acetylmuramate dehydrogenase activity//cytokinin dehydrogenase activity//flavin adenine dinucleotide binding
POPTR_0001s05840	N	N	N	N	GO:0005515	protein binding
POPTR_0001s05930	N	N	N	N	GO:0005515	protein binding
POPTR_0001s05940	N	N	N	N	GO:0005515	protein binding
POPTR_0001s05960	GO:0006950	response to stress	GO:0016021	integral to membrane	GO:0005515	protein binding
POPTR_0001s05970	N	N	N	N	GO:0005515	protein binding
POPTR_0001s05980	GO:0006351	transcription, DNA-dependent	N	N	GO:0003887//GO:0003677	DNA-directed DNA polymerase activity//DNA binding
POPTR_0001s06020	N	N	N	N	GO:0005515	protein binding
POPTR_0001s06040	GO:0048478//GO:0007049//GO:0006974	replication fork protection//cell cycle//response to DNA damage stimulus	GO:0005634	nucleus	N	N
POPTR_0001s06070	N	N	N	N	GO:0016787	hydrolase activity
POPTR_0001s06150	N	N	N	N	GO:0005516	calmodulin binding
POPTR_0001s06170	GO:0008152//GO:0055114//GO:0006694//GO:0044237	metabolic process//oxidation-reduction process//steroid biosynthetic process//cellular metabolic process	N	N	GO:0016616//GO:0016491//GO:0003854//GO:0050662//GO:0003824	oxidoreductase activity, acting on the CH-OH group of donors, NAD or NADP as acceptor//oxidoreductase activity//3-beta-hydroxy-delta5-steroid dehydrogenase activity//coenzyme binding//catalytic activity
POPTR_0001s06200	GO:0000042//GO:0006886//GO:0051302//GO:0016192	protein targeting to Golgi//intracellular protein transport//regulation of cell division//vesicle-mediated transport	GO:0030117	membrane coat	GO:0005515	protein binding
POPTR_0001s06210	N	N	N	N	GO:0005544//GO:0005509	calcium-dependent phospholipid binding//calcium ion binding
POPTR_0001s06220	GO:0017004//GO:0015886	cytochrome complex assembly//heme transport	GO:0016021	integral to membrane	GO:0005509//GO:0005544	calcium ion binding//calcium-dependent phospholipid binding
POPTR_0001s06230	N	N	N	N	GO:0005544//GO:0005509	calcium-dependent phospholipid binding//calcium ion binding
POPTR_0001s06250	GO:0042254//GO:0006310//GO:0006281//GO:0001522//GO:0055114	ribosome biogenesis//DNA recombination//DNA repair//pseudouridine synthesis//oxidation-reduction process	GO:0005737	cytoplasm	GO:0020037//GO:0005506//GO:0016705	heme binding//iron ion binding//oxidoreductase activity, acting on paired donors, with incorporation or reduction of molecular oxygen
POPTR_0001s06260	GO:0006412//GO:0007165	translation//signal transduction	GO:0005622//GO:0005840	intracellular//ribosome	GO:0005515//GO:0003735	protein binding//structural constituent of ribosome
POPTR_0001s06270	GO:0006952	defense response	N	N	GO:0005515//GO:0043531	protein binding//ADP binding
POPTR_0001s06280	GO:0006351	transcription, DNA-dependent	GO:0005634	nucleus	GO:0003677//GO:0003899	DNA binding//DNA-directed RNA polymerase activity
POPTR_0001s06290	N	N	N	N	GO:0005515	protein binding
POPTR_0001s06300	GO:0005975	carbohydrate metabolic process	GO:0009341	beta-galactosidase complex	GO:0004565//GO:0030246//GO:0004553	beta-galactosidase activity//carbohydrate binding//hydrolase activity, hydrolyzing O-glycosyl compounds
POPTR_0001s06310	GO:0055114//GO:0005975	oxidation-reduction process//carbohydrate metabolic process	GO:0009341	beta-galactosidase complex	GO:0004553//GO:0016645//GO:0004565//GO:0030246	hydrolase activity, hydrolyzing O-glycosyl compounds//oxidoreductase activity, acting on the CH-NH group of donors//beta-galactosidase activity//carbohydrate binding
POPTR_0001s06330	GO:0016032//GO:0009236//GO:0006352//GO:0006629//GO:0006270//GO:0006355//GO:0007155//GO:0001503	viral reproduction//cobalamin biosynthetic process//transcription initiation, DNA-dependent//lipid metabolic process//DNA-dependent DNA replication initiation//regulation of transcription, DNA-dependent//cell adhesion//ossification	GO:0032040//GO:0005634//GO:0042025//GO:0005576//GO:0000775//GO:0019031	small-subunit processome//nucleus//host cell nucleus//extracellular region//chromosome, centromeric region//viral envelope	GO:0008270//GO:0003682//GO:0016987//GO:0003677//GO:0003700	zinc ion binding//chromatin binding//sigma factor activity//DNA binding//sequence-specific DNA binding transcription factor activity
POPTR_0001s06340	GO:0044237	cellular metabolic process	GO:0005921	gap junction	N	N
POPTR_0001s06350	GO:0007275//GO:0006511	multicellular organismal development//ubiquitin-dependent protein catabolic process	GO:0005634	nucleus	N	N
POPTR_0001s06360	GO:0006207//GO:0009116	'de novo' pyrimidine base biosynthetic process//nucleoside metabolic process	N	N	GO:0004590//GO:0016765	orotidine-5'-phosphate decarboxylase activity//transferase activity, transferring alkyl or aryl (other than methyl) groups
POPTR_0001s06370	GO:0032312	regulation of ARF GTPase activity	N	N	GO:0008060//GO:0008270//GO:0005515	ARF GTPase activator activity//zinc ion binding//protein binding
POPTR_0001s06390	GO:0045454	cell redox homeostasis	N	N	GO:0009055//GO:0015035	electron carrier activity//protein disulfide oxidoreductase activity
POPTR_0001s06410	GO:0006355	regulation of transcription, DNA-dependent	GO:0005634	nucleus	GO:0008270//GO:0005515//GO:0003700	zinc ion binding//protein binding//sequence-specific DNA binding transcription factor activity
POPTR_0001s06420	GO:0006886	intracellular protein transport	N	N	GO:0046872//GO:0017137	metal ion binding//Rab GTPase binding
POPTR_0001s06430	GO:0006355//GO:0000160	regulation of transcription, DNA-dependent//two-component signal transduction system (phosphorelay)	GO:0016021//GO:0005740	integral to membrane//mitochondrial envelope	GO:0000156	two-component response regulator activity
POPTR_0001s06440	GO:0007186//GO:0055085//GO:0006810	G-protein coupled receptor signaling pathway//transmembrane transport//transport	GO:0016020//GO:0016021	membrane//integral to membrane	GO:0004932//GO:0005215	mating-type factor pheromone receptor activity//transporter activity
POPTR_0001s06450	GO:0006351	transcription, DNA-dependent	N	N	GO:0003899//GO:0003677	DNA-directed RNA polymerase activity//DNA binding
POPTR_0001s06470	GO:0005975	carbohydrate metabolic process	GO:0009341	beta-galactosidase complex	GO:0004565//GO:0004553	beta-galactosidase activity//hydrolase activity, hydrolyzing O-glycosyl compounds
POPTR_0001s06520	GO:0046488	phosphatidylinositol metabolic process	N	N	GO:0016307	phosphatidylinositol phosphate kinase activity
POPTR_0001s06530	N	N	N	N	GO:0016491	oxidoreductase activity
POPTR_0001s06550	N	N	N	N	GO:0008233	peptidase activity
POPTR_0001s06560	GO:0006508	proteolysis	GO:0005743	mitochondrial inner membrane	GO:0004129//GO:0004190	cytochrome-c oxidase activity//aspartic-type endopeptidase activity
POPTR_0001s06570	GO:0015991	ATP hydrolysis coupled proton transport	GO:0000221	vacuolar proton-transporting V-type ATPase, V1 domain	GO:0005515//GO:0046961	protein binding//proton-transporting ATPase activity, rotational mechanism
POPTR_0001s06590	GO:0055114//GO:0045454	oxidation-reduction process//cell redox homeostasis	N	N	GO:0016209//GO:0016491	antioxidant activity//oxidoreductase activity
POPTR_0001s06610	GO:0042147//GO:0015031//GO:0000746//GO:0007165//GO:0006508//GO:0007596	retrograde transport, endosome to Golgi//protein transport//conjugation//signal transduction//proteolysis//blood coagulation	GO:0030904//GO:0005576	retromer complex//extracellular region	GO:0005524//GO:0004252//GO:0005515//GO:0043531	ATP binding//serine-type endopeptidase activity//protein binding//ADP binding
POPTR_0001s06650	GO:0006310//GO:0006281	DNA recombination//DNA repair	N	N	GO:0009378//GO:0005515//GO:0043531	four-way junction helicase activity//protein binding//ADP binding
POPTR_0001s06660	GO:0006355	regulation of transcription, DNA-dependent	GO:0005667	transcription factor complex	GO:0004797//GO:0003700//GO:0005524	thymidine kinase activity//sequence-specific DNA binding transcription factor activity//ATP binding
POPTR_0001s06670	GO:0008652//GO:0055114	cellular amino acid biosynthetic process//oxidation-reduction process	N	N	GO:0004455//GO:0016787	ketol-acid reductoisomerase activity//hydrolase activity
POPTR_0001s06680	GO:0006464//GO:0055085//GO:0006468	protein modification process//transmembrane transport//protein phosphorylation	GO:0016020	membrane	GO:0005524//GO:0005515//GO:0003676//GO:0018822//GO:0004672//GO:0008270//GO:0046872	ATP binding//protein binding//nucleic acid binding//nitrile hydratase activity//protein kinase activity//zinc ion binding//metal ion binding
POPTR_0001s06700	GO:0006355//GO:0006351	regulation of transcription, DNA-dependent//transcription, DNA-dependent	GO:0019013//GO:0005634	viral nucleocapsid//nucleus	GO:0043565//GO:0003677//GO:0003700	sequence-specific DNA binding//DNA binding//sequence-specific DNA binding transcription factor activity
POPTR_0001s06720	GO:0006457//GO:0006820	protein folding//anion transport	GO:0016021	integral to membrane	GO:0003755	peptidyl-prolyl cis-trans isomerase activity
POPTR_0001s06750	GO:0008610//GO:0006464//GO:0006400//GO:0006479//GO:0031167//GO:0008152	lipid biosynthetic process//protein modification process//tRNA modification//protein methylation//rRNA methylation//metabolic process	GO:0005737	cytoplasm	GO:0008276//GO:0018024//GO:0008176//GO:0004719//GO:0008168	protein methyltransferase activity//histone-lysine N-methyltransferase activity//tRNA (guanine-N7-)-methyltransferase activity//protein-L-isoaspartate (D-aspartate) O-methyltransferase activity//methyltransferase activity
POPTR_0001s06770	N	N	N	N	GO:0005515	protein binding
POPTR_0001s06790	GO:0008152	metabolic process	N	N	GO:0016758	transferase activity, transferring hexosyl groups
POPTR_0001s06800	GO:0006351	transcription, DNA-dependent	N	N	GO:0003899//GO:0003677	DNA-directed RNA polymerase activity//DNA binding
POPTR_0001s06810	GO:0006351	transcription, DNA-dependent	GO:0005634	nucleus	GO:0003899//GO:0003677	DNA-directed RNA polymerase activity//DNA binding
POPTR_0001s06820	GO:0006351	transcription, DNA-dependent	N	N	GO:0003677//GO:0003899	DNA binding//DNA-directed RNA polymerase activity
POPTR_0001s06840	N	N	N	N	GO:0008270	zinc ion binding
POPTR_0001s06870	GO:0006415//GO:0051726	translational termination//regulation of cell cycle	GO:0005634	nucleus	GO:0005515//GO:0003747	protein binding//translation release factor activity
POPTR_0001s06880	GO:0006506	GPI anchor biosynthetic process	GO:0016021//GO:0005789	integral to membrane//endoplasmic reticulum membrane	GO:0016758	transferase activity, transferring hexosyl groups
POPTR_0001s06890	N	N	GO:0016021	integral to membrane	N	N
POPTR_0001s06930	GO:0006468	protein phosphorylation	N	N	GO:0016773//GO:0004672//GO:0005524	phosphotransferase activity, alcohol group as acceptor//protein kinase activity//ATP binding
POPTR_0001s06940	N	N	GO:0016020	membrane	N	N
POPTR_0001s06950	N	N	N	N	GO:0051536	iron-sulfur cluster binding
POPTR_0001s06970	GO:0006508//GO:0008152	proteolysis//metabolic process	N	N	GO:0008236//GO:0016787	serine-type peptidase activity//hydrolase activity
POPTR_0001s06980	N	N	GO:0016020	membrane	N	N
POPTR_0001s06990	GO:0007264//GO:0042157//GO:0006869//GO:0000226//GO:0000910	small GTPase mediated signal transduction//lipoprotein metabolic process//lipid transport//microtubule cytoskeleton organization//cytokinesis	GO:0005622//GO:0005576	intracellular//extracellular region	GO:0005085//GO:0008289//GO:0008017	guanyl-nucleotide exchange factor activity//lipid binding//microtubule binding
POPTR_0001s07010	GO:0055114	oxidation-reduction process	N	N	GO:0016705//GO:0005506//GO:0020037	oxidoreductase activity, acting on paired donors, with incorporation or reduction of molecular oxygen//iron ion binding//heme binding
POPTR_0001s07020	N	N	GO:0016020	membrane	GO:0004869	cysteine-type endopeptidase inhibitor activity
POPTR_0001s07050	GO:0009405	pathogenesis	GO:0016021//GO:0071203//GO:0016020//GO:0005622	integral to membrane//WASH complex//membrane//intracellular	GO:0043565	sequence-specific DNA binding
POPTR_0001s07070	GO:0008616//GO:0055114//GO:0008152//GO:0009228//GO:0006222//GO:0006400	queuosine biosynthetic process//oxidation-reduction process//metabolic process//thiamine biosynthetic process//UMP biosynthetic process//tRNA modification	N	N	GO:0008479//GO:0004789//GO:0016829//GO:0004152	queuine tRNA-ribosyltransferase activity//thiamine-phosphate diphosphorylase activity//lyase activity//dihydroorotate dehydrogenase activity
POPTR_0001s07080	GO:0006351	transcription, DNA-dependent	GO:0005634	nucleus	GO:0003899//GO:0005515	DNA-directed RNA polymerase activity//protein binding
POPTR_0001s07090	GO:0042546	cell wall biogenesis	GO:0016020	membrane	GO:0008107	galactoside 2-alpha-L-fucosyltransferase activity
POPTR_0001s07100	GO:0042546//GO:0009312//GO:0009877	cell wall biogenesis//oligosaccharide biosynthetic process//nodulation	GO:0016020	membrane	GO:0016758//GO:0008107	transferase activity, transferring hexosyl groups//galactoside 2-alpha-L-fucosyltransferase activity
POPTR_0001s07120	GO:0042546	cell wall biogenesis	GO:0016020	membrane	GO:0008107	galactoside 2-alpha-L-fucosyltransferase activity
POPTR_0001s07130	GO:0042546	cell wall biogenesis	GO:0016020	membrane	GO:0008107	galactoside 2-alpha-L-fucosyltransferase activity
POPTR_0001s07140	GO:0015031//GO:0006464	protein transport//protein modification process	N	N	GO:0016881	acid-amino acid ligase activity
POPTR_0001s07150	N	N	N	N	GO:0003677//GO:0005515//GO:0003723	DNA binding//protein binding//RNA binding
POPTR_0001s07160	GO:0006355//GO:0006626//GO:0006352//GO:0009236	regulation of transcription, DNA-dependent//protein targeting to mitochondrion//transcription initiation, DNA-dependent//cobalamin biosynthetic process	GO:0000775//GO:0005741//GO:0005634	chromosome, centromeric region//mitochondrial outer membrane//nucleus	GO:0005515//GO:0003700//GO:0003677//GO:0016987//GO:0003682	protein binding//sequence-specific DNA binding transcription factor activity//DNA binding//sigma factor activity//chromatin binding
POPTR_0001s07170	GO:0042919	benzoate transport	GO:0016021	integral to membrane	GO:0042925	benzoate transporter activity
POPTR_0001s07230	N	N	GO:0005634	nucleus	N	N
POPTR_0001s07280	GO:0006355	regulation of transcription, DNA-dependent	N	N	GO:0005515//GO:0003677	protein binding//DNA binding
POPTR_0001s07290	GO:0006260//GO:0055114	DNA replication//oxidation-reduction process	N	N	GO:0005524//GO:0004748	ATP binding//ribonucleoside-diphosphate reductase activity
POPTR_0001s07300	N	N	GO:0016021//GO:0019028	integral to membrane//viral capsid	N	N
POPTR_0001s07310	N	N	N	N	GO:0003682	chromatin binding
POPTR_0001s07320	GO:0009103//GO:0006468//GO:0006357	lipopolysaccharide biosynthetic process//protein phosphorylation//regulation of transcription from RNA polymerase II promoter	GO:0016592//GO:0016020	mediator complex//membrane	GO:0016773//GO:0005524//GO:0001104//GO:0004672	phosphotransferase activity, alcohol group as acceptor//ATP binding//RNA polymerase II transcription cofactor activity//protein kinase activity
POPTR_0001s07330	N	N	N	N	GO:0003682	chromatin binding
POPTR_0001s07340	GO:0006886	intracellular protein transport	N	N	GO:0008536	Ran GTPase binding
POPTR_0001s07350	N	N	N	N	GO:0005515	protein binding
POPTR_0001s07360	N	N	N	N	GO:0008146	sulfotransferase activity
POPTR_0001s07370	N	N	N	N	GO:0008146	sulfotransferase activity
POPTR_0001s07380	N	N	N	N	GO:0008146	sulfotransferase activity
POPTR_0001s07390	GO:0034968	histone lysine methylation	GO:0005634	nucleus	GO:0008270//GO:0018024//GO:0005515//GO:0042393	zinc ion binding//histone-lysine N-methyltransferase activity//protein binding//histone binding
POPTR_0001s07400	GO:0015031//GO:0008152	protein transport//metabolic process	N	N	GO:0003824	catalytic activity
POPTR_0001s07410	GO:0008608//GO:0006265	attachment of spindle microtubules to kinetochore//DNA topological change	GO:0042729//GO:0005876//GO:0005694	DASH complex//spindle microtubule//chromosome	GO:0003918//GO:0003677	DNA topoisomerase (ATP-hydrolyzing) activity//DNA binding
POPTR_0001s07420	GO:0006631//GO:0031047//GO:0055114//GO:0015986	fatty acid metabolic process//gene silencing by RNA//oxidation-reduction process//ATP synthesis coupled proton transport	GO:0000276	mitochondrial proton-transporting ATP synthase complex, coupling factor F(o)	GO:0045300//GO:0015078//GO:0008270	acyl-[acyl-carrier-protein] desaturase activity//hydrogen ion transmembrane transporter activity//zinc ion binding
POPTR_0001s07430	GO:0006260	DNA replication	GO:0005634	nucleus	GO:0008270//GO:0005515//GO:0046872	zinc ion binding//protein binding//metal ion binding
POPTR_0001s07440	GO:0051085	chaperone mediated protein folding requiring cofactor	N	N	GO:0005524	ATP binding
POPTR_0001s07460	GO:0006352	transcription initiation, DNA-dependent	GO:0005669//GO:0070461	transcription factor TFIID complex//SAGA-type complex	N	N
POPTR_0001s07480	GO:0005975	carbohydrate metabolic process	N	N	GO:0016853	isomerase activity
POPTR_0001s07500	GO:0007218//GO:0006468	neuropeptide signaling pathway//protein phosphorylation	GO:0016020//GO:0016021	membrane//integral to membrane	GO:0004672//GO:0005524//GO:0008381	protein kinase activity//ATP binding//mechanically-gated ion channel activity
POPTR_0001s07510	GO:0043161//GO:0006289	proteasomal ubiquitin-dependent protein catabolic process//nucleotide-excision repair	N	N	GO:0005515//GO:0003684	protein binding//damaged DNA binding
POPTR_0001s07520	GO:0006506//GO:0032012	GPI anchor biosynthetic process//regulation of ARF protein signal transduction	GO:0016020//GO:0005789//GO:0016021	membrane//endoplasmic reticulum membrane//integral to membrane	GO:0016746//GO:0005086//GO:0008270	transferase activity, transferring acyl groups//ARF guanyl-nucleotide exchange factor activity//zinc ion binding
POPTR_0001s07540	GO:0006412//GO:0006468//GO:0009103	translation//protein phosphorylation//lipopolysaccharide biosynthetic process	GO:0005840//GO:0005622//GO:0016020//GO:0016021	ribosome//intracellular//membrane//integral to membrane	GO:0003735//GO:0004672//GO:0016773//GO:0004674//GO:0030247//GO:0005524	structural constituent of ribosome//protein kinase activity//phosphotransferase activity, alcohol group as acceptor//protein serine/threonine kinase activity//polysaccharide binding//ATP binding
POPTR_0001s07550	GO:0009103//GO:0006468	lipopolysaccharide biosynthetic process//protein phosphorylation	GO:0016021//GO:0016020	integral to membrane//membrane	GO:0016773//GO:0005524//GO:0030247//GO:0004674//GO:0005509//GO:0004672	phosphotransferase activity, alcohol group as acceptor//ATP binding//polysaccharide binding//protein serine/threonine kinase activity//calcium ion binding//protein kinase activity
POPTR_0001s07560	N	N	GO:0016021	integral to membrane	GO:0004674//GO:0030247	protein serine/threonine kinase activity//polysaccharide binding
POPTR_0001s07580	N	N	GO:0005634	nucleus	N	N
POPTR_0001s07590	N	N	GO:0016021	integral to membrane	GO:0030247//GO:0004674	polysaccharide binding//protein serine/threonine kinase activity
POPTR_0001s07610	GO:0006278	RNA-dependent DNA replication	N	N	GO:0003964//GO:0003723	RNA-directed DNA polymerase activity//RNA binding
POPTR_0001s07620	GO:0009103//GO:0006468	lipopolysaccharide biosynthetic process//protein phosphorylation	GO:0016021//GO:0016020	integral to membrane//membrane	GO:0016773//GO:0005524//GO:0004674//GO:0030247//GO:0004672	phosphotransferase activity, alcohol group as acceptor//ATP binding//protein serine/threonine kinase activity//polysaccharide binding//protein kinase activity
POPTR_0001s07630	GO:0006468	protein phosphorylation	N	N	GO:0004672//GO:0005524	protein kinase activity//ATP binding
POPTR_0001s07650	GO:0006468//GO:0006231	protein phosphorylation//dTMP biosynthetic process	GO:0016021//GO:0005576	integral to membrane//extracellular region	GO:0050797//GO:0005524//GO:0030247//GO:0019871//GO:0004674//GO:0005509//GO:0050660//GO:0004672	thymidylate synthase (FAD) activity//ATP binding//polysaccharide binding//sodium channel inhibitor activity//protein serine/threonine kinase activity//calcium ion binding//flavin adenine dinucleotide binding//protein kinase activity
POPTR_0001s07670	N	N	N	N	GO:0046872	metal ion binding
POPTR_0001s07680	N	N	GO:0005634	nucleus	N	N
POPTR_0001s07690	N	N	GO:0016021	integral to membrane	GO:0004674	protein serine/threonine kinase activity
POPTR_0001s07710	GO:0006508	proteolysis	N	N	GO:0004197	cysteine-type endopeptidase activity
POPTR_0001s07730	GO:0009058	biosynthetic process	N	N	GO:0016740	transferase activity
POPTR_0001s07750	GO:0006874//GO:0006605//GO:0006886	cellular calcium ion homeostasis//protein targeting//intracellular protein transport	GO:0005742//GO:0016021	mitochondrial outer membrane translocase complex//integral to membrane	GO:0005515//GO:0005219	protein binding//ryanodine-sensitive calcium-release channel activity
POPTR_0001s07760	GO:0006890	retrograde vesicle-mediated transport, Golgi to ER	N	N	GO:0005198//GO:0005515	structural molecule activity//protein binding
POPTR_0001s07780	N	N	N	N	GO:0004857//GO:0030599	enzyme inhibitor activity//pectinesterase activity
POPTR_0001s07790	N	N	N	N	GO:0004857//GO:0030599	enzyme inhibitor activity//pectinesterase activity
POPTR_0001s07800	GO:0006468//GO:0019748	protein phosphorylation//secondary metabolic process	N	N	GO:0016773	phosphotransferase activity, alcohol group as acceptor
POPTR_0001s07820	GO:0006760	folic acid-containing compound metabolic process	N	N	GO:0004150//GO:0005515	dihydroneopterin aldolase activity//protein binding
POPTR_0001s07830	N	N	N	N	GO:0003682	chromatin binding
POPTR_0001s07850	GO:0055114	oxidation-reduction process	N	N	GO:0020037//GO:0046983//GO:0003677//GO:0016705//GO:0005506	heme binding//protein dimerization activity//DNA binding//oxidoreductase activity, acting on paired donors, with incorporation or reduction of molecular oxygen//iron ion binding
POPTR_0001s07860	GO:0055114	oxidation-reduction process	N	N	GO:0016705//GO:0005506//GO:0020037	oxidoreductase activity, acting on paired donors, with incorporation or reduction of molecular oxygen//iron ion binding//heme binding
POPTR_0001s07870	GO:0009308//GO:0055114	amine metabolic process//oxidation-reduction process	N	N	GO:0048038//GO:0005507//GO:0008131	quinone binding//copper ion binding//primary amine oxidase activity
POPTR_0001s07880	GO:0009308//GO:0055114	amine metabolic process//oxidation-reduction process	N	N	GO:0048038//GO:0005507//GO:0008131	quinone binding//copper ion binding//primary amine oxidase activity
POPTR_0001s07890	GO:0006412	translation	GO:0005840	ribosome	GO:0003735	structural constituent of ribosome
POPTR_0001s07900	GO:0006508//GO:0009058	proteolysis//biosynthetic process	N	N	GO:0008236//GO:0016788	serine-type peptidase activity//hydrolase activity, acting on ester bonds
POPTR_0001s07920	N	N	N	N	GO:0046872//GO:0005509	metal ion binding//calcium ion binding
POPTR_0001s07930	GO:0006468//GO:0009229	protein phosphorylation//thiamine diphosphate biosynthetic process	N	N	GO:0005515//GO:0004788//GO:0004672//GO:0005524	protein binding//thiamine diphosphokinase activity//protein kinase activity//ATP binding
POPTR_0001s07940	GO:0006546	glycine catabolic process	GO:0005737	cytoplasm	GO:0004047	aminomethyltransferase activity
POPTR_0001s07990	GO:0006511	ubiquitin-dependent protein catabolic process	GO:0031461	cullin-RING ubiquitin ligase complex	GO:0031625	ubiquitin protein ligase binding
POPTR_0001s08000	N	N	N	N	GO:0008270	zinc ion binding
POPTR_0001s08020	GO:0016192//GO:0006904	vesicle-mediated transport//vesicle docking involved in exocytosis	N	N	N	N
POPTR_0001s08030	GO:0006281	DNA repair	N	N	GO:0003913//GO:0004867	DNA photolyase activity//serine-type endopeptidase inhibitor activity
POPTR_0001s08050	GO:0006633//GO:0055114	fatty acid biosynthetic process//oxidation-reduction process	N	N	GO:0005506//GO:0016491	iron ion binding//oxidoreductase activity
POPTR_0001s08060	N	N	N	N	GO:0005515	protein binding
POPTR_0001s08080	GO:0035556	intracellular signal transduction	GO:0016020	membrane	N	N
POPTR_0001s08090	GO:0006355//GO:0006289	regulation of transcription, DNA-dependent//nucleotide-excision repair	GO:0000439	core TFIIH complex	N	N
POPTR_0001s08120	N	N	N	N	GO:0003677	DNA binding
POPTR_0001s08130	GO:0008152	metabolic process	N	N	GO:0016597	amino acid binding
POPTR_0001s08140	GO:0019538	protein metabolic process	N	N	N	N
POPTR_0001s08160	GO:0055085//GO:0006855	transmembrane transport//drug transmembrane transport	GO:0016020	membrane	GO:0015297//GO:0015238	antiporter activity//drug transmembrane transporter activity
POPTR_0001s08200	GO:0009073//GO:0007018	aromatic amino acid family biosynthetic process//microtubule-based movement	GO:0016459	myosin complex	GO:0005524//GO:0004107//GO:0005515//GO:0003774//GO:0008017//GO:0003777	ATP binding//chorismate synthase activity//protein binding//motor activity//microtubule binding//microtubule motor activity
POPTR_0001s08210	N	N	N	N	GO:0008270//GO:0003677	zinc ion binding//DNA binding
POPTR_0001s08240	GO:0006814	sodium ion transport	GO:0016020	membrane	GO:0008508	bile acid:sodium symporter activity
POPTR_0001s08250	N	N	GO:0016021	integral to membrane	N	N
POPTR_0001s08260	GO:0006468	protein phosphorylation	N	N	GO:0005515//GO:0004672//GO:0005524	protein binding//protein kinase activity//ATP binding
POPTR_0001s08300	GO:0055085	transmembrane transport	GO:0016020	membrane	N	N
POPTR_0001s08310	GO:0006355	regulation of transcription, DNA-dependent	GO:0005634	nucleus	GO:0016818//GO:0005524	hydrolase activity, acting on acid anhydrides, in phosphorus-containing anhydrides//ATP binding
POPTR_0001s08320	GO:0055114	oxidation-reduction process	N	N	GO:0020037//GO:0005506//GO:0016705	heme binding//iron ion binding//oxidoreductase activity, acting on paired donors, with incorporation or reduction of molecular oxygen
POPTR_0001s08330	GO:0030001//GO:0006801//GO:0055114	metal ion transport//superoxide metabolic process//oxidation-reduction process	N	N	GO:0046872	metal ion binding
POPTR_0001s08350	GO:0006414//GO:0006355	translational elongation//regulation of transcription, DNA-dependent	GO:0000775//GO:0005840//GO:0005634//GO:0005622	chromosome, centromeric region//ribosome//nucleus//intracellular	GO:0003735//GO:0003682//GO:0003677	structural constituent of ribosome//chromatin binding//DNA binding
POPTR_0001s08390	GO:0008152//GO:0055114	metabolic process//oxidation-reduction process	N	N	GO:0051287//GO:0016616	NAD binding//oxidoreductase activity, acting on the CH-OH group of donors, NAD or NADP as acceptor
POPTR_0001s08400	GO:0008652//GO:0006098//GO:0055114	cellular amino acid biosynthetic process//pentose-phosphate shunt//oxidation-reduction process	N	N	GO:0048037//GO:0004616//GO:0003824//GO:0004455//GO:0016616	cofactor binding//phosphogluconate dehydrogenase (decarboxylating) activity//catalytic activity//ketol-acid reductoisomerase activity//oxidoreductase activity, acting on the CH-OH group of donors, NAD or NADP as acceptor
POPTR_0001s08410	GO:0055114	oxidation-reduction process	N	N	GO:0016706//GO:0016491	oxidoreductase activity, acting on paired donors, with incorporation or reduction of molecular oxygen, 2-oxoglutarate as one donor, and incorporation of one atom each of oxygen into both donors//oxidoreductase activity
POPTR_0001s08420	GO:0006260	DNA replication	N	N	GO:0003911//GO:0001882//GO:0003887	DNA ligase (NAD+) activity//nucleoside binding//DNA-directed DNA polymerase activity
POPTR_0001s08430	GO:0007010	cytoskeleton organization	N	N	GO:0003779//GO:0003723	actin binding//RNA binding
POPTR_0001s08450	N	N	N	N	GO:0005515	protein binding
POPTR_0001s08460	N	N	GO:0005615	extracellular space	GO:0008270//GO:0005515//GO:0005509//GO:0004222	zinc ion binding//protein binding//calcium ion binding//metalloendopeptidase activity
POPTR_0001s08500	GO:0006355	regulation of transcription, DNA-dependent	GO:0005634	nucleus	GO:0003700	sequence-specific DNA binding transcription factor activity
POPTR_0001s08510	N	N	N	N	GO:0003677//GO:0046983	DNA binding//protein dimerization activity
POPTR_0001s08540	N	N	GO:0005634	nucleus	GO:0003677	DNA binding
POPTR_0001s08550	GO:0006355	regulation of transcription, DNA-dependent	GO:0005634	nucleus	GO:0043565//GO:0003700//GO:0003677	sequence-specific DNA binding//sequence-specific DNA binding transcription factor activity//DNA binding
POPTR_0001s08560	GO:0008152	metabolic process	N	N	GO:0003824//GO:0005515	catalytic activity//protein binding
POPTR_0001s08570	GO:0045226//GO:0044237//GO:0009058//GO:0008152	extracellular polysaccharide biosynthetic process//cellular metabolic process//biosynthetic process//metabolic process	N	N	GO:0003824//GO:0050662//GO:0016491//GO:0008831	catalytic activity//coenzyme binding//oxidoreductase activity//dTDP-4-dehydrorhamnose reductase activity
POPTR_0001s08600	GO:0006633//GO:0008299	fatty acid biosynthetic process//isoprenoid biosynthetic process	N	N	GO:0004315//GO:0004421	3-oxoacyl-[acyl-carrier-protein] synthase activity//hydroxymethylglutaryl-CoA synthase activity
POPTR_0001s08620	GO:0008033//GO:0016117//GO:0055114	tRNA processing//carotenoid biosynthetic process//oxidation-reduction process	N	N	GO:0016614//GO:0050660//GO:0016705//GO:0016491	oxidoreductase activity, acting on CH-OH group of donors//flavin adenine dinucleotide binding//oxidoreductase activity, acting on paired donors, with incorporation or reduction of molecular oxygen//oxidoreductase activity
POPTR_0001s08640	GO:0009229//GO:0055085	thiamine diphosphate biosynthetic process//transmembrane transport	GO:0016021	integral to membrane	GO:0004788//GO:0022857	thiamine diphosphokinase activity//transmembrane transporter activity
POPTR_0001s08650	GO:0009058//GO:0006351	biosynthetic process//transcription, DNA-dependent	N	N	GO:0003899//GO:0003677//GO:0016746	DNA-directed RNA polymerase activity//DNA binding//transferase activity, transferring acyl groups
POPTR_0001s08660	N	N	N	N	GO:0005186	pheromone activity
POPTR_0001s08690	GO:0055085	transmembrane transport	GO:0016020	membrane	N	N
POPTR_0001s08720	GO:0006355	regulation of transcription, DNA-dependent	N	N	GO:0003700	sequence-specific DNA binding transcription factor activity
POPTR_0001s08740	GO:0006355	regulation of transcription, DNA-dependent	N	N	GO:0003700	sequence-specific DNA binding transcription factor activity
POPTR_0001s08750	GO:0055085	transmembrane transport	GO:0016021	integral to membrane	GO:0022857	transmembrane transporter activity
POPTR_0001s08760	N	N	N	N	GO:0005515//GO:0051087	protein binding//chaperone binding
POPTR_0001s08770	GO:0015986//GO:0009089//GO:0007264	ATP synthesis coupled proton transport//lysine biosynthetic process via diaminopimelate//small GTPase mediated signal transduction	GO:0005622//GO:0000276	intracellular//mitochondrial proton-transporting ATP synthase complex, coupling factor F(o)	GO:0005525//GO:0008837//GO:0015078//GO:0003924	GTP binding//diaminopimelate epimerase activity//hydrogen ion transmembrane transporter activity//GTPase activity
POPTR_0001s08780	GO:0006817	phosphate ion transport	GO:0016020	membrane	GO:0005315	inorganic phosphate transmembrane transporter activity
POPTR_0001s08810	N	N	N	N	GO:0005515	protein binding
POPTR_0001s08820	N	N	N	N	GO:0030599//GO:0004857	pectinesterase activity//enzyme inhibitor activity
POPTR_0001s08840	N	N	GO:0031224	intrinsic to membrane	GO:0005515	protein binding
POPTR_0001s08850	N	N	GO:0009512	cytochrome b6f complex	N	N
POPTR_0001s08860	GO:0055114	oxidation-reduction process	N	N	GO:0005506//GO:0016705//GO:0020037	iron ion binding//oxidoreductase activity, acting on paired donors, with incorporation or reduction of molecular oxygen//heme binding
POPTR_0001s08870	GO:0007049//GO:0006506	cell cycle//GPI anchor biosynthetic process	GO:0017053//GO:0005789//GO:0016021	transcriptional repressor complex//endoplasmic reticulum membrane//integral to membrane	N	N
POPTR_0001s08880	GO:0055114	oxidation-reduction process	N	N	GO:0005506//GO:0016705//GO:0020037	iron ion binding//oxidoreductase activity, acting on paired donors, with incorporation or reduction of molecular oxygen//heme binding
POPTR_0001s08900	GO:0006468	protein phosphorylation	N	N	GO:0005524//GO:0004672	ATP binding//protein kinase activity
POPTR_0001s08910	N	N	N	N	GO:0005515	protein binding
POPTR_0001s08920	GO:0019605	butyrate metabolic process	GO:0016021//GO:0005615	integral to membrane//extracellular space	GO:0047989//GO:0004252	hydroxybutyrate-dimer hydrolase activity//serine-type endopeptidase activity
POPTR_0001s08930	N	N	GO:0016020	membrane	N	N
POPTR_0001s08960	N	N	N	N	GO:0005515	protein binding
POPTR_0001s08970	N	N	N	N	GO:0004575//GO:0004857//GO:0004564//GO:0030599	sucrose alpha-glucosidase activity//enzyme inhibitor activity//beta-fructofuranosidase activity//pectinesterase activity
POPTR_0001s08990	GO:0006355	regulation of transcription, DNA-dependent	GO:0005634	nucleus	GO:0003677//GO:0003700//GO:0043565	DNA binding//sequence-specific DNA binding transcription factor activity//sequence-specific DNA binding
POPTR_0001s09000	N	N	GO:0019012//GO:0016021	virion//integral to membrane	N	N
POPTR_0001s09010	GO:0005975	carbohydrate metabolic process	N	N	GO:0004650	polygalacturonase activity
POPTR_0001s09020	N	N	N	N	GO:0004386//GO:0005524//GO:0008026//GO:0003676	helicase activity//ATP binding//ATP-dependent helicase activity//nucleic acid binding
POPTR_0001s09030	GO:0018144//GO:0006106	RNA-protein covalent cross-linking//fumarate metabolic process	GO:0019012//GO:0016020	virion//membrane	GO:0016740//GO:0005198//GO:0016779//GO:0008234//GO:0008233//GO:0016787//GO:0003968//GO:0000166	transferase activity//structural molecule activity//nucleotidyltransferase activity//cysteine-type peptidase activity//peptidase activity//hydrolase activity//RNA-directed RNA polymerase activity//nucleotide binding
POPTR_0001s09040	GO:0006367	transcription initiation from RNA polymerase II promoter	GO:0005673	transcription factor TFIIE complex	N	N
POPTR_0001s09060	N	N	N	N	GO:0008026//GO:0005524//GO:0004386//GO:0003676//GO:0008270	ATP-dependent helicase activity//ATP binding//helicase activity//nucleic acid binding//zinc ion binding
POPTR_0001s09070	N	N	GO:0016021	integral to membrane	GO:0005543	phospholipid binding
POPTR_0001s09080	N	N	N	N	GO:0005515//GO:0008270	protein binding//zinc ion binding
POPTR_0001s09090	GO:0002143	tRNA wobble position uridine thiolation	GO:0005737	cytoplasm	N	N
POPTR_0001s09120	GO:0042742	defense response to bacterium	N	N	N	N
POPTR_0001s09130	GO:0006397//GO:0006468	mRNA processing//protein phosphorylation	GO:0005737//GO:0005634	cytoplasm//nucleus	GO:0004672//GO:0005515//GO:0003723	protein kinase activity//protein binding//RNA binding
POPTR_0001s09170	N	N	GO:0005622	intracellular	GO:0003779	actin binding
POPTR_0001s09180	GO:0006184//GO:0051258	GTP catabolic process//protein polymerization	GO:0043234	protein complex	GO:0003924//GO:0005525	GTPase activity//GTP binding
POPTR_0001s09200	GO:0008152//GO:0005975	metabolic process//carbohydrate metabolic process	GO:0016020	membrane	GO:0008107//GO:0003824	galactoside 2-alpha-L-fucosyltransferase activity//catalytic activity
POPTR_0001s09210	GO:0055114//GO:0030001	oxidation-reduction process//metal ion transport	N	N	GO:0016491//GO:0008270//GO:0000166//GO:0046872	oxidoreductase activity//zinc ion binding//nucleotide binding//metal ion binding
POPTR_0001s09220	GO:0030001	metal ion transport	N	N	GO:0046872	metal ion binding
POPTR_0001s09250	N	N	N	N	GO:0005515//GO:0008270	protein binding//zinc ion binding
POPTR_0001s09260	GO:0007067//GO:0051382	mitosis//kinetochore assembly	N	N	GO:0003677	DNA binding
POPTR_0001s09270	GO:0055114//GO:0006979	oxidation-reduction process//response to oxidative stress	N	N	GO:0016491//GO:0016209//GO:0004602	oxidoreductase activity//antioxidant activity//glutathione peroxidase activity
POPTR_0001s09280	GO:0006979//GO:0055114	response to oxidative stress//oxidation-reduction process	N	N	GO:0004602//GO:0016209//GO:0016491	glutathione peroxidase activity//antioxidant activity//oxidoreductase activity
POPTR_0001s09290	GO:0009878	nodule morphogenesis	N	N	GO:0046872	metal ion binding
POPTR_0001s09300	N	N	N	N	GO:0003677	DNA binding
POPTR_0001s09310	GO:0006310//GO:0006281//GO:0006974	DNA recombination//DNA repair//response to DNA damage stimulus	GO:0005737	cytoplasm	GO:0004797//GO:0005524//GO:0016788	thymidine kinase activity//ATP binding//hydrolase activity, acting on ester bonds
POPTR_0001s09320	GO:0006468	protein phosphorylation	N	N	GO:0005515//GO:0004672//GO:0005524	protein binding//protein kinase activity//ATP binding
POPTR_0001s09330	GO:0051258//GO:0006184	protein polymerization//GTP catabolic process	GO:0043234	protein complex	GO:0003924//GO:0005525	GTPase activity//GTP binding
POPTR_0001s09340	GO:0042398	cellular modified amino acid biosynthetic process	N	N	GO:0004357	glutamate-cysteine ligase activity
POPTR_0001s09380	GO:0019299//GO:0006351	rhamnose metabolic process//transcription, DNA-dependent	N	N	GO:0030145//GO:0003682//GO:0008740	manganese ion binding//chromatin binding//L-rhamnose isomerase activity
POPTR_0001s09410	GO:0007018//GO:0031342//GO:0009636	microtubule-based movement//negative regulation of cell killing//response to toxin	N	N	GO:0005515//GO:0015643//GO:0005524//GO:0008017//GO:0003777	protein binding//toxin binding//ATP binding//microtubule binding//microtubule motor activity
POPTR_0001s09450	N	N	N	N	GO:0046983	protein dimerization activity
POPTR_0001s09460	GO:0007005	mitochondrion organization	GO:0031305	integral to mitochondrial inner membrane	N	N
POPTR_0001s09480	GO:0009058	biosynthetic process	N	N	GO:0005524//GO:0016874	ATP binding//ligase activity
POPTR_0001s09500	GO:0006351//GO:0015979//GO:0019684	transcription, DNA-dependent//photosynthesis//photosynthesis, light reaction	GO:0009523//GO:0016021//GO:0005634	photosystem II//integral to membrane//nucleus	GO:0004190//GO:0003677//GO:0008270	aspartic-type endopeptidase activity//DNA binding//zinc ion binding
POPTR_0001s09510	GO:0044237//GO:0008152	cellular metabolic process//metabolic process	N	N	GO:0050662//GO:0016491//GO:0003824	coenzyme binding//oxidoreductase activity//catalytic activity
POPTR_0001s09520	GO:0006468//GO:0006355	protein phosphorylation//regulation of transcription, DNA-dependent	GO:0042025	host cell nucleus	GO:0003700//GO:0005524//GO:0004672	sequence-specific DNA binding transcription factor activity//ATP binding//protein kinase activity
POPTR_0001s09550	N	N	GO:0016020	membrane	GO:0008270	zinc ion binding
POPTR_0001s09560	N	N	N	N	GO:0004386//GO:0003677//GO:0005524//GO:0008026//GO:0016787//GO:0003676	helicase activity//DNA binding//ATP binding//ATP-dependent helicase activity//hydrolase activity//nucleic acid binding
POPTR_0001s09570	GO:0018144	RNA-protein covalent cross-linking	GO:0019012	virion	GO:0000166//GO:0003968//GO:0016787//GO:0005198//GO:0008234//GO:0008233//GO:0016779//GO:0016740	nucleotide binding//RNA-directed RNA polymerase activity//hydrolase activity//structural molecule activity//cysteine-type peptidase activity//peptidase activity//nucleotidyltransferase activity//transferase activity
POPTR_0001s09580	GO:0051260	protein homooligomerization	N	N	N	N
POPTR_0001s09590	GO:0006265	DNA topological change	N	N	GO:0003918//GO:0003677//GO:0005524	DNA topoisomerase (ATP-hydrolyzing) activity//DNA binding//ATP binding
POPTR_0001s09600	GO:0006412	translation	GO:0005622//GO:0016021//GO:0005840	intracellular//integral to membrane//ribosome	GO:0008237//GO:0003735//GO:0008270	metallopeptidase activity//structural constituent of ribosome//zinc ion binding
POPTR_0001s09610	N	N	GO:0005615	extracellular space	GO:0016881	acid-amino acid ligase activity
POPTR_0001s09620	N	N	GO:0005622	intracellular	GO:0003677//GO:0003682//GO:0008270	DNA binding//chromatin binding//zinc ion binding
POPTR_0001s09630	GO:0006355	regulation of transcription, DNA-dependent	GO:0042025//GO:0005634	host cell nucleus//nucleus	GO:0003700//GO:0008270	sequence-specific DNA binding transcription factor activity//zinc ion binding
POPTR_0001s09640	GO:0008299	isoprenoid biosynthetic process	N	N	GO:0003824//GO:0005515	catalytic activity//protein binding
POPTR_0001s09660	GO:0006886//GO:0016192	intracellular protein transport//vesicle-mediated transport	GO:0030131//GO:0030117	clathrin adaptor complex//membrane coat	GO:0005515	protein binding
POPTR_0001s09670	GO:0055114	oxidation-reduction process	N	N	GO:0005524//GO:0004511//GO:0003677//GO:0004386//GO:0016787//GO:0003676	ATP binding//tyrosine 3-monooxygenase activity//DNA binding//helicase activity//hydrolase activity//nucleic acid binding
POPTR_0001s09680	N	N	N	N	GO:0005515	protein binding
POPTR_0001s09700	GO:0006281	DNA repair	GO:0005680	anaphase-promoting complex	GO:0005515//GO:0005524//GO:0008270//GO:0046872//GO:0004518//GO:0004842	protein binding//ATP binding//zinc ion binding//metal ion binding//nuclease activity//ubiquitin-protein ligase activity
POPTR_0001s09710	N	N	N	N	GO:0005515	protein binding
POPTR_0001s09720	GO:0006355	regulation of transcription, DNA-dependent	N	N	GO:0043565//GO:0003700//GO:0003677	sequence-specific DNA binding//sequence-specific DNA binding transcription factor activity//DNA binding
POPTR_0001s09730	N	N	GO:0016020	membrane	GO:0016757	transferase activity, transferring glycosyl groups
POPTR_0001s09740	N	N	N	N	GO:0005515	protein binding
POPTR_0001s09750	GO:0006810//GO:0007155	transport//cell adhesion	GO:0005622//GO:0016020	intracellular//membrane	N	N
POPTR_0001s09790	GO:0005975	carbohydrate metabolic process	N	N	GO:0004650	polygalacturonase activity
POPTR_0001s09800	GO:0006468	protein phosphorylation	N	N	GO:0005524//GO:0004672	ATP binding//protein kinase activity
POPTR_0001s09810	N	N	GO:0005615//GO:0043657	extracellular space//host cell	GO:0003682	chromatin binding
POPTR_0001s09820	GO:0055114//GO:0042254	oxidation-reduction process//ribosome biogenesis	GO:0005634	nucleus	GO:0016655	oxidoreductase activity, acting on NADH or NADPH, quinone or similar compound as acceptor
POPTR_0001s09830	GO:0008033//GO:0006779//GO:0019354//GO:0016117//GO:0055114	tRNA processing//porphyrin-containing compound biosynthetic process//siroheme biosynthetic process//carotenoid biosynthetic process//oxidation-reduction process	N	N	GO:0043115//GO:0016491//GO:0050660//GO:0016705	precorrin-2 dehydrogenase activity//oxidoreductase activity//flavin adenine dinucleotide binding//oxidoreductase activity, acting on paired donors, with incorporation or reduction of molecular oxygen
POPTR_0001s09840	GO:0030001	metal ion transport	N	N	GO:0046872	metal ion binding
POPTR_0001s09850	GO:0009058//GO:0006520	biosynthetic process//cellular amino acid metabolic process	N	N	GO:0016829//GO:0030170	lyase activity//pyridoxal phosphate binding
POPTR_0001s09860	GO:0016114	terpenoid biosynthetic process	N	N	GO:0008685	2-C-methyl-D-erythritol 2,4-cyclodiphosphate synthase activity
POPTR_0001s09890	GO:0006259	DNA metabolic process	GO:0005694	chromosome	GO:0003677//GO:0005524//GO:0003824	DNA binding//ATP binding//catalytic activity
POPTR_0001s09900	GO:0045122//GO:0006355	aflatoxin biosynthetic process//regulation of transcription, DNA-dependent	GO:0005634	nucleus	GO:0003700//GO:0003677//GO:0043565	sequence-specific DNA binding transcription factor activity//DNA binding//sequence-specific DNA binding
POPTR_0001s09910	GO:0005975	carbohydrate metabolic process	N	N	GO:0004553	hydrolase activity, hydrolyzing O-glycosyl compounds
POPTR_0001s09920	N	N	N	N	GO:0005515//GO:0016891	protein binding//endoribonuclease activity, producing 5'-phosphomonoesters
POPTR_0001s09930	N	N	N	N	GO:0016787	hydrolase activity
POPTR_0001s09970	GO:0022904//GO:0018342//GO:0046008//GO:0055114	respiratory electron transport chain//protein prenylation//regulation of female receptivity, post-mating//oxidation-reduction process	GO:0005576//GO:0016020	extracellular region//membrane	GO:0005179//GO:0016491//GO:0008318//GO:0005509//GO:0004601//GO:0050664	hormone activity//oxidoreductase activity//protein prenyltransferase activity//calcium ion binding//peroxidase activity//oxidoreductase activity, acting on NADH or NADPH, oxygen as acceptor
POPTR_0001s10000	N	N	GO:0016021//GO:0019012	integral to membrane//virion	N	N
POPTR_0001s10020	GO:0005975	carbohydrate metabolic process	N	N	GO:0004553	hydrolase activity, hydrolyzing O-glycosyl compounds
POPTR_0001s10030	GO:0006412//GO:0015986	translation//ATP synthesis coupled proton transport	GO:0005840//GO:0005622//GO:0000276	ribosome//intracellular//mitochondrial proton-transporting ATP synthase complex, coupling factor F(o)	GO:0003735//GO:0008097//GO:0015078	structural constituent of ribosome//5S rRNA binding//hydrogen ion transmembrane transporter activity
POPTR_0001s10050	GO:0006810//GO:0006310//GO:0006281//GO:0070526//GO:0006355//GO:0015979//GO:0009058//GO:0019079//GO:0015995	transport//DNA recombination//DNA repair//threonylcarbamoyladenosine biosynthetic process//regulation of transcription, DNA-dependent//photosynthesis//biosynthetic process//viral genome replication//chlorophyll biosynthetic process	N	N	GO:0009378//GO:0003723//GO:0016851//GO:0004161//GO:0016301//GO:0008134//GO:0005524//GO:0043531//GO:0005515//GO:0016887//GO:0003678//GO:0003724	four-way junction helicase activity//RNA binding//magnesium chelatase activity//dimethylallyltranstransferase activity//kinase activity//transcription factor binding//ATP binding//ADP binding//protein binding//ATPase activity//DNA helicase activity//RNA helicase activity
POPTR_0001s10060	N	N	GO:0016020	membrane	N	N
POPTR_0001s10070	GO:0009103//GO:0006468//GO:0006886	lipopolysaccharide biosynthetic process//protein phosphorylation//intracellular protein transport	GO:0016020	membrane	GO:0005524//GO:0017137//GO:0016773//GO:0004672//GO:0005509	ATP binding//Rab GTPase binding//phosphotransferase activity, alcohol group as acceptor//protein kinase activity//calcium ion binding
POPTR_0001s10080	GO:0015743//GO:0006810	malate transport//transport	GO:0005886	plasma membrane	N	N
POPTR_0001s10090	GO:0008152	metabolic process	N	N	GO:0016746	transferase activity, transferring acyl groups
POPTR_0001s10100	N	N	GO:0016020	membrane	N	N
POPTR_0001s10130	GO:0016973	poly(A)+ mRNA export from nucleus	GO:0005643	nuclear pore	N	N
POPTR_0001s10150	GO:0016973	poly(A)+ mRNA export from nucleus	GO:0005643	nuclear pore	N	N
POPTR_0001s10170	GO:0006812//GO:0055085//GO:0006950	cation transport//transmembrane transport//response to stress	GO:0016020//GO:0016021	membrane//integral to membrane	GO:0016787//GO:0015299	hydrolase activity//solute:hydrogen antiporter activity
POPTR_0001s10180	GO:0006810	transport	GO:0005886//GO:0019028	plasma membrane//viral capsid	GO:0051082//GO:0005198	unfolded protein binding//structural molecule activity
POPTR_0001s10190	N	N	N	N	GO:0005515	protein binding
POPTR_0001s10210	GO:0007264//GO:0015684	small GTPase mediated signal transduction//ferrous iron transport	GO:0016021//GO:0005622	integral to membrane//intracellular	GO:0003924//GO:0005525//GO:0015093	GTPase activity//GTP binding//ferrous iron transmembrane transporter activity
POPTR_0001s10220	GO:0006098//GO:0006631//GO:0055114	pentose-phosphate shunt//fatty acid metabolic process//oxidation-reduction process	N	N	GO:0003857//GO:0050661//GO:0016491//GO:0004616	3-hydroxyacyl-CoA dehydrogenase activity//NADP binding//oxidoreductase activity//phosphogluconate dehydrogenase (decarboxylating) activity
POPTR_0001s10230	N	N	N	N	GO:0016887//GO:0005524	ATPase activity//ATP binding
POPTR_0001s10240	GO:0043666//GO:0009966//GO:0051301//GO:0055085//GO:0016032//GO:0007059//GO:0006810//GO:0007264//GO:0007049	regulation of phosphoprotein phosphatase activity//regulation of signal transduction//cell division//transmembrane transport//viral reproduction//chromosome segregation//transport//small GTPase mediated signal transduction//cell cycle	GO:0005576//GO:0019031//GO:0016021//GO:0005622	extracellular region//viral envelope//integral to membrane//intracellular	GO:0003968//GO:0003677//GO:0005525//GO:0000166//GO:0005524//GO:0004864//GO:0016887//GO:0005215//GO:0003924//GO:0042626	RNA-directed RNA polymerase activity//DNA binding//GTP binding//nucleotide binding//ATP binding//protein phosphatase inhibitor activity//ATPase activity//transporter activity//GTPase activity//ATPase activity, coupled to transmembrane movement of substances
POPTR_0001s10250	GO:0006413//GO:0015684//GO:0007264//GO:0006576	translational initiation//ferrous iron transport//small GTPase mediated signal transduction//cellular biogenic amine metabolic process	GO:0016021//GO:0005622	integral to membrane//intracellular	GO:0005524//GO:0015093//GO:0003743//GO:0003924//GO:0005525	ATP binding//ferrous iron transmembrane transporter activity//translation initiation factor activity//GTPase activity//GTP binding
POPTR_0001s10260	GO:0006486	protein glycosylation	GO:0016020	membrane	GO:0008378	galactosyltransferase activity
POPTR_0001s10270	GO:0005975	carbohydrate metabolic process	N	N	GO:0016853	isomerase activity
POPTR_0001s10280	GO:0006468	protein phosphorylation	N	N	GO:0005524//GO:0004672//GO:0005515	ATP binding//protein kinase activity//protein binding
POPTR_0001s10290	GO:0015031//GO:0006464	protein transport//protein modification process	N	N	GO:0005515//GO:0016881	protein binding//acid-amino acid ligase activity
POPTR_0001s10300	GO:0006355	regulation of transcription, DNA-dependent	N	N	GO:0003700	sequence-specific DNA binding transcription factor activity
POPTR_0001s10320	GO:0008643	carbohydrate transport	GO:0016021//GO:0016020//GO:0000139	integral to membrane//membrane//Golgi membrane	GO:0005351	sugar:hydrogen symporter activity
POPTR_0001s10330	GO:0006468	protein phosphorylation	GO:0019867	outer membrane	GO:0005515//GO:0005524//GO:0004672	protein binding//ATP binding//protein kinase activity
POPTR_0001s10340	GO:0006397//GO:0006396	mRNA processing//RNA processing	GO:0005622//GO:0005634	intracellular//nucleus	GO:0005515	protein binding
POPTR_0001s10390	GO:0006351	transcription, DNA-dependent	N	N	GO:0003899//GO:0003677	DNA-directed RNA polymerase activity//DNA binding
POPTR_0001s10410	GO:0071918//GO:0006355	urea transmembrane transport//regulation of transcription, DNA-dependent	GO:0016021//GO:0005634	integral to membrane//nucleus	GO:0005524//GO:0015204//GO:0016818//GO:0003677//GO:0008270	ATP binding//urea transmembrane transporter activity//hydrolase activity, acting on acid anhydrides, in phosphorus-containing anhydrides//DNA binding//zinc ion binding
POPTR_0001s10440	GO:0006338	chromatin remodeling	GO:0005634	nucleus	GO:0003677	DNA binding
POPTR_0001s10460	GO:0009058//GO:0055114//GO:0008152//GO:0044237//GO:0006694//GO:0045226	biosynthetic process//oxidation-reduction process//metabolic process//cellular metabolic process//steroid biosynthetic process//extracellular polysaccharide biosynthetic process	N	N	GO:0016616//GO:0008831//GO:0003854//GO:0050662//GO:0016491//GO:0003824	oxidoreductase activity, acting on the CH-OH group of donors, NAD or NADP as acceptor//dTDP-4-dehydrorhamnose reductase activity//3-beta-hydroxy-delta5-steroid dehydrogenase activity//coenzyme binding//oxidoreductase activity//catalytic activity
POPTR_0001s10490	GO:0006355	regulation of transcription, DNA-dependent	N	N	GO:0043565//GO:0003700	sequence-specific DNA binding//sequence-specific DNA binding transcription factor activity
POPTR_0001s10500	GO:0006629	lipid metabolic process	N	N	GO:0016787	hydrolase activity
POPTR_0001s10510	GO:0043086	negative regulation of catalytic activity	N	N	GO:0004252//GO:0042802	serine-type endopeptidase activity//identical protein binding
POPTR_0001s10530	GO:0009607//GO:0006952	response to biotic stimulus//defense response	N	N	N	N
POPTR_0001s10540	GO:0006355	regulation of transcription, DNA-dependent	N	N	GO:0003700	sequence-specific DNA binding transcription factor activity
POPTR_0001s10550	GO:0006816	calcium ion transport	GO:0016020	membrane	GO:0042030//GO:0005246	ATPase inhibitor activity//calcium channel regulator activity
POPTR_0001s10560	GO:0005975	carbohydrate metabolic process	N	N	GO:0004553//GO:0030246	hydrolase activity, hydrolyzing O-glycosyl compounds//carbohydrate binding
POPTR_0001s10570	GO:0043161//GO:0006289//GO:0009059	proteasomal ubiquitin-dependent protein catabolic process//nucleotide-excision repair//macromolecule biosynthetic process	N	N	GO:0030246//GO:0003824//GO:0003684//GO:0008897//GO:0000287	carbohydrate binding//catalytic activity//damaged DNA binding//holo-[acyl-carrier-protein] synthase activity//magnesium ion binding
POPTR_0001s10580	N	N	N	N	GO:0005515	protein binding
POPTR_0001s10590	GO:0008152	metabolic process	N	N	GO:0003824	catalytic activity
POPTR_0001s10600	GO:0051205	protein insertion into membrane	GO:0016021	integral to membrane	N	N
POPTR_0001s10610	N	N	GO:0005680	anaphase-promoting complex	GO:0030247//GO:0004842//GO:0046872//GO:0008270//GO:0003723//GO:0005515	polysaccharide binding//ubiquitin-protein ligase activity//metal ion binding//zinc ion binding//RNA binding//protein binding
POPTR_0001s10620	N	N	N	N	GO:0004842//GO:0008270//GO:0005515	ubiquitin-protein ligase activity//zinc ion binding//protein binding
POPTR_0001s10650	GO:0046836	glycolipid transport	GO:0005737	cytoplasm	GO:0017089//GO:0051861	glycolipid transporter activity//glycolipid binding
POPTR_0001s10670	GO:0006165//GO:0006228//GO:0006183//GO:0006241	nucleoside diphosphate phosphorylation//UTP biosynthetic process//GTP biosynthetic process//CTP biosynthetic process	N	N	GO:0004550//GO:0005524	nucleoside diphosphate kinase activity//ATP binding
POPTR_0001s10690	GO:0008608	attachment of spindle microtubules to kinetochore	GO:0042729//GO:0072686	DASH complex//mitotic spindle	N	N
POPTR_0001s10700	GO:0006694//GO:0044237//GO:0045226//GO:0008152//GO:0055114//GO:0009058	steroid biosynthetic process//cellular metabolic process//extracellular polysaccharide biosynthetic process//metabolic process//oxidation-reduction process//biosynthetic process	N	N	GO:0016491//GO:0003854//GO:0050662//GO:0003824//GO:0008831//GO:0016616	oxidoreductase activity//3-beta-hydroxy-delta5-steroid dehydrogenase activity//coenzyme binding//catalytic activity//dTDP-4-dehydrorhamnose reductase activity//oxidoreductase activity, acting on the CH-OH group of donors, NAD or NADP as acceptor
POPTR_0001s10710	GO:0006355//GO:0007264	regulation of transcription, DNA-dependent//small GTPase mediated signal transduction	GO:0005622//GO:0042025	intracellular//host cell nucleus	GO:0003924//GO:0005525//GO:0003700	GTPase activity//GTP binding//sequence-specific DNA binding transcription factor activity
POPTR_0001s10720	GO:0006629	lipid metabolic process	N	N	GO:0004806	triglyceride lipase activity
POPTR_0001s10740	GO:0000012	single strand break repair	GO:0005634	nucleus	GO:0016773//GO:0005515//GO:0003684	phosphotransferase activity, alcohol group as acceptor//protein binding//damaged DNA binding
POPTR_0001s10760	GO:0055114	oxidation-reduction process	N	N	GO:0004471	malate dehydrogenase (decarboxylating) activity
POPTR_0001s10770	N	N	N	N	GO:0046872//GO:0003723//GO:0008270//GO:0005515	metal ion binding//RNA binding//zinc ion binding//protein binding
POPTR_0001s10780	GO:0015995//GO:0006508//GO:0015979//GO:0006281//GO:0006310	chlorophyll biosynthetic process//proteolysis//photosynthesis//DNA repair//DNA recombination	N	N	GO:0003678//GO:0004222//GO:0016851//GO:0016301//GO:0016887//GO:0009378//GO:0016740//GO:0005524	DNA helicase activity//metalloendopeptidase activity//magnesium chelatase activity//kinase activity//ATPase activity//four-way junction helicase activity//transferase activity//ATP binding
POPTR_0001s10790	GO:0007155	cell adhesion	N	N	N	N
POPTR_0001s10800	N	N	N	N	GO:0005515	protein binding
POPTR_0001s10820	GO:0006355//GO:0045892	regulation of transcription, DNA-dependent//negative regulation of transcription, DNA-dependent	N	N	GO:0003713//GO:0003677	transcription coactivator activity//DNA binding
POPTR_0001s10830	GO:0006464//GO:0015031	protein modification process//protein transport	N	N	GO:0016881//GO:0005515	acid-amino acid ligase activity//protein binding
POPTR_0001s10840	GO:0045893	positive regulation of transcription, DNA-dependent	N	N	GO:0003824	catalytic activity
POPTR_0001s10850	GO:0009405//GO:0005975	pathogenesis//carbohydrate metabolic process	GO:0005576	extracellular region	GO:0019871//GO:0004553//GO:0004518	sodium channel inhibitor activity//hydrolase activity, hydrolyzing O-glycosyl compounds//nuclease activity
POPTR_0001s10870	GO:0045454	cell redox homeostasis	N	N	GO:0009055//GO:0015035	electron carrier activity//protein disulfide oxidoreductase activity
POPTR_0001s10880	N	N	N	N	GO:0016779	nucleotidyltransferase activity
POPTR_0001s10890	GO:0008152	metabolic process	N	N	GO:0016747	transferase activity, transferring acyl groups other than amino-acyl groups
POPTR_0001s10900	GO:0009725//GO:0006355	response to hormone stimulus//regulation of transcription, DNA-dependent	GO:0005634	nucleus	GO:0003677	DNA binding
POPTR_0001s10910	GO:0030244	cellulose biosynthetic process	GO:0016020	membrane	GO:0016760//GO:0016757	cellulose synthase (UDP-forming) activity//transferase activity, transferring glycosyl groups
POPTR_0001s10920	N	N	GO:0019028	viral capsid	GO:0005198	structural molecule activity
POPTR_0001s10930	GO:0006412	translation	GO:0005840	ribosome	GO:0019843//GO:0003735	rRNA binding//structural constituent of ribosome
POPTR_0001s10960	GO:0055114//GO:0006120//GO:0006468	oxidation-reduction process//mitochondrial electron transport, NADH to ubiquinone//protein phosphorylation	N	N	GO:0004672//GO:0005524//GO:0008137	protein kinase activity//ATP binding//NADH dehydrogenase (ubiquinone) activity
POPTR_0001s10970	N	N	N	N	GO:0005515	protein binding
POPTR_0001s10980	GO:0046677	response to antibiotic	N	N	GO:0016779//GO:0005515//GO:0042578	nucleotidyltransferase activity//protein binding//phosphoric ester hydrolase activity
POPTR_0001s11000	GO:0000272	polysaccharide catabolic process	N	N	GO:0016161	beta-amylase activity
POPTR_0001s11010	GO:0000902//GO:0005975	cell morphogenesis//carbohydrate metabolic process	N	N	GO:0016773//GO:0016787	phosphotransferase activity, alcohol group as acceptor//hydrolase activity
POPTR_0001s11020	GO:0006807	nitrogen compound metabolic process	N	N	GO:0016810	hydrolase activity, acting on carbon-nitrogen (but not peptide) bonds
POPTR_0001s11030	GO:0007264//GO:0006810//GO:0006614	small GTPase mediated signal transduction//transport//SRP-dependent cotranslational protein targeting to membrane	GO:0005622	intracellular	GO:0005524//GO:0016887//GO:0003723//GO:0003924//GO:0003724//GO:0005525	ATP binding//ATPase activity//RNA binding//GTPase activity//RNA helicase activity//GTP binding
POPTR_0001s11040	N	N	GO:0005921//GO:0016021	gap junction//integral to membrane	N	N
POPTR_0001s11050	GO:0005991//GO:0009311	trehalose metabolic process//oligosaccharide metabolic process	N	N	GO:0004573//GO:0004555	mannosyl-oligosaccharide glucosidase activity//alpha,alpha-trehalase activity
POPTR_0001s11070	GO:0008152//GO:0044237	metabolic process//cellular metabolic process	N	N	GO:0003824//GO:0016491//GO:0050662	catalytic activity//oxidoreductase activity//coenzyme binding
POPTR_0001s11080	GO:0006412	translation	GO:0005840//GO:0016020	ribosome//membrane	GO:0003735//GO:0019843//GO:0008168	structural constituent of ribosome//rRNA binding//methyltransferase activity
POPTR_0001s11090	GO:0006412	translation	N	N	GO:0008168	methyltransferase activity
POPTR_0001s11100	N	N	GO:0005886	plasma membrane	GO:0004252//GO:0003682	serine-type endopeptidase activity//chromatin binding
POPTR_0001s11110	GO:0006000	fructose metabolic process	N	N	GO:0005524//GO:0003873//GO:0005515	ATP binding//6-phosphofructo-2-kinase activity//protein binding
POPTR_0001s11120	N	N	N	N	GO:0003676	nucleic acid binding
POPTR_0001s11130	GO:0006355	regulation of transcription, DNA-dependent	N	N	GO:0003677	DNA binding
POPTR_0001s11140	N	N	GO:0016021	integral to membrane	N	N
POPTR_0001s11150	GO:0006351	transcription, DNA-dependent	N	N	GO:0003677//GO:0003899	DNA binding//DNA-directed RNA polymerase activity
POPTR_0001s11160	N	N	N	N	GO:0005515	protein binding
POPTR_0001s11170	N	N	N	N	GO:0046983	protein dimerization activity
POPTR_0001s11180	GO:0015743//GO:0006810	malate transport//transport	GO:0005886	plasma membrane	N	N
POPTR_0001s11200	GO:0006270	DNA-dependent DNA replication initiation	N	N	GO:0005515	protein binding
POPTR_0001s11210	GO:0006468	protein phosphorylation	N	N	GO:0004672//GO:0005524	protein kinase activity//ATP binding
POPTR_0001s11230	GO:0055114//GO:0006139	oxidation-reduction process//nucleobase-containing compound metabolic process	N	N	GO:0016972//GO:0008168	thiol oxidase activity//methyltransferase activity
POPTR_0001s11240	N	N	N	N	GO:0005507//GO:0009055	copper ion binding//electron carrier activity
POPTR_0001s11260	GO:0006725	cellular aromatic compound metabolic process	N	N	GO:0016830	carbon-carbon lyase activity
POPTR_0001s11270	N	N	N	N	GO:0005515//GO:0008270	protein binding//zinc ion binding
POPTR_0001s11280	GO:0006388//GO:0006468	tRNA splicing, via endonucleolytic cleavage and ligation//protein phosphorylation	N	N	GO:0004672//GO:0005524//GO:0003972	protein kinase activity//ATP binding//RNA ligase (ATP) activity
POPTR_0001s11310	GO:0055085	transmembrane transport	N	N	N	N
POPTR_0001s11320	GO:0055114//GO:0006633//GO:0032313	oxidation-reduction process//fatty acid biosynthetic process//regulation of Rab GTPase activity	GO:0019028//GO:0016021	viral capsid//integral to membrane	GO:0016705//GO:0005097	oxidoreductase activity, acting on paired donors, with incorporation or reduction of molecular oxygen//Rab GTPase activator activity
POPTR_0001s11350	GO:0008152//GO:0009058//GO:0055114//GO:0006546//GO:0006520	metabolic process//biosynthetic process//oxidation-reduction process//glycine catabolic process//cellular amino acid metabolic process	N	N	GO:0004375//GO:0030170//GO:0016829	glycine dehydrogenase (decarboxylating) activity//pyridoxal phosphate binding//lyase activity
POPTR_0001s11360	GO:0055114	oxidation-reduction process	N	N	GO:0020037//GO:0005506//GO:0016705	heme binding//iron ion binding//oxidoreductase activity, acting on paired donors, with incorporation or reduction of molecular oxygen
POPTR_0001s11370	GO:0006357	regulation of transcription from RNA polymerase II promoter	GO:0016592	mediator complex	GO:0001104	RNA polymerase II transcription cofactor activity
POPTR_0001s11380	GO:0045892//GO:0006355	negative regulation of transcription, DNA-dependent//regulation of transcription, DNA-dependent	GO:0005576//GO:0005634	extracellular region//nucleus	GO:0003677//GO:0005184//GO:0043565//GO:0003700	DNA binding//neuropeptide hormone activity//sequence-specific DNA binding//sequence-specific DNA binding transcription factor activity
POPTR_0001s11390	N	N	N	N	GO:0005515	protein binding
POPTR_0001s11400	GO:0007155//GO:0007165	cell adhesion//signal transduction	GO:0005604	basement membrane	GO:0046983	protein dimerization activity
POPTR_0001s11410	GO:0006886//GO:0015996//GO:0006505//GO:0009058	intracellular protein transport//chlorophyll catabolic process//GPI anchor metabolic process//biosynthetic process	N	N	GO:0016788//GO:0016787//GO:0047746//GO:0008270	hydrolase activity, acting on ester bonds//hydrolase activity//chlorophyllase activity//zinc ion binding
POPTR_0001s11430	GO:0005975	carbohydrate metabolic process	N	N	GO:0004553	hydrolase activity, hydrolyzing O-glycosyl compounds
POPTR_0001s11440	GO:0007186//GO:0019236	G-protein coupled receptor signaling pathway//response to pheromone	GO:0016021	integral to membrane	N	N
POPTR_0001s11460	GO:0006468	protein phosphorylation	N	N	GO:0005515//GO:0005524//GO:0004672	protein binding//ATP binding//protein kinase activity
POPTR_0001s11470	GO:0045893	positive regulation of transcription, DNA-dependent	GO:0005634	nucleus	GO:0008270	zinc ion binding
POPTR_0001s11480	GO:0006355	regulation of transcription, DNA-dependent	GO:0005634	nucleus	GO:0005524//GO:0016818	ATP binding//hydrolase activity, acting on acid anhydrides, in phosphorus-containing anhydrides
POPTR_0001s11490	GO:0016032	viral reproduction	N	N	N	N
POPTR_0001s11510	GO:0055085	transmembrane transport	GO:0030430	host cell cytoplasm	N	N
POPTR_0001s11530	GO:0071805	potassium ion transmembrane transport	GO:0016020	membrane	GO:0015079	potassium ion transmembrane transporter activity
POPTR_0001s11540	GO:0032465//GO:0006915	regulation of cytokinesis//apoptosis	GO:0005680	anaphase-promoting complex	GO:0004842//GO:0046872//GO:0005515//GO:0008270	ubiquitin-protein ligase activity//metal ion binding//protein binding//zinc ion binding
POPTR_0001s11550	N	N	N	N	GO:0005515	protein binding
POPTR_0001s11570	GO:0016192//GO:0006886//GO:0030833	vesicle-mediated transport//intracellular protein transport//regulation of actin filament polymerization	GO:0005856	cytoskeleton	GO:0005083	small GTPase regulator activity
POPTR_0001s11590	N	N	GO:0005634	nucleus	N	N
POPTR_0001s11600	GO:0015979	photosynthesis	GO:0009538//GO:0009522	photosystem I reaction center//photosystem I	N	N
POPTR_0001s11650	N	N	N	N	GO:0003676	nucleic acid binding
POPTR_0001s11660	GO:0006355	regulation of transcription, DNA-dependent	N	N	GO:0003677	DNA binding
POPTR_0001s11680	N	N	N	N	GO:0009055//GO:0005507	electron carrier activity//copper ion binding
POPTR_0001s11710	GO:0007264	small GTPase mediated signal transduction	GO:0005622	intracellular	GO:0016887//GO:0005525//GO:0003924//GO:0005524	ATPase activity//GTP binding//GTPase activity//ATP binding
POPTR_0001s11720	GO:0007264	small GTPase mediated signal transduction	GO:0005622	intracellular	GO:0005525//GO:0003924//GO:0008270//GO:0005515	GTP binding//GTPase activity//zinc ion binding//protein binding
POPTR_0001s11740	GO:0042742//GO:0006952	defense response to bacterium//defense response	GO:0005576	extracellular region	N	N
POPTR_0001s11760	N	N	GO:0016021//GO:0012511	integral to membrane//monolayer-surrounded lipid storage body	N	N
POPTR_0001s11770	GO:0006355	regulation of transcription, DNA-dependent	GO:0019031	viral envelope	GO:0003700	sequence-specific DNA binding transcription factor activity
POPTR_0001s11780	GO:0006355	regulation of transcription, DNA-dependent	GO:0016021	integral to membrane	GO:0003700	sequence-specific DNA binding transcription factor activity
POPTR_0001s11800	GO:0006355	regulation of transcription, DNA-dependent	N	N	GO:0003700	sequence-specific DNA binding transcription factor activity
POPTR_0001s11810	GO:0019082	viral protein processing	N	N	GO:0003677	DNA binding
POPTR_0001s11820	GO:0006886//GO:0006505//GO:0006629	intracellular protein transport//GPI anchor metabolic process//lipid metabolic process	N	N	GO:0016787//GO:0016788//GO:0008374	hydrolase activity//hydrolase activity, acting on ester bonds//O-acyltransferase activity
POPTR_0001s11830	GO:0016192//GO:0006886	vesicle-mediated transport//intracellular protein transport	GO:0030126	COPI vesicle coat	GO:0005515//GO:0005198	protein binding//structural molecule activity
POPTR_0001s11840	N	N	N	N	GO:0005515	protein binding
POPTR_0001s11850	N	N	N	N	GO:0005515	protein binding
POPTR_0001s11860	GO:0055114	oxidation-reduction process	N	N	GO:0016491	oxidoreductase activity
POPTR_0001s11870	GO:0005975	carbohydrate metabolic process	GO:0019033	viral tegument	GO:0004553	hydrolase activity, hydrolyzing O-glycosyl compounds
POPTR_0001s11880	GO:0006406//GO:0006952//GO:0006611//GO:0006998	mRNA export from nucleus//defense response//protein export from nucleus//nuclear envelope organization	GO:0016021//GO:0031965	integral to membrane//nuclear membrane	N	N
POPTR_0001s11900	GO:0006355	regulation of transcription, DNA-dependent	GO:0005634	nucleus	GO:0004129//GO:0003677	cytochrome-c oxidase activity//DNA binding
POPTR_0001s11910	GO:0019042	latent virus infection	GO:0033644	host cell membrane	GO:0005507	copper ion binding
POPTR_0001s11920	N	N	GO:0016020	membrane	N	N
POPTR_0001s11930	GO:0019054	modulation by virus of host cellular process	N	N	GO:0004857	enzyme inhibitor activity
POPTR_0001s11940	GO:0006914//GO:0015991//GO:0048870	autophagy//ATP hydrolysis coupled proton transport//cell motility	GO:0033179//GO:0031514	proton-transporting V-type ATPase, V0 domain//motile cilium	GO:0015078	hydrogen ion transmembrane transporter activity
POPTR_0001s11950	GO:0006914//GO:0015991	autophagy//ATP hydrolysis coupled proton transport	GO:0033179	proton-transporting V-type ATPase, V0 domain	GO:0015078	hydrogen ion transmembrane transporter activity
POPTR_0001s11960	GO:0006914//GO:0015991//GO:0007049//GO:0006355	autophagy//ATP hydrolysis coupled proton transport//cell cycle//regulation of transcription, DNA-dependent	GO:0005634//GO:0033179	nucleus//proton-transporting V-type ATPase, V0 domain	GO:0045502//GO:0008134//GO:0003677//GO:0043565//GO:0015078//GO:0003700//GO:0042803	dynein binding//transcription factor binding//DNA binding//sequence-specific DNA binding//hydrogen ion transmembrane transporter activity//sequence-specific DNA binding transcription factor activity//protein homodimerization activity
POPTR_0001s11990	GO:0006914//GO:0015991	autophagy//ATP hydrolysis coupled proton transport	GO:0033179	proton-transporting V-type ATPase, V0 domain	GO:0015078	hydrogen ion transmembrane transporter activity
POPTR_0001s12020	GO:0015991//GO:0006434//GO:0007155//GO:0030001//GO:0007067//GO:0006886//GO:0051258//GO:0030168//GO:0006351//GO:0055085//GO:0048870//GO:0007165//GO:0006355//GO:0048193//GO:0006914//GO:0007049//GO:0007050	ATP hydrolysis coupled proton transport//seryl-tRNA aminoacylation//cell adhesion//metal ion transport//mitosis//intracellular protein transport//protein polymerization//platelet activation//transcription, DNA-dependent//transmembrane transport//cell motility//signal transduction//regulation of transcription, DNA-dependent//Golgi vesicle transport//autophagy//cell cycle//cell cycle arrest	GO:0033179//GO:0016021//GO:0016020//GO:0042729//GO:0005737//GO:0005577//GO:0072686//GO:0019898//GO:0005801//GO:0005604//GO:0031514//GO:0005634	proton-transporting V-type ATPase, V0 domain//integral to membrane//membrane//DASH complex//cytoplasm//fibrinogen complex//mitotic spindle//extrinsic to membrane//cis-Golgi network//basement membrane//motile cilium//nucleus	GO:0004828//GO:0003968//GO:0004871//GO:0046873//GO:0003924//GO:0005102//GO:0005525//GO:0000166//GO:0043565//GO:0030674//GO:0003700//GO:0005524//GO:0016755//GO:0051082//GO:0008092//GO:0015078//GO:0003723	serine-tRNA ligase activity//RNA-directed RNA polymerase activity//signal transducer activity//metal ion transmembrane transporter activity//GTPase activity//receptor binding//GTP binding//nucleotide binding//sequence-specific DNA binding//protein binding, bridging//sequence-specific DNA binding transcription factor activity//ATP binding//transferase activity, transferring amino-acyl groups//unfo…
POPTR_0001s12030	GO:0006914//GO:0015991	autophagy//ATP hydrolysis coupled proton transport	GO:0033179	proton-transporting V-type ATPase, V0 domain	GO:0019905//GO:0015078	syntaxin binding//hydrogen ion transmembrane transporter activity
POPTR_0001s12040	GO:0006355//GO:0016192//GO:0007049	regulation of transcription, DNA-dependent//vesicle-mediated transport//cell cycle	GO:0016021//GO:0005634	integral to membrane//nucleus	GO:0003700//GO:0043565//GO:0003677	sequence-specific DNA binding transcription factor activity//sequence-specific DNA binding//DNA binding
POPTR_0001s12050	GO:0006355//GO:0043093//GO:0000917//GO:0016192//GO:0007049	regulation of transcription, DNA-dependent//cytokinesis by binary fission//barrier septum formation//vesicle-mediated transport//cell cycle	GO:0005634//GO:0005737//GO:0016021	nucleus//cytoplasm//integral to membrane	GO:0043565//GO:0003677//GO:0003700	sequence-specific DNA binding//DNA binding//sequence-specific DNA binding transcription factor activity
POPTR_0001s12070	GO:0006355	regulation of transcription, DNA-dependent	N	N	GO:0008134//GO:0045502//GO:0003700//GO:0043565//GO:0042803	transcription factor binding//dynein binding//sequence-specific DNA binding transcription factor activity//sequence-specific DNA binding//protein homodimerization activity
POPTR_0001s12090	GO:0043093//GO:0006355//GO:0000917	cytokinesis by binary fission//regulation of transcription, DNA-dependent//barrier septum formation	GO:0005634//GO:0005737	nucleus//cytoplasm	GO:0003700//GO:0043565//GO:0003677	sequence-specific DNA binding transcription factor activity//sequence-specific DNA binding//DNA binding
POPTR_0001s12100	GO:0006355	regulation of transcription, DNA-dependent	N	N	GO:0042803//GO:0043565//GO:0045502//GO:0003700//GO:0008134	protein homodimerization activity//sequence-specific DNA binding//dynein binding//sequence-specific DNA binding transcription factor activity//transcription factor binding
POPTR_0001s12120	GO:0007128//GO:0070193//GO:0006425//GO:0007130//GO:0000917//GO:0006355//GO:0043093	meiotic prophase I//synaptonemal complex organization//glutaminyl-tRNA aminoacylation//synaptonemal complex assembly//barrier septum formation//regulation of transcription, DNA-dependent//cytokinesis by binary fission	GO:0005737//GO:0005634//GO:0000795	cytoplasm//nucleus//synaptonemal complex	GO:0003677//GO:0000166//GO:0005524//GO:0004819	DNA binding//nucleotide binding//ATP binding//glutamine-tRNA ligase activity
POPTR_0001s12140	GO:0007049//GO:0006914//GO:0048870//GO:0006260//GO:0006355	cell cycle//autophagy//cell motility//DNA replication//regulation of transcription, DNA-dependent	GO:0016459//GO:0031514//GO:0005634//GO:0016021	myosin complex//motile cilium//nucleus//integral to membrane	GO:0045502//GO:0008134//GO:0008017//GO:0003700//GO:0005524//GO:0042803//GO:0003774//GO:0003677//GO:0003678//GO:0043565	dynein binding//transcription factor binding//microtubule binding//sequence-specific DNA binding transcription factor activity//ATP binding//protein homodimerization activity//motor activity//DNA binding//DNA helicase activity//sequence-specific DNA binding
POPTR_0001s12150	GO:0006355//GO:0015991	regulation of transcription, DNA-dependent//ATP hydrolysis coupled proton transport	GO:0033179	proton-transporting V-type ATPase, V0 domain	GO:0043565//GO:0003700//GO:0015078	sequence-specific DNA binding//sequence-specific DNA binding transcription factor activity//hydrogen ion transmembrane transporter activity
POPTR_0001s12160	GO:0006869//GO:0043093//GO:0042157//GO:0006355//GO:0007049//GO:0015991//GO:0000917	lipid transport//cytokinesis by binary fission//lipoprotein metabolic process//regulation of transcription, DNA-dependent//cell cycle//ATP hydrolysis coupled proton transport//barrier septum formation	GO:0033178//GO:0005737//GO:0005576	proton-transporting two-sector ATPase complex, catalytic domain//cytoplasm//extracellular region	GO:0008289//GO:0046961//GO:0043565//GO:0003700	lipid binding//proton-transporting ATPase activity, rotational mechanism//sequence-specific DNA binding//sequence-specific DNA binding transcription factor activity
POPTR_0001s12170	GO:0007165	signal transduction	N	N	N	N
POPTR_0001s12180	GO:0003333//GO:0006810//GO:0055085	amino acid transmembrane transport//transport//transmembrane transport	GO:0016020	membrane	GO:0015171	amino acid transmembrane transporter activity
POPTR_0001s12200	GO:0006614	SRP-dependent cotranslational protein targeting to membrane	GO:0048500	signal recognition particle	GO:0008312//GO:0005515	7S RNA binding//protein binding
POPTR_0001s12220	GO:0006418//GO:0051301//GO:0032955	tRNA aminoacylation for protein translation//cell division//regulation of barrier septum formation	N	N	GO:0005524//GO:0004812//GO:0000166//GO:0005509	ATP binding//aminoacyl-tRNA ligase activity//nucleotide binding//calcium ion binding
POPTR_0001s12230	GO:0006457	protein folding	N	N	N	N
POPTR_0001s12240	N	N	N	N	GO:0003682	chromatin binding
POPTR_0001s12260	N	N	N	N	GO:0005515	protein binding
POPTR_0001s12290	GO:0006468	protein phosphorylation	N	N	GO:0005515//GO:0004672//GO:0005524	protein binding//protein kinase activity//ATP binding
POPTR_0001s12310	N	N	N	N	GO:0003723//GO:0008270//GO:0005515	RNA binding//zinc ion binding//protein binding
POPTR_0001s12320	GO:0006284	base-excision repair	N	N	GO:0008725//GO:0042302	DNA-3-methyladenine glycosylase activity//structural constituent of cuticle
POPTR_0001s12350	GO:0006629	lipid metabolic process	N	N	GO:0016788	hydrolase activity, acting on ester bonds
POPTR_0001s12370	GO:0055085	transmembrane transport	GO:0016020	membrane	N	N
POPTR_0001s12380	GO:0015995//GO:0006355//GO:0015979//GO:0006260	chlorophyll biosynthetic process//regulation of transcription, DNA-dependent//photosynthesis//DNA replication	N	N	GO:0008134//GO:0003677//GO:0016887//GO:0016851//GO:0005524	transcription factor binding//DNA binding//ATPase activity//magnesium chelatase activity//ATP binding
POPTR_0001s12390	GO:0051716//GO:0009306//GO:0007166	cellular response to stimulus//protein secretion//cell surface receptor linked signaling pathway	GO:0046658//GO:0016021//GO:0005634	anchored to plasma membrane//integral to membrane//nucleus	GO:0015450//GO:0004871	P-P-bond-hydrolysis-driven protein transmembrane transporter activity//signal transducer activity
POPTR_0001s12400	N	N	N	N	GO:0005515	protein binding
POPTR_0001s12410	GO:0008152//GO:0006479//GO:0006400//GO:0006464	metabolic process//protein methylation//tRNA modification//protein modification process	GO:0005737	cytoplasm	GO:0004719//GO:0008168//GO:0004222//GO:0008176//GO:0008276	protein-L-isoaspartate (D-aspartate) O-methyltransferase activity//methyltransferase activity//metalloendopeptidase activity//tRNA (guanine-N7-)-methyltransferase activity//protein methyltransferase activity
POPTR_0001s12420	GO:0006468//GO:0005975	protein phosphorylation//carbohydrate metabolic process	GO:0016020	membrane	GO:0008107//GO:0005515//GO:0004672//GO:0005524	galactoside 2-alpha-L-fucosyltransferase activity//protein binding//protein kinase activity//ATP binding
POPTR_0001s12430	GO:0006367	transcription initiation from RNA polymerase II promoter	GO:0016021//GO:0005634//GO:0019012	integral to membrane//nucleus//virion	N	N
POPTR_0001s12450	GO:0030833	regulation of actin filament polymerization	GO:0005856	cytoskeleton	N	N
POPTR_0001s12460	N	N	N	N	GO:0005515	protein binding
POPTR_0001s12470	GO:0006221//GO:0006541	pyrimidine nucleotide biosynthetic process//glutamine metabolic process	N	N	GO:0003883//GO:0016787	CTP synthase activity//hydrolase activity
POPTR_0001s12500	N	N	GO:0019867	outer membrane	N	N
POPTR_0001s12520	N	N	N	N	GO:0032266//GO:0043130	phosphatidylinositol-3-phosphate binding//ubiquitin binding
POPTR_0001s12560	GO:0009607//GO:0006952	response to biotic stimulus//defense response	N	N	N	N
POPTR_0001s12570	N	N	N	N	GO:0005515	protein binding
POPTR_0001s12600	N	N	N	N	GO:0005515	protein binding
POPTR_0001s12610	GO:0016032//GO:0055085	viral reproduction//transmembrane transport	GO:0016021	integral to membrane	N	N
POPTR_0001s12620	GO:0006260	DNA replication	GO:0009360	DNA polymerase III complex	GO:0003723//GO:0003887//GO:0003677	RNA binding//DNA-directed DNA polymerase activity//DNA binding
POPTR_0001s12630	GO:0006412	translation	GO:0005622//GO:0005840	intracellular//ribosome	GO:0003735//GO:0003676	structural constituent of ribosome//nucleic acid binding
POPTR_0001s12640	GO:0006073//GO:0005975	cellular glucan metabolic process//carbohydrate metabolic process	GO:0048046//GO:0005618	apoplast//cell wall	GO:0016762//GO:0004553	xyloglucan:xyloglucosyl transferase activity//hydrolase activity, hydrolyzing O-glycosyl compounds
POPTR_0001s12650	GO:0055114	oxidation-reduction process	N	N	GO:0005509//GO:0016491//GO:0050664//GO:0004601	calcium ion binding//oxidoreductase activity//oxidoreductase activity, acting on NADH or NADPH, oxygen as acceptor//peroxidase activity
POPTR_0001s12700	GO:0006886//GO:0019835//GO:0009405//GO:0006888//GO:0006260//GO:0015979//GO:0006355//GO:0006270//GO:0015995	intracellular protein transport//cytolysis//pathogenesis//ER to Golgi vesicle-mediated transport//DNA replication//photosynthesis//regulation of transcription, DNA-dependent//DNA-dependent DNA replication initiation//chlorophyll biosynthetic process	GO:0005634//GO:0042555//GO:0019867//GO:0030127	nucleus//MCM complex//outer membrane//COPII vesicle coat	GO:0016851//GO:0008134//GO:0008270//GO:0005524//GO:0016887//GO:0003677//GO:0003678	magnesium chelatase activity//transcription factor binding//zinc ion binding//ATP binding//ATPase activity//DNA binding//DNA helicase activity
POPTR_0001s12710	N	N	N	N	GO:0005515	protein binding
POPTR_0001s12720	GO:0016125	sterol metabolic process	GO:0005783//GO:0016021	endoplasmic reticulum//integral to membrane	GO:0047750	cholestenol delta-isomerase activity
POPTR_0001s12740	N	N	N	N	GO:0003676	nucleic acid binding
POPTR_0001s12750	GO:0015979	photosynthesis	GO:0009523//GO:0016020//GO:0009539	photosystem II//membrane//photosystem II reaction center	GO:0008270	zinc ion binding
POPTR_0001s12760	N	N	GO:0005680	anaphase-promoting complex	GO:0004842//GO:0008270//GO:0005515//GO:0046872	ubiquitin-protein ligase activity//zinc ion binding//protein binding//metal ion binding
POPTR_0001s12780	GO:0009405//GO:0071805//GO:0007049//GO:0051301//GO:0033014//GO:0046718	pathogenesis//potassium ion transmembrane transport//cell cycle//cell division//tetrapyrrole biosynthetic process//entry of virus into host cell	GO:0016020//GO:0016021	membrane//integral to membrane	GO:0046812//GO:0046872//GO:0004655//GO:0015079	host cell surface binding//metal ion binding//porphobilinogen synthase activity//potassium ion transmembrane transporter activity
POPTR_0001s12790	GO:0071805	potassium ion transmembrane transport	GO:0016020//GO:0016021//GO:0005740	membrane//integral to membrane//mitochondrial envelope	GO:0015079	potassium ion transmembrane transporter activity
POPTR_0001s12800	GO:0015991//GO:0016567	ATP hydrolysis coupled proton transport//protein ubiquitination	GO:0000221//GO:0000151	vacuolar proton-transporting V-type ATPase, V1 domain//ubiquitin ligase complex	GO:0008270//GO:0046961//GO:0046872//GO:0004842//GO:0005515	zinc ion binding//proton-transporting ATPase activity, rotational mechanism//metal ion binding//ubiquitin-protein ligase activity//protein binding
POPTR_0001s12820	GO:0006355	regulation of transcription, DNA-dependent	N	N	GO:0003700	sequence-specific DNA binding transcription factor activity
POPTR_0001s12840	GO:0006412	translation	GO:0005622//GO:0005840	intracellular//ribosome	GO:0003735	structural constituent of ribosome
POPTR_0001s12880	N	N	GO:0005680	anaphase-promoting complex	GO:0005515//GO:0008270//GO:0046872//GO:0004842	protein binding//zinc ion binding//metal ion binding//ubiquitin-protein ligase activity
POPTR_0001s12890	GO:0055085//GO:0006810//GO:0015694	transmembrane transport//transport//mercury ion transport	GO:0016020//GO:0016021	membrane//integral to membrane	GO:0015097//GO:0005215	mercury ion transmembrane transporter activity//transporter activity
POPTR_0001s12910	GO:0055114	oxidation-reduction process	N	N	GO:0005506//GO:0016705//GO:0020037	iron ion binding//oxidoreductase activity, acting on paired donors, with incorporation or reduction of molecular oxygen//heme binding
POPTR_0001s12920	GO:0006457	protein folding	N	N	N	N
POPTR_0001s12930	GO:0005975	carbohydrate metabolic process	N	N	N	N
POPTR_0001s12960	GO:0055114	oxidation-reduction process	N	N	GO:0008121//GO:0051537//GO:0016491	ubiquinol-cytochrome-c reductase activity//2 iron, 2 sulfur cluster binding//oxidoreductase activity
POPTR_0001s12970	GO:0006418	tRNA aminoacylation for protein translation	N	N	GO:0004812//GO:0005524//GO:0000166//GO:0008658	aminoacyl-tRNA ligase activity//ATP binding//nucleotide binding//penicillin binding
POPTR_0001s12980	N	N	GO:0019031	viral envelope	GO:0004674//GO:0046872//GO:0005515//GO:0042393//GO:0008270	protein serine/threonine kinase activity//metal ion binding//protein binding//histone binding//zinc ion binding
POPTR_0001s12990	GO:0006355//GO:0006626	regulation of transcription, DNA-dependent//protein targeting to mitochondrion	GO:0005741	mitochondrial outer membrane	GO:0003700	sequence-specific DNA binding transcription factor activity
POPTR_0001s13030	N	N	N	N	GO:0003676	nucleic acid binding
POPTR_0001s13060	N	N	N	N	GO:0005515//GO:0003682	protein binding//chromatin binding
POPTR_0001s13070	GO:0032312	regulation of ARF GTPase activity	GO:0005576//GO:0005737	extracellular region//cytoplasm	GO:0016829//GO:0008270//GO:0005179//GO:0008060//GO:0005515	lyase activity//zinc ion binding//hormone activity//ARF GTPase activator activity//protein binding
POPTR_0001s13080	GO:0006468	protein phosphorylation	GO:0016020//GO:0016021	membrane//integral to membrane	GO:0004672//GO:0005524	protein kinase activity//ATP binding
POPTR_0001s13090	GO:0007165//GO:0034220//GO:0055114	signal transduction//ion transmembrane transport//oxidation-reduction process	GO:0009325	nitrate reductase complex	GO:0005515//GO:0043531//GO:0008940//GO:0005524	protein binding//ADP binding//nitrate reductase activity//ATP binding
POPTR_0001s13110	GO:0006355//GO:0009725	regulation of transcription, DNA-dependent//response to hormone stimulus	GO:0005634	nucleus	GO:0003677	DNA binding
POPTR_0001s13120	GO:0006886	intracellular protein transport	GO:0016020	membrane	N	N
POPTR_0001s13140	GO:0006508	proteolysis	N	N	GO:0004185	serine-type carboxypeptidase activity
POPTR_0001s13170	GO:0006355	regulation of transcription, DNA-dependent	N	N	GO:0003700	sequence-specific DNA binding transcription factor activity
POPTR_0001s13180	N	N	N	N	GO:0005515	protein binding
POPTR_0001s13190	N	N	N	N	GO:0046983	protein dimerization activity
POPTR_0001s13200	GO:0006355	regulation of transcription, DNA-dependent	N	N	GO:0005515//GO:0004781//GO:0003700	protein binding//sulfate adenylyltransferase (ATP) activity//sequence-specific DNA binding transcription factor activity
POPTR_0001s13220	N	N	GO:0019028	viral capsid	GO:0005198	structural molecule activity
POPTR_0001s13230	GO:0051302	regulation of cell division	N	N	N	N
POPTR_0001s13290	GO:0006464	protein modification process	N	N	GO:0004017//GO:0016151	adenylate kinase activity//nickel ion binding
POPTR_0001s13310	N	N	GO:0005622	intracellular	GO:0005515//GO:0008270	protein binding//zinc ion binding
POPTR_0001s13320	GO:0006281	DNA repair	N	N	GO:0004386//GO:0005524//GO:0003684//GO:0005515	helicase activity//ATP binding//damaged DNA binding//protein binding
POPTR_0001s13330	N	N	N	N	GO:0005515	protein binding
POPTR_0001s13350	GO:0008152	metabolic process	N	N	GO:0003824	catalytic activity
POPTR_0001s13380	GO:0006355	regulation of transcription, DNA-dependent	N	N	GO:0003677	DNA binding
POPTR_0001s13390	GO:0006071	glycerol metabolic process	N	N	GO:0008889	glycerophosphodiester phosphodiesterase activity
POPTR_0001s13400	GO:0008152	metabolic process	N	N	GO:0003824	catalytic activity
POPTR_0001s13410	GO:0070526//GO:0019087	threonylcarbamoyladenosine biosynthetic process//transformation of host cell by virus	GO:0016021//GO:0016020	integral to membrane//membrane	GO:0004970//GO:0005234	ionotropic glutamate receptor activity//extracellular-glutamate-gated ion channel activity
POPTR_0001s13420	GO:0006468	protein phosphorylation	N	N	GO:0004672//GO:0005524	protein kinase activity//ATP binding
POPTR_0001s13430	GO:0006887	exocytosis	GO:0000145	exocyst	N	N
POPTR_0001s13470	N	N	N	N	GO:0017111//GO:0004197//GO:0016787//GO:0003968	nucleoside-triphosphatase activity//cysteine-type endopeptidase activity//hydrolase activity//RNA-directed RNA polymerase activity
POPTR_0001s13480	GO:0006457	protein folding	N	N	GO:0003755	peptidyl-prolyl cis-trans isomerase activity
POPTR_0001s13490	GO:0008152//GO:0006812//GO:0007596	metabolic process//cation transport//blood coagulation	GO:0016021	integral to membrane	GO:0008963//GO:0016597//GO:0016887	phospho-N-acetylmuramoyl-pentapeptide-transferase activity//amino acid binding//ATPase activity
POPTR_0001s13500	GO:0006457	protein folding	N	N	N	N
POPTR_0001s13510	GO:0006006//GO:0055114	glucose metabolic process//oxidation-reduction process	N	N	GO:0050661//GO:0004345	NADP binding//glucose-6-phosphate dehydrogenase activity
POPTR_0001s13560	GO:0006886	intracellular protein transport	GO:0005783//GO:0016021	endoplasmic reticulum//integral to membrane	N	N
POPTR_0001s13590	GO:0006355//GO:0070526	regulation of transcription, DNA-dependent//threonylcarbamoyladenosine biosynthetic process	GO:0005634	nucleus	GO:0005524//GO:0003924//GO:0005525//GO:0016887	ATP binding//GTPase activity//GTP binding//ATPase activity
POPTR_0001s13600	GO:0006355	regulation of transcription, DNA-dependent	N	N	GO:0043565//GO:0003700	sequence-specific DNA binding//sequence-specific DNA binding transcription factor activity
POPTR_0001s13610	GO:0006355	regulation of transcription, DNA-dependent	N	N	GO:0043565//GO:0003700	sequence-specific DNA binding//sequence-specific DNA binding transcription factor activity
POPTR_0001s13620	GO:0007155	cell adhesion	GO:0019028//GO:0019031//GO:0005604	viral capsid//viral envelope//basement membrane	GO:0005198//GO:0042803//GO:0045502//GO:0008134	structural molecule activity//protein homodimerization activity//dynein binding//transcription factor binding
POPTR_0001s13630	GO:0006275	regulation of DNA replication	GO:0005634	nucleus	GO:0003677	DNA binding
POPTR_0001s13650	GO:0006355	regulation of transcription, DNA-dependent	GO:0005634	nucleus	GO:0008855//GO:0003700	exodeoxyribonuclease VII activity//sequence-specific DNA binding transcription factor activity
POPTR_0001s13660	N	N	N	N	GO:0003677//GO:0046983	DNA binding//protein dimerization activity
POPTR_0001s13680	GO:0007212//GO:0006355//GO:0048268	dopamine receptor signaling pathway//regulation of transcription, DNA-dependent//clathrin coat assembly	GO:0016021//GO:0005634	integral to membrane//nucleus	GO:0032051	clathrin light chain binding
POPTR_0001s13700	GO:0006355	regulation of transcription, DNA-dependent	GO:0005634	nucleus	GO:0003700//GO:0003677//GO:0005515	sequence-specific DNA binding transcription factor activity//DNA binding//protein binding
POPTR_0001s13720	GO:0006418	tRNA aminoacylation for protein translation	N	N	GO:0005524//GO:0004812	ATP binding//aminoacyl-tRNA ligase activity
POPTR_0001s13730	GO:0006810	transport	GO:0005622	intracellular	N	N
POPTR_0001s13740	GO:0006355//GO:0007165//GO:0000160	regulation of transcription, DNA-dependent//signal transduction//two-component signal transduction system (phosphorelay)	GO:0016021//GO:0016020	integral to membrane//membrane	GO:0008073//GO:0005524//GO:0004857//GO:0000156//GO:0000155	ornithine decarboxylase inhibitor activity//ATP binding//enzyme inhibitor activity//two-component response regulator activity//two-component sensor activity
POPTR_0001s13750	N	N	GO:0005783	endoplasmic reticulum	N	N
POPTR_0001s13760	N	N	GO:0005783//GO:0031227	endoplasmic reticulum//intrinsic to endoplasmic reticulum membrane	GO:0016758	transferase activity, transferring hexosyl groups
POPTR_0001s13770	N	N	N	N	GO:0005515	protein binding
POPTR_0001s13790	GO:0007010	cytoskeleton organization	N	N	GO:0003779	actin binding
POPTR_0001s13810	N	N	GO:0005737	cytoplasm	GO:0051082//GO:0031072	unfolded protein binding//heat shock protein binding
POPTR_0001s13820	GO:0006355	regulation of transcription, DNA-dependent	N	N	GO:0003700//GO:0043565//GO:0008270	sequence-specific DNA binding transcription factor activity//sequence-specific DNA binding//zinc ion binding
POPTR_0001s13880	GO:0006351//GO:0042546	transcription, DNA-dependent//cell wall biogenesis	GO:0016020	membrane	GO:0003899//GO:0008270//GO:0003677//GO:0005506//GO:0008107//GO:0005515	DNA-directed RNA polymerase activity//zinc ion binding//DNA binding//iron ion binding//galactoside 2-alpha-L-fucosyltransferase activity//protein binding
POPTR_0001s13890	N	N	GO:0005634	nucleus	GO:0003677	DNA binding
POPTR_0001s13900	GO:0008152	metabolic process	N	N	GO:0003824	catalytic activity
POPTR_0001s13950	GO:0006355//GO:0042384//GO:0005975	regulation of transcription, DNA-dependent//cilium assembly//carbohydrate metabolic process	GO:0034464//GO:0005622	BBSome//intracellular	GO:0042578//GO:0003700//GO:0042132//GO:0003677	phosphoric ester hydrolase activity//sequence-specific DNA binding transcription factor activity//fructose 1,6-bisphosphate 1-phosphatase activity//DNA binding
POPTR_0001s13960	GO:0051382//GO:0000910//GO:0000226//GO:0007067//GO:0006952//GO:0006352	kinetochore assembly//cytokinesis//microtubule cytoskeleton organization//mitosis//defense response//transcription initiation, DNA-dependent	GO:0005576//GO:0005669//GO:0005622//GO:0016021	extracellular region//transcription factor TFIID complex//intracellular//integral to membrane	GO:0003677//GO:0008017//GO:0043565	DNA binding//microtubule binding//sequence-specific DNA binding
POPTR_0001s13970	GO:0007067//GO:0051382//GO:0006352	mitosis//kinetochore assembly//transcription initiation, DNA-dependent	GO:0005669//GO:0005622	transcription factor TFIID complex//intracellular	GO:0043565//GO:0003677	sequence-specific DNA binding//DNA binding
POPTR_0001s13980	GO:0045040	protein import into mitochondrial outer membrane	GO:0005742	mitochondrial outer membrane translocase complex	GO:0005515	protein binding
POPTR_0001s13990	GO:0055114	oxidation-reduction process	N	N	GO:0005506//GO:0016705//GO:0020037	iron ion binding//oxidoreductase activity, acting on paired donors, with incorporation or reduction of molecular oxygen//heme binding
POPTR_0001s14000	N	N	N	N	GO:0005515	protein binding
POPTR_0001s14010	GO:0055114	oxidation-reduction process	N	N	GO:0016491//GO:0005507	oxidoreductase activity//copper ion binding
POPTR_0001s14040	GO:0019385//GO:0044267	methanogenesis, from acetate//cellular protein metabolic process	N	N	GO:0005524	ATP binding
POPTR_0001s14090	GO:0009228	thiamine biosynthetic process	N	N	GO:0004417	hydroxyethylthiazole kinase activity
POPTR_0001s14100	N	N	GO:0016020	membrane	GO:0008375	acetylglucosaminyltransferase activity
POPTR_0001s14120	N	N	GO:0016020//GO:0005634	membrane//nucleus	N	N
POPTR_0001s14130	GO:0006355	regulation of transcription, DNA-dependent	N	N	GO:0043565//GO:0008270//GO:0003700	sequence-specific DNA binding//zinc ion binding//sequence-specific DNA binding transcription factor activity
POPTR_0001s14140	GO:0006955//GO:0006468//GO:0009245	immune response//protein phosphorylation//lipid A biosynthetic process	GO:0005576	extracellular region	GO:0004672//GO:0005515//GO:0005524//GO:0005126//GO:0008915	protein kinase activity//protein binding//ATP binding//cytokine receptor binding//lipid-A-disaccharide synthase activity
POPTR_0001s14180	GO:0070588//GO:0007155//GO:0055114	calcium ion transmembrane transport//cell adhesion//oxidation-reduction process	GO:0016020	membrane	GO:0005262//GO:0005173	calcium channel activity//stem cell factor receptor binding
POPTR_0001s14220	GO:0016192//GO:0006468//GO:0009405//GO:0030472//GO:0019083	vesicle-mediated transport//protein phosphorylation//pathogenesis//mitotic spindle organization in nucleus//viral transcription	GO:0072686//GO:0042729//GO:0016021//GO:0005576	mitotic spindle//DASH complex//integral to membrane//extracellular region	GO:0005524//GO:0005515//GO:0004672	ATP binding//protein binding//protein kinase activity
POPTR_0001s14230	N	N	N	N	GO:0016787	hydrolase activity
POPTR_0001s14240	GO:0006508	proteolysis	GO:0019028//GO:0016021	viral capsid//integral to membrane	GO:0004197//GO:0005198//GO:0005515	cysteine-type endopeptidase activity//structural molecule activity//protein binding
POPTR_0001s14280	GO:0008610//GO:0008152	lipid biosynthetic process//metabolic process	N	N	GO:0016747	transferase activity, transferring acyl groups other than amino-acyl groups
POPTR_0001s14290	GO:0008610//GO:0007010//GO:0008152	lipid biosynthetic process//cytoskeleton organization//metabolic process	GO:0005737	cytoplasm	GO:0003779//GO:0016747	actin binding//transferase activity, transferring acyl groups other than amino-acyl groups
POPTR_0001s14300	GO:0008152	metabolic process	N	N	GO:0003824//GO:0046914	catalytic activity//transition metal ion binding
POPTR_0001s14310	GO:0009058//GO:0006633//GO:0008610	biosynthetic process//fatty acid biosynthetic process//lipid biosynthetic process	GO:0016020	membrane	GO:0016746//GO:0004315//GO:0016747	transferase activity, transferring acyl groups//3-oxoacyl-[acyl-carrier-protein] synthase activity//transferase activity, transferring acyl groups other than amino-acyl groups
POPTR_0001s14320	GO:0009058//GO:0008610//GO:0006633	biosynthetic process//lipid biosynthetic process//fatty acid biosynthetic process	GO:0016020	membrane	GO:0004315//GO:0016747//GO:0016746	3-oxoacyl-[acyl-carrier-protein] synthase activity//transferase activity, transferring acyl groups other than amino-acyl groups//transferase activity, transferring acyl groups
POPTR_0001s14330	N	N	N	N	GO:0005515	protein binding
POPTR_0001s14360	GO:0055114//GO:0016117	oxidation-reduction process//carotenoid biosynthetic process	GO:0005576//GO:0016021	extracellular region//integral to membrane	GO:0016705//GO:0050660//GO:0004506//GO:0005179	oxidoreductase activity, acting on paired donors, with incorporation or reduction of molecular oxygen//flavin adenine dinucleotide binding//squalene monooxygenase activity//hormone activity
POPTR_0001s14380	GO:0006355//GO:0009245//GO:0006811//GO:0000160	regulation of transcription, DNA-dependent//lipid A biosynthetic process//ion transport//two-component signal transduction system (phosphorelay)	GO:0016020	membrane	GO:0005215//GO:0009029//GO:0005524//GO:0000156	transporter activity//tetraacyldisaccharide 4'-kinase activity//ATP binding//two-component response regulator activity
POPTR_0001s14390	GO:0030168//GO:0042073//GO:0006355//GO:0007165//GO:0051258//GO:0009405//GO:0000160	platelet activation//intraflagellar transport//regulation of transcription, DNA-dependent//signal transduction//protein polymerization//pathogenesis//two-component signal transduction system (phosphorelay)	GO:0019031//GO:0019028//GO:0005577//GO:0016020	viral envelope//viral capsid//fibrinogen complex//membrane	GO:0030674//GO:0005198//GO:0005102//GO:0000156	protein binding, bridging//structural molecule activity//receptor binding//two-component response regulator activity
POPTR_0001s14400	GO:0000160//GO:0006355	two-component signal transduction system (phosphorelay)//regulation of transcription, DNA-dependent	N	N	GO:0000156	two-component response regulator activity
POPTR_0001s14420	GO:0048193	Golgi vesicle transport	GO:0016020	membrane	GO:0016817//GO:0042802//GO:0005515	hydrolase activity, acting on acid anhydrides//identical protein binding//protein binding
POPTR_0001s14430	GO:0016192//GO:0006810	vesicle-mediated transport//transport	GO:0016021//GO:0019031	integral to membrane//viral envelope	GO:0005198	structural molecule activity
POPTR_0001s14440	GO:0030866	cortical actin cytoskeleton organization	GO:0005856	cytoskeleton	GO:0008092	cytoskeletal protein binding
POPTR_0001s14450	GO:0006310//GO:0006281	DNA recombination//DNA repair	N	N	GO:0008026//GO:0009378//GO:0005524//GO:0016887//GO:0003676//GO:0016301	ATP-dependent helicase activity//four-way junction helicase activity//ATP binding//ATPase activity//nucleic acid binding//kinase activity
POPTR_0001s14470	N	N	N	N	GO:0005515	protein binding
POPTR_0001s14480	GO:0008033//GO:0045454//GO:0055114	tRNA processing//cell redox homeostasis//oxidation-reduction process	N	N	GO:0050660//GO:0016491	flavin adenine dinucleotide binding//oxidoreductase activity
POPTR_0001s14490	N	N	N	N	GO:0051082//GO:0031072	unfolded protein binding//heat shock protein binding
POPTR_0001s14510	N	N	GO:0071203	WASH complex	N	N
POPTR_0001s14540	N	N	N	N	GO:0003676//GO:0016779	nucleic acid binding//nucleotidyltransferase activity
POPTR_0001s14550	GO:0034229	ethanolamine transport	GO:0016021//GO:0016020	integral to membrane//membrane	GO:0034228	ethanolamine transmembrane transporter activity
POPTR_0001s14560	N	N	N	N	GO:0005515	protein binding
POPTR_0001s14580	GO:0006886//GO:0016192	intracellular protein transport//vesicle-mediated transport	GO:0030117	membrane coat	GO:0005515//GO:0016791//GO:0005198	protein binding//phosphatase activity//structural molecule activity
POPTR_0001s14590	N	N	N	N	GO:0046872//GO:0008270//GO:0005515	metal ion binding//zinc ion binding//protein binding
POPTR_0001s14600	N	N	N	N	GO:0005515//GO:0003824	protein binding//catalytic activity
POPTR_0001s14610	N	N	N	N	GO:0003824//GO:0005515	catalytic activity//protein binding
POPTR_0001s14620	GO:0000746	conjugation	GO:0019867//GO:0016020	outer membrane//membrane	GO:0005524//GO:0003924//GO:0016887//GO:0003723//GO:0005525	ATP binding//GTPase activity//ATPase activity//RNA binding//GTP binding
POPTR_0001s14630	GO:0006576	cellular biogenic amine metabolic process	GO:0016020	membrane	GO:0003924//GO:0005525//GO:0016887//GO:0005524	GTPase activity//GTP binding//ATPase activity//ATP binding
POPTR_0001s14640	N	N	GO:0016020	membrane	N	N
POPTR_0001s14650	N	N	GO:0016020	membrane	GO:0016887//GO:0003924//GO:0005525//GO:0005524	ATPase activity//GTPase activity//GTP binding//ATP binding
POPTR_0001s14660	GO:0006576	cellular biogenic amine metabolic process	GO:0016020	membrane	GO:0005524//GO:0003924//GO:0005525//GO:0016887	ATP binding//GTPase activity//GTP binding//ATPase activity
POPTR_0001s14670	N	N	GO:0019028	viral capsid	GO:0005198	structural molecule activity
POPTR_0001s14680	GO:0006468	protein phosphorylation	N	N	GO:0004672//GO:0005524	protein kinase activity//ATP binding
POPTR_0001s14700	GO:0006412	translation	GO:0005840//GO:0005622	ribosome//intracellular	GO:0003735//GO:0046872//GO:0000166	structural constituent of ribosome//metal ion binding//nucleotide binding
POPTR_0001s14720	GO:0006355	regulation of transcription, DNA-dependent	N	N	GO:0003700	sequence-specific DNA binding transcription factor activity
POPTR_0001s14730	N	N	N	N	GO:0005515	protein binding
POPTR_0001s14760	GO:0006914//GO:0009306	autophagy//protein secretion	GO:0016020	membrane	N	N
POPTR_0001s14770	N	N	GO:0005759	mitochondrial matrix	N	N
POPTR_0001s14780	N	N	N	N	GO:0046872	metal ion binding
POPTR_0001s14820	GO:0048193//GO:0006891//GO:0006355	Golgi vesicle transport//intra-Golgi vesicle-mediated transport//regulation of transcription, DNA-dependent	GO:0016020//GO:0017119//GO:0005634//GO:0019028//GO:0019031	membrane//Golgi transport complex//nucleus//viral capsid//viral envelope	GO:0005198	structural molecule activity
POPTR_0001s14850	GO:0006810	transport	GO:0016020//GO:0005576	membrane//extracellular region	GO:0008270//GO:0005215	zinc ion binding//transporter activity
POPTR_0001s14860	N	N	GO:0005634	nucleus	N	N
POPTR_0001s14870	GO:0006955	immune response	GO:0005576	extracellular region	GO:0005125	cytokine activity
POPTR_0001s14890	GO:0055114//GO:0009058//GO:0008152//GO:0044237//GO:0006413//GO:0006694	oxidation-reduction process//biosynthetic process//metabolic process//cellular metabolic process//translational initiation//steroid biosynthetic process	N	N	GO:0016616//GO:0003854//GO:0050662//GO:0016491//GO:0003743//GO:0003824	oxidoreductase activity, acting on the CH-OH group of donors, NAD or NADP as acceptor//3-beta-hydroxy-delta5-steroid dehydrogenase activity//coenzyme binding//oxidoreductase activity//translation initiation factor activity//catalytic activity
POPTR_0001s14910	GO:0044237//GO:0006413//GO:0006694//GO:0009058//GO:0055114//GO:0008152	cellular metabolic process//translational initiation//steroid biosynthetic process//biosynthetic process//oxidation-reduction process//metabolic process	N	N	GO:0003854//GO:0050662//GO:0016491//GO:0003743//GO:0003824//GO:0016616	3-beta-hydroxy-delta5-steroid dehydrogenase activity//coenzyme binding//oxidoreductase activity//translation initiation factor activity//catalytic activity//oxidoreductase activity, acting on the CH-OH group of donors, NAD or NADP as acceptor
POPTR_0001s14930	GO:0006694//GO:0044237//GO:0055114	steroid biosynthetic process//cellular metabolic process//oxidation-reduction process	N	N	GO:0003854//GO:0050662//GO:0003824//GO:0016616	3-beta-hydroxy-delta5-steroid dehydrogenase activity//coenzyme binding//catalytic activity//oxidoreductase activity, acting on the CH-OH group of donors, NAD or NADP as acceptor
POPTR_0001s14940	GO:0008152//GO:0009058//GO:0055114//GO:0006413//GO:0006694//GO:0044237	metabolic process//biosynthetic process//oxidation-reduction process//translational initiation//steroid biosynthetic process//cellular metabolic process	N	N	GO:0016616//GO:0016491//GO:0050662//GO:0003854//GO:0003743//GO:0003824	oxidoreductase activity, acting on the CH-OH group of donors, NAD or NADP as acceptor//oxidoreductase activity//coenzyme binding//3-beta-hydroxy-delta5-steroid dehydrogenase activity//translation initiation factor activity//catalytic activity
POPTR_0001s14950	GO:0044237//GO:0055114//GO:0006694	cellular metabolic process//oxidation-reduction process//steroid biosynthetic process	N	N	GO:0003824//GO:0016616//GO:0003854//GO:0050662	catalytic activity//oxidoreductase activity, acting on the CH-OH group of donors, NAD or NADP as acceptor//3-beta-hydroxy-delta5-steroid dehydrogenase activity//coenzyme binding
POPTR_0001s14970	GO:0044237//GO:0006694//GO:0055114//GO:0009058//GO:0008152	cellular metabolic process//steroid biosynthetic process//oxidation-reduction process//biosynthetic process//metabolic process	N	N	GO:0003854//GO:0050662//GO:0016491//GO:0003824//GO:0016616	3-beta-hydroxy-delta5-steroid dehydrogenase activity//coenzyme binding//oxidoreductase activity//catalytic activity//oxidoreductase activity, acting on the CH-OH group of donors, NAD or NADP as acceptor
POPTR_0001s14990	GO:0006694//GO:0044237//GO:0008152//GO:0055114	steroid biosynthetic process//cellular metabolic process//metabolic process//oxidation-reduction process	N	N	GO:0003824//GO:0016491//GO:0003854//GO:0050662//GO:0016616	catalytic activity//oxidoreductase activity//3-beta-hydroxy-delta5-steroid dehydrogenase activity//coenzyme binding//oxidoreductase activity, acting on the CH-OH group of donors, NAD or NADP as acceptor
POPTR_0001s15000	GO:0071805	potassium ion transmembrane transport	GO:0016020	membrane	GO:0015079	potassium ion transmembrane transporter activity
POPTR_0001s15010	GO:0071805	potassium ion transmembrane transport	GO:0016020	membrane	GO:0015079	potassium ion transmembrane transporter activity
POPTR_0001s15030	GO:0007049//GO:0015991//GO:0006355//GO:0006914	cell cycle//ATP hydrolysis coupled proton transport//regulation of transcription, DNA-dependent//autophagy	GO:0033179//GO:0016459//GO:0005634	proton-transporting V-type ATPase, V0 domain//myosin complex//nucleus	GO:0015078//GO:0003700//GO:0042803//GO:0003774//GO:0045502//GO:0003677//GO:0008134//GO:0043565	hydrogen ion transmembrane transporter activity//sequence-specific DNA binding transcription factor activity//protein homodimerization activity//motor activity//dynein binding//DNA binding//transcription factor binding//sequence-specific DNA binding
POPTR_0001s15040	N	N	N	N	GO:0003677//GO:0004518	DNA binding//nuclease activity
POPTR_0001s15050	GO:0009073	aromatic amino acid family biosynthetic process	N	N	GO:0003849	3-deoxy-7-phosphoheptulonate synthase activity
POPTR_0001s15080	GO:0006810//GO:0009847//GO:0055085//GO:0003333//GO:0015628	transport//spore germination//transmembrane transport//amino acid transmembrane transport//protein secretion by the type II secretion system	GO:0016021//GO:0015627//GO:0016020	integral to membrane//type II protein secretion system complex//membrane	GO:0015171//GO:0008270//GO:0008565	amino acid transmembrane transporter activity//zinc ion binding//protein transporter activity
POPTR_0001s15110	GO:0006396//GO:0006265	RNA processing//DNA topological change	GO:0005694	chromosome	GO:0008173//GO:0003723//GO:0003917//GO:0003677	RNA methyltransferase activity//RNA binding//DNA topoisomerase type I activity//DNA binding
POPTR_0001s15130	GO:0006260//GO:0006520//GO:0055114	DNA replication//cellular amino acid metabolic process//oxidation-reduction process	N	N	GO:0003678//GO:0005524//GO:0016491	DNA helicase activity//ATP binding//oxidoreductase activity
POPTR_0001s15170	GO:0015986	ATP synthesis coupled proton transport	GO:0000276	mitochondrial proton-transporting ATP synthase complex, coupling factor F(o)	GO:0015078	hydrogen ion transmembrane transporter activity
POPTR_0001s15190	GO:0006468	protein phosphorylation	N	N	GO:0005524//GO:0004672	ATP binding//protein kinase activity
POPTR_0001s15200	GO:0006388	tRNA splicing, via endonucleolytic cleavage and ligation	N	N	GO:0005198//GO:0000213	structural molecule activity//tRNA-intron endonuclease activity
POPTR_0001s15210	N	N	GO:0009507	chloroplast	GO:0005524	ATP binding
POPTR_0001s15220	N	N	N	N	GO:0005198	structural molecule activity
POPTR_0001s15230	GO:0006412	translation	GO:0005840//GO:0005622	ribosome//intracellular	GO:0003735	structural constituent of ribosome
POPTR_0001s15240	GO:0055085	transmembrane transport	GO:0016021	integral to membrane	GO:0022857	transmembrane transporter activity
POPTR_0001s15250	N	N	N	N	GO:0005515//GO:0016747	protein binding//transferase activity, transferring acyl groups other than amino-acyl groups
POPTR_0001s15260	GO:0008033//GO:0016117//GO:0055114	tRNA processing//carotenoid biosynthetic process//oxidation-reduction process	GO:0016021	integral to membrane	GO:0004471//GO:0016491//GO:0051287//GO:0050660//GO:0004506//GO:0016705	malate dehydrogenase (decarboxylating) activity//oxidoreductase activity//NAD binding//flavin adenine dinucleotide binding//squalene monooxygenase activity//oxidoreductase activity, acting on paired donors, with incorporation or reduction of molecular oxygen
POPTR_0001s15270	N	N	N	N	GO:0004222	metalloendopeptidase activity
POPTR_0001s15280	GO:0015684//GO:0007264//GO:0006576	ferrous iron transport//small GTPase mediated signal transduction//cellular biogenic amine metabolic process	GO:0016021//GO:0005634//GO:0005737//GO:0005622	integral to membrane//nucleus//cytoplasm//intracellular	GO:0003924//GO:0016887//GO:0005524//GO:0015093//GO:0005525	GTPase activity//ATPase activity//ATP binding//ferrous iron transmembrane transporter activity//GTP binding
POPTR_0001s15300	GO:0006629//GO:0006886//GO:0006505	lipid metabolic process//intracellular protein transport//GPI anchor metabolic process	N	N	GO:0016788//GO:0004806	hydrolase activity, acting on ester bonds//triglyceride lipase activity
POPTR_0001s15310	GO:0006605//GO:0006886	protein targeting//intracellular protein transport	GO:0005742	mitochondrial outer membrane translocase complex	GO:0005515	protein binding
POPTR_0001s15320	GO:0008152	metabolic process	N	N	GO:0003824	catalytic activity
POPTR_0001s15330	GO:0009236//GO:0006541	cobalamin biosynthetic process//glutamine metabolic process	N	N	GO:0016787//GO:0003824//GO:0005515	hydrolase activity//catalytic activity//protein binding
POPTR_0001s15340	GO:0006511	ubiquitin-dependent protein catabolic process	GO:0005622	intracellular	GO:0004221	ubiquitin thiolesterase activity
POPTR_0001s15380	GO:0006506	GPI anchor biosynthetic process	GO:0005789	endoplasmic reticulum membrane	N	N
POPTR_0001s15390	GO:0006355	regulation of transcription, DNA-dependent	N	N	GO:0003700	sequence-specific DNA binding transcription factor activity
POPTR_0001s15400	GO:0006355	regulation of transcription, DNA-dependent	N	N	GO:0003700	sequence-specific DNA binding transcription factor activity
POPTR_0001s15410	N	N	N	N	GO:0016787	hydrolase activity
POPTR_0001s15430	GO:0006886//GO:0006888//GO:0009878	intracellular protein transport//ER to Golgi vesicle-mediated transport//nodule morphogenesis	GO:0030127	COPII vesicle coat	GO:0046872//GO:0008270	metal ion binding//zinc ion binding
POPTR_0001s15440	GO:0006464	protein modification process	N	N	GO:0008474	palmitoyl-(protein) hydrolase activity
POPTR_0001s15450	GO:0006464	protein modification process	N	N	GO:0008474	palmitoyl-(protein) hydrolase activity
POPTR_0001s15460	GO:0006810	transport	GO:0005622	intracellular	N	N
POPTR_0001s15470	GO:0016192//GO:0006886	vesicle-mediated transport//intracellular protein transport	N	N	N	N
POPTR_0001s15490	GO:0006355	regulation of transcription, DNA-dependent	GO:0005634	nucleus	GO:0003700//GO:0003677//GO:0043565	sequence-specific DNA binding transcription factor activity//DNA binding//sequence-specific DNA binding
POPTR_0001s15500	GO:0045893	positive regulation of transcription, DNA-dependent	N	N	N	N
POPTR_0001s15510	N	N	N	N	GO:0003682	chromatin binding
POPTR_0001s15530	GO:0006635//GO:0008152//GO:0055114	fatty acid beta-oxidation//metabolic process//oxidation-reduction process	GO:0005777	peroxisome	GO:0016627//GO:0003997//GO:0003995//GO:0050660	oxidoreductase activity, acting on the CH-CH group of donors//acyl-CoA oxidase activity//acyl-CoA dehydrogenase activity//flavin adenine dinucleotide binding
POPTR_0001s15550	GO:0006355	regulation of transcription, DNA-dependent	N	N	GO:0003700	sequence-specific DNA binding transcription factor activity
POPTR_0001s15580	GO:0055114//GO:0016567	oxidation-reduction process//protein ubiquitination	GO:0016020//GO:0005634//GO:0000151	membrane//nucleus//ubiquitin ligase complex	GO:0008168//GO:0004842//GO:0008270//GO:0046872//GO:0016706//GO:0005515	methyltransferase activity//ubiquitin-protein ligase activity//zinc ion binding//metal ion binding//oxidoreductase activity, acting on paired donors, with incorporation or reduction of molecular oxygen, 2-oxoglutarate as one donor, and incorporation of one atom each of oxygen into both donors//protein binding
POPTR_0001s15590	GO:0006412	translation	GO:0005840	ribosome	GO:0003735	structural constituent of ribosome
POPTR_0001s15600	GO:0006298//GO:0009435	mismatch repair//NAD biosynthetic process	N	N	GO:0005524//GO:0004514//GO:0030983	ATP binding//nicotinate-nucleotide diphosphorylase (carboxylating) activity//mismatched DNA binding
POPTR_0001s15610	GO:0006298//GO:0006066	mismatch repair//alcohol metabolic process	N	N	GO:0005524//GO:0030983//GO:0004026	ATP binding//mismatched DNA binding//alcohol O-acetyltransferase activity
POPTR_0001s15630	GO:0009058	biosynthetic process	N	N	GO:0016844//GO:0005515	strictosidine synthase activity//protein binding
POPTR_0001s15650	GO:0009058//GO:0008152	biosynthetic process//metabolic process	N	N	GO:0016597//GO:0016742	amino acid binding//hydroxymethyl-, formyl- and related transferase activity
POPTR_0001s15700	GO:0006810	transport	GO:0016020	membrane	GO:0005215	transporter activity
POPTR_0001s15710	GO:0006355	regulation of transcription, DNA-dependent	N	N	GO:0003700	sequence-specific DNA binding transcription factor activity
POPTR_0001s15730	GO:0006508	proteolysis	N	N	GO:0004185	serine-type carboxypeptidase activity
POPTR_0001s15760	GO:0006508	proteolysis	GO:0031012	extracellular matrix	GO:0008270//GO:0004222	zinc ion binding//metalloendopeptidase activity
POPTR_0001s15780	GO:0055085	transmembrane transport	GO:0016020	membrane	GO:0005215	transporter activity
POPTR_0001s15790	N	N	N	N	GO:0004781//GO:0003677//GO:0046872	sulfate adenylyltransferase (ATP) activity//DNA binding//metal ion binding
POPTR_0001s15810	GO:0006508//GO:0008284//GO:0043934//GO:0009405//GO:0051258//GO:0007165//GO:0006952//GO:0030168	proteolysis//positive regulation of cell proliferation//sporulation//pathogenesis//protein polymerization//signal transduction//defense response//platelet activation	GO:0005577//GO:0005777	fibrinogen complex//peroxisome	GO:0004222//GO:0016887//GO:0005102//GO:0005524//GO:0030674	metalloendopeptidase activity//ATPase activity//receptor binding//ATP binding//protein binding, bridging
POPTR_0001s15820	GO:0006486	protein glycosylation	N	N	GO:0016757	transferase activity, transferring glycosyl groups
POPTR_0001s15860	GO:0006402//GO:0006109	mRNA catabolic process//regulation of carbohydrate metabolic process	N	N	GO:0003723	RNA binding
POPTR_0001s15870	GO:0006508	proteolysis	N	N	GO:0004190	aspartic-type endopeptidase activity
POPTR_0001s15880	GO:0006355	regulation of transcription, DNA-dependent	GO:0005634	nucleus	GO:0003700//GO:0008270	sequence-specific DNA binding transcription factor activity//zinc ion binding
POPTR_0001s15900	GO:0030001//GO:0045444	metal ion transport//fat cell differentiation	N	N	GO:0051536//GO:0000166//GO:0046872	iron-sulfur cluster binding//nucleotide binding//metal ion binding
POPTR_0001s15910	GO:0045454	cell redox homeostasis	N	N	N	N
POPTR_0001s15920	N	N	GO:0005622	intracellular	GO:0008270	zinc ion binding
POPTR_0001s15930	N	N	GO:0005680	anaphase-promoting complex	GO:0004842//GO:0008270//GO:0005515//GO:0046872	ubiquitin-protein ligase activity//zinc ion binding//protein binding//metal ion binding
POPTR_0001s15940	GO:0009058	biosynthetic process	N	N	GO:0003824	catalytic activity
POPTR_0001s15950	GO:0006278	RNA-dependent DNA replication	N	N	GO:0003964//GO:0003723	RNA-directed DNA polymerase activity//RNA binding
POPTR_0001s15970	GO:0006807	nitrogen compound metabolic process	N	N	GO:0016151	nickel ion binding
POPTR_0001s15990	GO:0006508	proteolysis	GO:0005576	extracellular region	GO:0008236	serine-type peptidase activity
POPTR_0001s16010	GO:0006508//GO:0008152	proteolysis//metabolic process	N	N	GO:0008233//GO:0016787	peptidase activity//hydrolase activity
POPTR_0001s16030	GO:0019076//GO:0032801//GO:0006468	release of virus from host//receptor catabolic process//protein phosphorylation	GO:0016020//GO:0033644	membrane//host cell membrane	GO:0005234//GO:0004672//GO:0005261//GO:0004970//GO:0005524//GO:0030246	extracellular-glutamate-gated ion channel activity//protein kinase activity//cation channel activity//ionotropic glutamate receptor activity//ATP binding//carbohydrate binding
POPTR_0001s16040	GO:0030001//GO:0055085	metal ion transport//transmembrane transport	GO:0016020	membrane	GO:0046873	metal ion transmembrane transporter activity
POPTR_0001s16050	GO:0055085//GO:0030001	transmembrane transport//metal ion transport	GO:0016020	membrane	GO:0046873	metal ion transmembrane transporter activity
POPTR_0001s16070	GO:0006506	GPI anchor biosynthetic process	GO:0016021	integral to membrane	GO:0017176	phosphatidylinositol N-acetylglucosaminyltransferase activity
POPTR_0001s16080	GO:0006281	DNA repair	N	N	GO:0003677//GO:0004518//GO:0005524//GO:0046872//GO:0008270	DNA binding//nuclease activity//ATP binding//metal ion binding//zinc ion binding
POPTR_0001s16090	GO:0006576//GO:0015684//GO:0007264	cellular biogenic amine metabolic process//ferrous iron transport//small GTPase mediated signal transduction	GO:0005622//GO:0016021	intracellular//integral to membrane	GO:0005525//GO:0000166//GO:0005524//GO:0015093//GO:0003924//GO:0003723	GTP binding//nucleotide binding//ATP binding//ferrous iron transmembrane transporter activity//GTPase activity//RNA binding
POPTR_0001s16100	N	N	N	N	GO:0005515	protein binding
POPTR_0001s16110	GO:0006468	protein phosphorylation	N	N	GO:0005515//GO:0004672//GO:0005524	protein binding//protein kinase activity//ATP binding
POPTR_0001s16120	N	N	N	N	GO:0016787	hydrolase activity
POPTR_0001s16140	GO:0009607//GO:0006952	response to biotic stimulus//defense response	N	N	N	N
POPTR_0001s16150	N	N	N	N	GO:0000166//GO:0046872	nucleotide binding//metal ion binding
POPTR_0001s16160	GO:0008152//GO:0006629	metabolic process//lipid metabolic process	N	N	GO:0004806//GO:0016787	triglyceride lipase activity//hydrolase activity
POPTR_0001s16170	GO:0006468	protein phosphorylation	N	N	GO:0004672//GO:0005524//GO:0005515	protein kinase activity//ATP binding//protein binding
POPTR_0001s16180	GO:0006352//GO:0006281//GO:0006310//GO:0015979//GO:0006355//GO:0019079//GO:0015995	transcription initiation, DNA-dependent//DNA repair//DNA recombination//photosynthesis//regulation of transcription, DNA-dependent//viral genome replication//chlorophyll biosynthetic process	GO:0005634	nucleus	GO:0009378//GO:0016851//GO:0016301//GO:0003723//GO:0008134//GO:0005524//GO:0043531//GO:0016887//GO:0003677//GO:0003724//GO:0003678	four-way junction helicase activity//magnesium chelatase activity//kinase activity//RNA binding//transcription factor binding//ATP binding//ADP binding//ATPase activity//DNA binding//RNA helicase activity//DNA helicase activity
POPTR_0001s16200	GO:0006355	regulation of transcription, DNA-dependent	N	N	GO:0046983	protein dimerization activity
POPTR_0001s16210	N	N	GO:0005680	anaphase-promoting complex	GO:0004842//GO:0008270//GO:0005515//GO:0046872	ubiquitin-protein ligase activity//zinc ion binding//protein binding//metal ion binding
POPTR_0001s16220	N	N	N	N	GO:0080019	fatty-acyl-CoA reductase (alcohol-forming) activity
POPTR_0001s16230	N	N	GO:0019031	viral envelope	N	N
POPTR_0001s16250	GO:0006511//GO:0042545//GO:0055085//GO:0048193//GO:0030001	ubiquitin-dependent protein catabolic process//cell wall modification//transmembrane transport//Golgi vesicle transport//metal ion transport	GO:0016020//GO:0005618	membrane//cell wall	GO:0004857//GO:0030599//GO:0004221//GO:0046873	enzyme inhibitor activity//pectinesterase activity//ubiquitin thiolesterase activity//metal ion transmembrane transporter activity
POPTR_0001s16260	GO:0042545	cell wall modification	GO:0005618	cell wall	GO:0030599	pectinesterase activity
POPTR_0001s16270	GO:0042545	cell wall modification	GO:0005618	cell wall	GO:0004857//GO:0030599	enzyme inhibitor activity//pectinesterase activity
POPTR_0001s16280	GO:0042545	cell wall modification	GO:0005618	cell wall	GO:0030599//GO:0004857	pectinesterase activity//enzyme inhibitor activity
POPTR_0001s16290	N	N	GO:0019033	viral tegument	GO:0004575//GO:0030599//GO:0004564//GO:0004857	sucrose alpha-glucosidase activity//pectinesterase activity//beta-fructofuranosidase activity//enzyme inhibitor activity
POPTR_0001s16300	GO:0009058//GO:0006520	biosynthetic process//cellular amino acid metabolic process	N	N	GO:0030170//GO:0016829	pyridoxal phosphate binding//lyase activity
POPTR_0001s16310	GO:0051603//GO:0006508//GO:0006511//GO:0007155	proteolysis involved in cellular protein catabolic process//proteolysis//ubiquitin-dependent protein catabolic process//cell adhesion	GO:0016020//GO:0019773//GO:0005839	membrane//proteasome core complex, alpha-subunit complex//proteasome core complex	GO:0004298//GO:0004175//GO:0004222	threonine-type endopeptidase activity//endopeptidase activity//metalloendopeptidase activity
POPTR_0001s16350	GO:0046488//GO:0006886//GO:0044267	phosphatidylinositol metabolic process//intracellular protein transport//cellular protein metabolic process	GO:0000781	chromosome, telomeric region	GO:0008270//GO:0046872//GO:0016307//GO:0017137//GO:0005515//GO:0042162//GO:0005524	zinc ion binding//metal ion binding//phosphatidylinositol phosphate kinase activity//Rab GTPase binding//protein binding//telomeric DNA binding//ATP binding
POPTR_0001s16360	GO:0044237	cellular metabolic process	N	N	N	N
POPTR_0001s16370	GO:0006281	DNA repair	N	N	GO:0003684//GO:0008270//GO:0005524//GO:0004386	damaged DNA binding//zinc ion binding//ATP binding//helicase activity
POPTR_0001s16390	GO:0043086//GO:0006508	negative regulation of catalytic activity//proteolysis	N	N	GO:0042802//GO:0004252	identical protein binding//serine-type endopeptidase activity
POPTR_0001s16400	GO:0006355	regulation of transcription, DNA-dependent	GO:0019031	viral envelope	GO:0003700	sequence-specific DNA binding transcription factor activity
POPTR_0001s16410	N	N	GO:0016021	integral to membrane	N	N
POPTR_0001s16420	N	N	N	N	GO:0042578	phosphoric ester hydrolase activity
POPTR_0001s16430	GO:0046653//GO:0007304//GO:0006412	tetrahydrofolate metabolic process//chorion-containing eggshell formation//translation	GO:0005622//GO:0042600//GO:0005576//GO:0005840	intracellular//chorion//extracellular region//ribosome	GO:0005213//GO:0008115//GO:0003735	structural constituent of chorion//sarcosine oxidase activity//structural constituent of ribosome
POPTR_0001s16460	GO:0055114//GO:0033014	oxidation-reduction process//tetrapyrrole biosynthetic process	N	N	GO:0050661//GO:0008883	NADP binding//glutamyl-tRNA reductase activity
POPTR_0001s16500	N	N	N	N	GO:0016437//GO:0004810	tRNA cytidylyltransferase activity//tRNA adenylyltransferase activity
POPTR_0001s16510	N	N	GO:0005743	mitochondrial inner membrane	GO:0004129	cytochrome-c oxidase activity
POPTR_0001s16540	GO:0019072	viral genome packaging	GO:0042025	host cell nucleus	N	N
POPTR_0001s16550	GO:0009231	riboflavin biosynthetic process	N	N	GO:0003935	GTP cyclohydrolase II activity
POPTR_0001s16560	GO:0007186//GO:0000103//GO:0055085//GO:0006810	G-protein coupled receptor signaling pathway//sulfate assimilation//transmembrane transport//transport	GO:0016021	integral to membrane	GO:0005525//GO:0016301//GO:0019001//GO:0042626//GO:0003924//GO:0016887//GO:0031683//GO:0004020//GO:0005524//GO:0004871	GTP binding//kinase activity//guanyl nucleotide binding//ATPase activity, coupled to transmembrane movement of substances//GTPase activity//ATPase activity//G-protein beta/gamma-subunit complex binding//adenylylsulfate kinase activity//ATP binding//signal transducer activity
POPTR_0001s16590	GO:0016192//GO:0006812	vesicle-mediated transport//cation transport	GO:0016021	integral to membrane	GO:0016887//GO:0042302	ATPase activity//structural constituent of cuticle
POPTR_0001s16600	GO:0045892	negative regulation of transcription, DNA-dependent	GO:0016021	integral to membrane	GO:0003677	DNA binding
POPTR_0001s16620	N	N	N	N	GO:0005515	protein binding
POPTR_0001s16630	N	N	N	N	GO:0003676	nucleic acid binding
POPTR_0001s16660	GO:0006887	exocytosis	GO:0000145	exocyst	N	N
POPTR_0001s16670	GO:0019236//GO:0007186	response to pheromone//G-protein coupled receptor signaling pathway	GO:0016021	integral to membrane	N	N
POPTR_0001s16710	N	N	GO:0016021//GO:0019013	integral to membrane//viral nucleocapsid	N	N
POPTR_0001s16730	GO:0055114//GO:0008152	oxidation-reduction process//metabolic process	N	N	GO:0016491	oxidoreductase activity
POPTR_0001s16740	GO:0055085	transmembrane transport	GO:0016021	integral to membrane	N	N
POPTR_0001s16750	GO:0043086//GO:0006508	negative regulation of catalytic activity//proteolysis	N	N	GO:0042802//GO:0004252	identical protein binding//serine-type endopeptidase activity
POPTR_0001s16760	GO:0006464	protein modification process	GO:0005680	anaphase-promoting complex	GO:0005515//GO:0005524//GO:0046872//GO:0008270//GO:0004842//GO:0008641	protein binding//ATP binding//metal ion binding//zinc ion binding//ubiquitin-protein ligase activity//small protein activating enzyme activity
POPTR_0001s16780	GO:0055114	oxidation-reduction process	N	N	GO:0016702//GO:0046872//GO:0005515	oxidoreductase activity, acting on single donors with incorporation of molecular oxygen, incorporation of two atoms of oxygen//metal ion binding//protein binding
POPTR_0001s16790	GO:0055114	oxidation-reduction process	N	N	GO:0020037//GO:0016705//GO:0005506	heme binding//oxidoreductase activity, acting on paired donors, with incorporation or reduction of molecular oxygen//iron ion binding
POPTR_0001s16800	GO:0046677//GO:0055114	response to antibiotic//oxidation-reduction process	N	N	GO:0020037//GO:0008270//GO:0003676//GO:0016705//GO:0005506	heme binding//zinc ion binding//nucleic acid binding//oxidoreductase activity, acting on paired donors, with incorporation or reduction of molecular oxygen//iron ion binding
POPTR_0001s16810	GO:0006468	protein phosphorylation	N	N	GO:0004672//GO:0005524	protein kinase activity//ATP binding
POPTR_0001s16820	N	N	GO:0016020	membrane	GO:0030234	enzyme regulator activity
POPTR_0001s16830	GO:0015969	guanosine tetraphosphate metabolic process	N	N	GO:0008081//GO:0005515//GO:0046872	phosphoric diester hydrolase activity//protein binding//metal ion binding
POPTR_0001s16840	GO:0006352	transcription initiation, DNA-dependent	N	N	GO:0003677	DNA binding
POPTR_0001s16880	GO:0007005	mitochondrion organization	N	N	GO:0004842//GO:0046872//GO:0005515//GO:0008270	ubiquitin-protein ligase activity//metal ion binding//protein binding//zinc ion binding
POPTR_0001s16910	GO:0055114	oxidation-reduction process	N	N	GO:0047800//GO:0045735	cysteamine dioxygenase activity//nutrient reservoir activity
POPTR_0001s16920	GO:0006355	regulation of transcription, DNA-dependent	GO:0005634	nucleus	GO:0016818//GO:0005524	hydrolase activity, acting on acid anhydrides, in phosphorus-containing anhydrides//ATP binding
POPTR_0001s16930	GO:0050690	regulation of defense response to virus by virus	N	N	GO:0005537	mannose binding
POPTR_0001s16960	GO:0006355	regulation of transcription, DNA-dependent	N	N	GO:0003700//GO:0004674	sequence-specific DNA binding transcription factor activity//protein serine/threonine kinase activity
POPTR_0001s16970	N	N	N	N	GO:0003682	chromatin binding
POPTR_0001s16980	GO:0000045	autophagic vacuole assembly	GO:0005737	cytoplasm	N	N
POPTR_0001s17000	GO:0006352//GO:0006355	transcription initiation, DNA-dependent//regulation of transcription, DNA-dependent	GO:0005669//GO:0005622	transcription factor TFIID complex//intracellular	GO:0003700//GO:0003677//GO:0043565	sequence-specific DNA binding transcription factor activity//DNA binding//sequence-specific DNA binding
POPTR_0001s17020	GO:0055085	transmembrane transport	GO:0016021	integral to membrane	GO:0003682	chromatin binding
POPTR_0001s17030	GO:0007264//GO:0015684	small GTPase mediated signal transduction//ferrous iron transport	GO:0005622//GO:0016021	intracellular//integral to membrane	GO:0005525//GO:0016887//GO:0003924//GO:0015093//GO:0005524	GTP binding//ATPase activity//GTPase activity//ferrous iron transmembrane transporter activity//ATP binding
POPTR_0001s17040	GO:0042073//GO:0015031//GO:0048870//GO:0006434	intraflagellar transport//protein transport//cell motility//seryl-tRNA aminoacylation	GO:0005737//GO:0031514	cytoplasm//motile cilium	GO:0005524//GO:0000166//GO:0004828	ATP binding//nucleotide binding//serine-tRNA ligase activity
POPTR_0001s17050	GO:0000746	conjugation	GO:0019867	outer membrane	N	N
POPTR_0001s17070	N	N	N	N	GO:0016846//GO:0005515	carbon-sulfur lyase activity//protein binding
POPTR_0001s17100	GO:0006629//GO:0006397//GO:0019076//GO:0032801//GO:0007275	lipid metabolic process//mRNA processing//release of virus from host//receptor catabolic process//multicellular organismal development	GO:0033644//GO:0019028//GO:0016021	host cell membrane//viral capsid//integral to membrane	GO:0004540//GO:0016787//GO:0005261//GO:0008374	ribonuclease activity//hydrolase activity//cation channel activity//O-acyltransferase activity
POPTR_0001s17110	GO:0006370	mRNA capping	GO:0019012	virion	GO:0005524//GO:0003968//GO:0004482	ATP binding//RNA-directed RNA polymerase activity//mRNA (guanine-N7-)-methyltransferase activity
POPTR_0001s17180	GO:0005975	carbohydrate metabolic process	N	N	GO:0004650	polygalacturonase activity
POPTR_0001s17210	GO:0006886//GO:0001539	intracellular protein transport//ciliary or flagellar motility	GO:0009288	bacterial-type flagellum	GO:0005524//GO:0043531//GO:0005515//GO:0051536//GO:0005198//GO:0003924//GO:0005525	ATP binding//ADP binding//protein binding//iron-sulfur cluster binding//structural molecule activity//GTPase activity//GTP binding
POPTR_0001s17220	GO:0006213//GO:0008654	pyrimidine nucleoside metabolic process//phospholipid biosynthetic process	N	N	GO:0016763//GO:0004609	transferase activity, transferring pentosyl groups//phosphatidylserine decarboxylase activity
POPTR_0001s17230	N	N	N	N	GO:0005509	calcium ion binding
POPTR_0001s17280	N	N	N	N	GO:0008270	zinc ion binding
POPTR_0001s17290	N	N	N	N	GO:0005515	protein binding
POPTR_0001s17310	GO:0042157//GO:0006869//GO:0015986	lipoprotein metabolic process//lipid transport//ATP synthesis coupled proton transport	GO:0045263//GO:0005576	proton-transporting ATP synthase complex, coupling factor F(o)//extracellular region	GO:0008289//GO:0015078	lipid binding//hydrogen ion transmembrane transporter activity
POPTR_0001s17320	N	N	GO:0016459	myosin complex	GO:0005524//GO:0003774//GO:0005515	ATP binding//motor activity//protein binding
POPTR_0001s17340	GO:0007224	smoothened signaling pathway	GO:0016021	integral to membrane	GO:0005515	protein binding
POPTR_0001s17360	GO:0009401	phosphoenolpyruvate-dependent sugar phosphotransferase system	GO:0016020	membrane	GO:0008982//GO:0016787//GO:0005351	protein-N(PI)-phosphohistidine-sugar phosphotransferase activity//hydrolase activity//sugar:hydrogen symporter activity
POPTR_0001s17370	GO:0045892	negative regulation of transcription, DNA-dependent	GO:0005634//GO:0005740	nucleus//mitochondrial envelope	GO:0004129	cytochrome-c oxidase activity
POPTR_0001s17400	GO:0000103//GO:0015979//GO:0006355//GO:0070526//GO:0006281//GO:0006310//GO:0015995//GO:0007049//GO:0006810//GO:0007031//GO:0006614//GO:0051301//GO:0006508//GO:0007059	sulfate assimilation//photosynthesis//regulation of transcription, DNA-dependent//threonylcarbamoyladenosine biosynthetic process//DNA repair//DNA recombination//chlorophyll biosynthetic process//cell cycle//transport//peroxisome organization//SRP-dependent cotranslational protein targeting to membrane//cell division//proteolysis//chromosome segregation	GO:0005777//GO:0016021//GO:0005622	peroxisome//integral to membrane//intracellular	GO:0016887//GO:0005524//GO:0003724//GO:0000166//GO:0005525//GO:0004177//GO:0016851//GO:0003723//GO:0043531//GO:0003678//GO:0003677//GO:0016301//GO:0004020//GO:0009378//GO:0008134	ATPase activity//ATP binding//RNA helicase activity//nucleotide binding//GTP binding//aminopeptidase activity//magnesium chelatase activity//RNA binding//ADP binding//DNA helicase activity//DNA binding//kinase activity//adenylylsulfate kinase activity//four-way junction helicase activity//transcription factor binding
POPTR_0001s17440	GO:0006820	anion transport	GO:0016021	integral to membrane	N	N
POPTR_0001s17450	N	N	N	N	GO:0005515	protein binding
POPTR_0001s17460	N	N	N	N	GO:0003682	chromatin binding
POPTR_0001s17480	GO:0006886//GO:0006505//GO:0006355//GO:0008152//GO:0006508	intracellular protein transport//GPI anchor metabolic process//regulation of transcription, DNA-dependent//metabolic process//proteolysis	N	N	GO:0016788//GO:0008236//GO:0004185//GO:0016787	hydrolase activity, acting on ester bonds//serine-type peptidase activity//serine-type carboxypeptidase activity//hydrolase activity
POPTR_0001s17490	N	N	N	N	GO:0008073//GO:0004857	ornithine decarboxylase inhibitor activity//enzyme inhibitor activity
POPTR_0001s17500	GO:0006508	proteolysis	N	N	GO:0004177//GO:0008236//GO:0016787	aminopeptidase activity//serine-type peptidase activity//hydrolase activity
POPTR_0001s17520	GO:0006011//GO:0006810	UDP-glucose metabolic process//transport	GO:0016020//GO:0016021	membrane//integral to membrane	GO:0005471//GO:0005524	ATP:ADP antiporter activity//ATP binding
POPTR_0001s17550	N	N	GO:0005739	mitochondrion	GO:0008137//GO:0000062//GO:0003954	NADH dehydrogenase (ubiquinone) activity//fatty-acyl-CoA binding//NADH dehydrogenase activity
POPTR_0001s17570	GO:0019054	modulation by virus of host cellular process	GO:0016020	membrane	GO:0005525//GO:0003924//GO:0016887//GO:0004857//GO:0005524	GTP binding//GTPase activity//ATPase activity//enzyme inhibitor activity//ATP binding
POPTR_0001s17620	GO:0055114	oxidation-reduction process	N	N	GO:0016706//GO:0016491	oxidoreductase activity, acting on paired donors, with incorporation or reduction of molecular oxygen, 2-oxoglutarate as one donor, and incorporation of one atom each of oxygen into both donors//oxidoreductase activity
POPTR_0001s17630	GO:0055114	oxidation-reduction process	N	N	GO:0016491//GO:0016706	oxidoreductase activity//oxidoreductase activity, acting on paired donors, with incorporation or reduction of molecular oxygen, 2-oxoglutarate as one donor, and incorporation of one atom each of oxygen into both donors
POPTR_0001s17640	GO:0055114//GO:0006308	oxidation-reduction process//DNA catabolic process	GO:0009318	exodeoxyribonuclease VII complex	GO:0016706//GO:0016491//GO:0008855	oxidoreductase activity, acting on paired donors, with incorporation or reduction of molecular oxygen, 2-oxoglutarate as one donor, and incorporation of one atom each of oxygen into both donors//oxidoreductase activity//exodeoxyribonuclease VII activity
POPTR_0001s17680	GO:0055114	oxidation-reduction process	N	N	GO:0016491//GO:0016706	oxidoreductase activity//oxidoreductase activity, acting on paired donors, with incorporation or reduction of molecular oxygen, 2-oxoglutarate as one donor, and incorporation of one atom each of oxygen into both donors
POPTR_0001s17700	N	N	GO:0016020//GO:0009986	membrane//cell surface	GO:0005515	protein binding
POPTR_0001s17710	GO:0015995//GO:0019079//GO:0015979//GO:0070526//GO:0006355//GO:0006281//GO:0006310	chlorophyll biosynthetic process//viral genome replication//photosynthesis//threonylcarbamoyladenosine biosynthetic process//regulation of transcription, DNA-dependent//DNA repair//DNA recombination	N	N	GO:0003724//GO:0003678//GO:0016887//GO:0005524//GO:0008134//GO:0016851//GO:0016301//GO:0003723//GO:0009378	RNA helicase activity//DNA helicase activity//ATPase activity//ATP binding//transcription factor binding//magnesium chelatase activity//kinase activity//RNA binding//four-way junction helicase activity
POPTR_0001s17720	GO:0009058	biosynthetic process	N	N	GO:0030170	pyridoxal phosphate binding
POPTR_0001s17730	N	N	GO:0005634	nucleus	N	N
POPTR_0001s17750	GO:0006614//GO:0008152	SRP-dependent cotranslational protein targeting to membrane//metabolic process	N	N	GO:0005525//GO:0016301//GO:0003723//GO:0005524	GTP binding//kinase activity//RNA binding//ATP binding
POPTR_0001s17770	GO:0006355	regulation of transcription, DNA-dependent	GO:0005634	nucleus	N	N
POPTR_0001s17780	GO:0006355	regulation of transcription, DNA-dependent	GO:0005634	nucleus	N	N
POPTR_0001s17790	GO:0006633	fatty acid biosynthetic process	N	N	GO:0016790	thiolester hydrolase activity
POPTR_0001s17830	N	N	N	N	GO:0005515	protein binding
POPTR_0001s17850	GO:0006260	DNA replication	GO:0009360	DNA polymerase III complex	GO:0003677//GO:0003887	DNA binding//DNA-directed DNA polymerase activity
POPTR_0001s17860	N	N	N	N	GO:0005515//GO:0016773	protein binding//phosphotransferase activity, alcohol group as acceptor
POPTR_0001s17880	N	N	N	N	GO:0005515	protein binding
POPTR_0001s17900	GO:0009236	cobalamin biosynthetic process	N	N	GO:0016829//GO:0046872	lyase activity//metal ion binding
POPTR_0001s17920	GO:0009405//GO:0009058	pathogenesis//biosynthetic process	GO:0005576	extracellular region	N	N
POPTR_0001s17930	GO:0046907	intracellular transport	GO:0005643	nuclear pore	N	N
POPTR_0001s17940	GO:0016192//GO:0006413//GO:0006886	vesicle-mediated transport//translational initiation//intracellular protein transport	GO:0030117//GO:0016021	membrane coat//integral to membrane	GO:0005198//GO:0003743//GO:0003723//GO:0005515	structural molecule activity//translation initiation factor activity//RNA binding//protein binding
POPTR_0001s17960	GO:0008272	sulfate transport	GO:0016021	integral to membrane	GO:0015116	sulfate transmembrane transporter activity
POPTR_0001s17970	GO:0016070//GO:0016032	RNA metabolic process//viral reproduction	GO:0019012	virion	N	N
POPTR_0001s17980	N	N	GO:0005882//GO:0016459	intermediate filament//myosin complex	GO:0045502//GO:0008134//GO:0042803//GO:0005198//GO:0003774	dynein binding//transcription factor binding//protein homodimerization activity//structural molecule activity//motor activity
POPTR_0001s17990	GO:0015991	ATP hydrolysis coupled proton transport	GO:0033179	proton-transporting V-type ATPase, V0 domain	GO:0015078	hydrogen ion transmembrane transporter activity
POPTR_0001s18000	N	N	N	N	GO:0003682	chromatin binding
POPTR_0001s18030	GO:0006282//GO:0006886//GO:0016192	regulation of DNA repair//intracellular protein transport//vesicle-mediated transport	N	N	GO:0005515	protein binding
POPTR_0001s18040	GO:0000902	cell morphogenesis	N	N	N	N
POPTR_0001s18050	GO:0006139	nucleobase-containing compound metabolic process	N	N	GO:0016818//GO:0003677//GO:0016787//GO:0008026//GO:0005524//GO:0004003//GO:0003676	hydrolase activity, acting on acid anhydrides, in phosphorus-containing anhydrides//DNA binding//hydrolase activity//ATP-dependent helicase activity//ATP binding//ATP-dependent DNA helicase activity//nucleic acid binding
POPTR_0001s18080	GO:0019299	rhamnose metabolic process	N	N	GO:0030145//GO:0008740	manganese ion binding//L-rhamnose isomerase activity
POPTR_0001s18180	GO:0006355	regulation of transcription, DNA-dependent	N	N	GO:0003700	sequence-specific DNA binding transcription factor activity
POPTR_0001s18220	GO:0008643	carbohydrate transport	GO:0042597	periplasmic space	N	N
POPTR_0001s18240	GO:0042823//GO:0008033//GO:0000105//GO:0006051//GO:0009228//GO:0055114	pyridoxal phosphate biosynthetic process//tRNA processing//histidine biosynthetic process//N-acetylmannosamine metabolic process//thiamine biosynthetic process//oxidation-reduction process	N	N	GO:0004425//GO:0047465//GO:0016491//GO:0017150//GO:0050660//GO:0018580	indole-3-glycerol-phosphate synthase activity//N-acylglucosamine-6-phosphate 2-epimerase activity//oxidoreductase activity//tRNA dihydrouridine synthase activity//flavin adenine dinucleotide binding//nitronate monooxygenase activity
POPTR_0001s18250	N	N	N	N	GO:0008270//GO:0005515	zinc ion binding//protein binding
POPTR_0001s18260	GO:0007018//GO:0008217//GO:0042312	microtubule-based movement//regulation of blood pressure//regulation of vasodilation	GO:0005576	extracellular region	GO:0005179//GO:0005524//GO:0008017//GO:0003777	hormone activity//ATP binding//microtubule binding//microtubule motor activity
POPTR_0001s18290	GO:0000122//GO:0006139	negative regulation of transcription from RNA polymerase II promoter//nucleobase-containing compound metabolic process	GO:0005737//GO:0005634	cytoplasm//nucleus	GO:0005524//GO:0003676//GO:0004003//GO:0008026//GO:0016818//GO:0003677//GO:0008384//GO:0004861//GO:0017069	ATP binding//nucleic acid binding//ATP-dependent DNA helicase activity//ATP-dependent helicase activity//hydrolase activity, acting on acid anhydrides, in phosphorus-containing anhydrides//DNA binding//IkappaB kinase activity//cyclin-dependent protein kinase inhibitor activity//snRNA binding
POPTR_0001s18300	GO:0055114	oxidation-reduction process	GO:0016021	integral to membrane	GO:0008121	ubiquinol-cytochrome-c reductase activity
POPTR_0001s18330	GO:0007264	small GTPase mediated signal transduction	GO:0005622	intracellular	GO:0003924//GO:0005525	GTPase activity//GTP binding
POPTR_0001s18340	GO:0006468	protein phosphorylation	GO:0016020	membrane	GO:0005524//GO:0004672	ATP binding//protein kinase activity
POPTR_0001s18360	N	N	N	N	GO:0035091	phosphatidylinositol binding
POPTR_0001s18370	GO:0006412	translation	GO:0005622//GO:0005840	intracellular//ribosome	GO:0003735	structural constituent of ribosome
POPTR_0001s18380	GO:0055114	oxidation-reduction process	GO:0016021	integral to membrane	GO:0008121	ubiquinol-cytochrome-c reductase activity
POPTR_0001s18390	N	N	GO:0016021	integral to membrane	N	N
POPTR_0001s18400	GO:0045454	cell redox homeostasis	N	N	N	N
POPTR_0001s18420	GO:0046168//GO:0006098//GO:0055114//GO:0008152	glycerol-3-phosphate catabolic process//pentose-phosphate shunt//oxidation-reduction process//metabolic process	GO:0005737	cytoplasm	GO:0048037//GO:0051287//GO:0004616//GO:0016616	cofactor binding//NAD binding//phosphogluconate dehydrogenase (decarboxylating) activity//oxidoreductase activity, acting on the CH-OH group of donors, NAD or NADP as acceptor
POPTR_0001s18430	N	N	N	N	GO:0005089	Rho guanyl-nucleotide exchange factor activity
POPTR_0001s18440	N	N	N	N	GO:0003676//GO:0004523	nucleic acid binding//ribonuclease H activity
POPTR_0001s18460	GO:0006412	translation	GO:0005840//GO:0005622	ribosome//intracellular	GO:0003735	structural constituent of ribosome
POPTR_0001s18470	GO:0006270//GO:0006950//GO:0006457//GO:0006355//GO:0006352	DNA-dependent DNA replication initiation//response to stress//protein folding//regulation of transcription, DNA-dependent//transcription initiation, DNA-dependent	N	N	GO:0051082//GO:0008289//GO:0016987//GO:0003677//GO:0003700//GO:0005524	unfolded protein binding//lipid binding//sigma factor activity//DNA binding//sequence-specific DNA binding transcription factor activity//ATP binding
POPTR_0001s18490	N	N	N	N	GO:0005515	protein binding
POPTR_0001s18500	GO:0055114	oxidation-reduction process	N	N	GO:0016491//GO:0005507	oxidoreductase activity//copper ion binding
POPTR_0001s18510	N	N	GO:0005643	nuclear pore	N	N
POPTR_0001s18530	GO:0006164	purine nucleotide biosynthetic process	N	N	GO:0004643//GO:0003937	phosphoribosylaminoimidazolecarboxamide formyltransferase activity//IMP cyclohydrolase activity
POPTR_0001s18550	GO:0042710	biofilm formation	N	N	N	N
POPTR_0001s18560	GO:0007049//GO:0015991//GO:0006355//GO:0006914	cell cycle//ATP hydrolysis coupled proton transport//regulation of transcription, DNA-dependent//autophagy	GO:0033179//GO:0005882//GO:0016020//GO:0005634	proton-transporting V-type ATPase, V0 domain//intermediate filament//membrane//nucleus	GO:0015078//GO:0003700//GO:0005198//GO:0003677//GO:0043565	hydrogen ion transmembrane transporter activity//sequence-specific DNA binding transcription factor activity//structural molecule activity//DNA binding//sequence-specific DNA binding
POPTR_0001s18580	N	N	GO:0005680	anaphase-promoting complex	GO:0046872//GO:0008270//GO:0005515//GO:0004842	metal ion binding//zinc ion binding//protein binding//ubiquitin-protein ligase activity
POPTR_0001s18590	GO:0055085	transmembrane transport	GO:0016021//GO:0031966	integral to membrane//mitochondrial membrane	GO:0022857	transmembrane transporter activity
POPTR_0001s18610	GO:0055114//GO:0008152	oxidation-reduction process//metabolic process	N	N	GO:0003824//GO:0016491	catalytic activity//oxidoreductase activity
POPTR_0001s18630	GO:0051188//GO:0009236//GO:0055114	cofactor biosynthetic process//cobalamin biosynthetic process//oxidation-reduction process	N	N	GO:0016616//GO:0000166//GO:0043752	oxidoreductase activity, acting on the CH-OH group of donors, NAD or NADP as acceptor//nucleotide binding//adenosylcobinamide kinase activity
POPTR_0001s18640	GO:0055085//GO:0006810	transmembrane transport//transport	GO:0016021//GO:0016020	integral to membrane//membrane	GO:0005215	transporter activity
POPTR_0001s18660	N	N	N	N	GO:0046983	protein dimerization activity
POPTR_0001s18670	GO:0006464	protein modification process	N	N	GO:0016151//GO:0046872	nickel ion binding//metal ion binding
POPTR_0001s18680	GO:0006355//GO:0048598	regulation of transcription, DNA-dependent//embryonic morphogenesis	GO:0005634//GO:0072669	nucleus//tRNA-splicing ligase complex	N	N
POPTR_0001s18710	N	N	N	N	GO:0005515	protein binding
POPTR_0001s18720	N	N	N	N	GO:0003723	RNA binding
POPTR_0001s18730	GO:0006810	transport	GO:0016020//GO:0016021	membrane//integral to membrane	GO:0005215	transporter activity
POPTR_0001s18740	N	N	N	N	GO:0051536//GO:0009055	iron-sulfur cluster binding//electron carrier activity
POPTR_0001s18750	GO:0008033	tRNA processing	N	N	GO:0016787	hydrolase activity
POPTR_0001s18760	GO:0006886	intracellular protein transport	N	N	GO:0005543	phospholipid binding
POPTR_0001s18770	GO:0019082	viral protein processing	N	N	N	N
POPTR_0001s18790	GO:0031554//GO:0031556	regulation of transcription termination, DNA-dependent//transcriptional attenuation by ribosome	N	N	N	N
POPTR_0001s18800	GO:0006355	regulation of transcription, DNA-dependent	N	N	GO:0003700	sequence-specific DNA binding transcription factor activity
POPTR_0001s18810	GO:0006412	translation	GO:0005840//GO:0005622	ribosome//intracellular	GO:0003735//GO:0005515	structural constituent of ribosome//protein binding
POPTR_0001s18820	N	N	N	N	GO:0005507//GO:0009055	copper ion binding//electron carrier activity
POPTR_0001s18830	GO:0030244	cellulose biosynthetic process	GO:0016020	membrane	GO:0016760	cellulose synthase (UDP-forming) activity
POPTR_0001s18850	N	N	GO:0016020	membrane	N	N
POPTR_0001s18860	N	N	GO:0016020	membrane	GO:0009055//GO:0016491	electron carrier activity//oxidoreductase activity
POPTR_0001s18870	GO:0042742//GO:0006952	defense response to bacterium//defense response	GO:0005576//GO:0016020	extracellular region//membrane	GO:0008375	acetylglucosaminyltransferase activity
POPTR_0001s18900	GO:0006355	regulation of transcription, DNA-dependent	N	N	GO:0003700//GO:0043565//GO:0008270	sequence-specific DNA binding transcription factor activity//sequence-specific DNA binding//zinc ion binding
POPTR_0001s18930	GO:0006355//GO:0007049//GO:0051301	regulation of transcription, DNA-dependent//cell cycle//cell division	GO:0016021	integral to membrane	GO:0043565//GO:0008289//GO:0003677//GO:0003700	sequence-specific DNA binding//lipid binding//DNA binding//sequence-specific DNA binding transcription factor activity
POPTR_0001s18950	N	N	N	N	GO:0004129	cytochrome-c oxidase activity
POPTR_0001s18990	GO:0006468//GO:0009103	protein phosphorylation//lipopolysaccharide biosynthetic process	GO:0016020	membrane	GO:0016773//GO:0004672//GO:0005524	phosphotransferase activity, alcohol group as acceptor//protein kinase activity//ATP binding
POPTR_0001s19000	N	N	GO:0016020	membrane	N	N
POPTR_0001s19030	GO:0006281//GO:0006310//GO:0006810//GO:0006576	DNA repair//DNA recombination//transport//cellular biogenic amine metabolic process	GO:0016021//GO:0016020	integral to membrane//membrane	GO:0003924//GO:0042626//GO:0016301//GO:0016887//GO:0009378//GO:0005524//GO:0005525	GTPase activity//ATPase activity, coupled to transmembrane movement of substances//kinase activity//ATPase activity//four-way junction helicase activity//ATP binding//GTP binding
POPTR_0001s19050	GO:0008295//GO:0006597//GO:0055114	spermidine biosynthetic process//spermine biosynthetic process//oxidation-reduction process	N	N	GO:0004471//GO:0003924//GO:0051287//GO:0005525//GO:0004014	malate dehydrogenase (decarboxylating) activity//GTPase activity//NAD binding//GTP binding//adenosylmethionine decarboxylase activity
POPTR_0001s19070	N	N	N	N	GO:0003682	chromatin binding
POPTR_0001s19100	GO:0055114	oxidation-reduction process	N	N	GO:0016491	oxidoreductase activity
POPTR_0001s19110	GO:0006468//GO:0016998	protein phosphorylation//cell wall macromolecule catabolic process	N	N	GO:0005524//GO:0004672	ATP binding//protein kinase activity
POPTR_0001s19120	GO:0006355	regulation of transcription, DNA-dependent	GO:0005634	nucleus	N	N
POPTR_0001s19130	GO:0005975	carbohydrate metabolic process	N	N	GO:0016773//GO:0005524	phosphotransferase activity, alcohol group as acceptor//ATP binding
POPTR_0001s19140	N	N	N	N	GO:0005515	protein binding
POPTR_0001s19170	GO:0030036//GO:0006355	actin cytoskeleton organization//regulation of transcription, DNA-dependent	N	N	GO:0003677//GO:0003779	DNA binding//actin binding
POPTR_0001s19180	N	N	N	N	GO:0003993	acid phosphatase activity
POPTR_0001s19190	N	N	N	N	GO:0046872	metal ion binding
POPTR_0001s19210	GO:0000160//GO:0006355	two-component signal transduction system (phosphorelay)//regulation of transcription, DNA-dependent	GO:0005634//GO:0016021	nucleus//integral to membrane	GO:0043565//GO:0003677//GO:0000155//GO:0003700	sequence-specific DNA binding//DNA binding//two-component sensor activity//sequence-specific DNA binding transcription factor activity
POPTR_0001s19220	GO:0006629//GO:0006281//GO:0006511//GO:0006355	lipid metabolic process//DNA repair//ubiquitin-dependent protein catabolic process//regulation of transcription, DNA-dependent	N	N	GO:0003677//GO:0008168//GO:0008270//GO:0016788//GO:0004221	DNA binding//methyltransferase activity//zinc ion binding//hydrolase activity, acting on ester bonds//ubiquitin thiolesterase activity
POPTR_0001s19230	GO:0008152//GO:0031047	metabolic process//gene silencing by RNA	N	N	GO:0050215//GO:0031419//GO:0016836//GO:0003676	propanediol dehydratase activity//cobalamin binding//hydro-lyase activity//nucleic acid binding
POPTR_0001s19240	GO:0006629	lipid metabolic process	N	N	GO:0016788	hydrolase activity, acting on ester bonds
POPTR_0001s19250	N	N	N	N	GO:0046983	protein dimerization activity
POPTR_0001s19260	GO:0000160	two-component signal transduction system (phosphorelay)	N	N	GO:0004871	signal transducer activity
POPTR_0001s19290	GO:0005975	carbohydrate metabolic process	N	N	GO:0004553	hydrolase activity, hydrolyzing O-glycosyl compounds
POPTR_0001s19350	N	N	N	N	GO:0046983//GO:0003677	protein dimerization activity//DNA binding
POPTR_0001s19360	GO:0008152	metabolic process	N	N	GO:0005515//GO:0003824	protein binding//catalytic activity
POPTR_0001s19370	GO:0006886	intracellular protein transport	GO:0005737	cytoplasm	N	N
POPTR_0001s19420	N	N	N	N	GO:0005515	protein binding
POPTR_0001s19430	GO:0055114//GO:0006520	oxidation-reduction process//cellular amino acid metabolic process	N	N	GO:0016491	oxidoreductase activity
POPTR_0001s19480	GO:0015940//GO:0046488	pantothenate biosynthetic process//phosphatidylinositol metabolic process	N	N	GO:0003864//GO:0016307	3-methyl-2-oxobutanoate hydroxymethyltransferase activity//phosphatidylinositol phosphate kinase activity
POPTR_0001s19530	GO:0015031	protein transport	N	N	N	N
POPTR_0001s19940	GO:0006396	RNA processing	N	N	GO:0008173	RNA methyltransferase activity
POPTR_0001s19990	GO:0006468//GO:0006396//GO:0031167//GO:0006306	protein phosphorylation//RNA processing//rRNA methylation//DNA methylation	N	N	GO:0005524//GO:0004674//GO:0008173//GO:0003677//GO:0008168//GO:0008170	ATP binding//protein serine/threonine kinase activity//RNA methyltransferase activity//DNA binding//methyltransferase activity//N-methyltransferase activity
POPTR_0001s20050	N	N	GO:0016020	membrane	GO:0008375	acetylglucosaminyltransferase activity
POPTR_0001s20070	N	N	N	N	GO:0046983	protein dimerization activity
POPTR_0001s20310	GO:0055114	oxidation-reduction process	N	N	GO:0050661//GO:0050660//GO:0003676//GO:0004499	NADP binding//flavin adenine dinucleotide binding//nucleic acid binding//flavin-containing monooxygenase activity
POPTR_0001s20320	N	N	N	N	GO:0016787	hydrolase activity
POPTR_0001s20330	N	N	N	N	GO:0005515	protein binding
POPTR_0001s20350	N	N	N	N	GO:0016787	hydrolase activity
POPTR_0001s20370	GO:0006260	DNA replication	N	N	GO:0003887//GO:0003677//GO:0003682	DNA-directed DNA polymerase activity//DNA binding//chromatin binding
POPTR_0001s20380	N	N	N	N	GO:0005515	protein binding
POPTR_0001s20390	GO:0050912//GO:0006355	detection of chemical stimulus involved in sensory perception of taste//regulation of transcription, DNA-dependent	GO:0005622//GO:0016021	intracellular//integral to membrane	GO:0003700//GO:0008527	sequence-specific DNA binding transcription factor activity//taste receptor activity
POPTR_0001s20400	GO:0055114//GO:0016598	oxidation-reduction process//protein arginylation	GO:0042597	periplasmic space	GO:0030058//GO:0004057//GO:0005515	amine dehydrogenase activity//arginyltransferase activity//protein binding
POPTR_0001s20410	GO:0006511	ubiquitin-dependent protein catabolic process	N	N	GO:0004221	ubiquitin thiolesterase activity
POPTR_0001s20420	N	N	N	N	GO:0005515	protein binding
POPTR_0001s20440	N	N	N	N	GO:0046872//GO:0000166	metal ion binding//nucleotide binding
POPTR_0001s20450	GO:0006468	protein phosphorylation	N	N	GO:0005524//GO:0004672	ATP binding//protein kinase activity
POPTR_0001s20480	GO:0017038//GO:0006418//GO:0019079	protein import//tRNA aminoacylation for protein translation//viral genome replication	GO:0016020	membrane	GO:0003676//GO:0004386//GO:0005524//GO:0004812//GO:0000166//GO:0003677//GO:0008026//GO:0016787	nucleic acid binding//helicase activity//ATP binding//aminoacyl-tRNA ligase activity//nucleotide binding//DNA binding//ATP-dependent helicase activity//hydrolase activity
POPTR_0001s20510	GO:0008152	metabolic process	N	N	GO:0016763//GO:0016746	transferase activity, transferring pentosyl groups//transferase activity, transferring acyl groups
POPTR_0001s20520	GO:0006265	DNA topological change	GO:0005694	chromosome	GO:0003677//GO:0003916	DNA binding//DNA topoisomerase activity
POPTR_0001s20580	GO:0006351	transcription, DNA-dependent	GO:0005634	nucleus	GO:0003899//GO:0003677	DNA-directed RNA polymerase activity//DNA binding
POPTR_0001s20610	GO:0018342//GO:0019083	protein prenylation//viral transcription	N	N	GO:0003899//GO:0003677//GO:0008318	DNA-directed RNA polymerase activity//DNA binding//protein prenyltransferase activity
POPTR_0001s20630	N	N	GO:0019015	viral genome	GO:0016831	carboxy-lyase activity
POPTR_0001s20640	GO:0006355//GO:0000160//GO:0006109//GO:0048193	regulation of transcription, DNA-dependent//two-component signal transduction system (phosphorelay)//regulation of carbohydrate metabolic process//Golgi vesicle transport	GO:0016459//GO:0016020	myosin complex//membrane	GO:0003774//GO:0005515//GO:0003700//GO:0005524//GO:0000155//GO:0004672	motor activity//protein binding//sequence-specific DNA binding transcription factor activity//ATP binding//two-component sensor activity//protein kinase activity
POPTR_0001s20660	N	N	N	N	GO:0005515	protein binding
POPTR_0001s20670	GO:0055114//GO:0006520	oxidation-reduction process//cellular amino acid metabolic process	N	N	GO:0016491	oxidoreductase activity
POPTR_0001s20710	GO:0006950//GO:0006468//GO:0006537//GO:0007186//GO:0055114	response to stress//protein phosphorylation//glutamate biosynthetic process//G-protein coupled receptor signaling pathway//oxidation-reduction process	GO:0016020	membrane	GO:0004932//GO:0016638//GO:0005524//GO:0004672//GO:0015930	mating-type factor pheromone receptor activity//oxidoreductase activity, acting on the CH-NH2 group of donors//ATP binding//protein kinase activity//glutamate synthase activity
POPTR_0001s20720	GO:0055114//GO:0006355	oxidation-reduction process//regulation of transcription, DNA-dependent	GO:0005634	nucleus	GO:0005506//GO:0003677//GO:0016705//GO:0020037	iron ion binding//DNA binding//oxidoreductase activity, acting on paired donors, with incorporation or reduction of molecular oxygen//heme binding
POPTR_0001s20750	GO:0006396	RNA processing	N	N	GO:0003723//GO:0004525	RNA binding//ribonuclease III activity
POPTR_0001s20760	GO:0005975//GO:0006813	carbohydrate metabolic process//potassium ion transport	GO:0016020//GO:0009341	membrane//beta-galactosidase complex	GO:0015269//GO:0004553//GO:0004565//GO:0030246	calcium-activated potassium channel activity//hydrolase activity, hydrolyzing O-glycosyl compounds//beta-galactosidase activity//carbohydrate binding
POPTR_0001s20770	GO:0006351	transcription, DNA-dependent	N	N	GO:0003899//GO:0005515//GO:0003677	DNA-directed RNA polymerase activity//protein binding//DNA binding
POPTR_0001s20790	N	N	GO:0019033	viral tegument	N	N
POPTR_0001s20800	GO:0016117//GO:0055114//GO:0008033	carotenoid biosynthetic process//oxidation-reduction process//tRNA processing	GO:0016021//GO:0012511	integral to membrane//monolayer-surrounded lipid storage body	GO:0050660//GO:0016614//GO:0016705//GO:0016491	flavin adenine dinucleotide binding//oxidoreductase activity, acting on CH-OH group of donors//oxidoreductase activity, acting on paired donors, with incorporation or reduction of molecular oxygen//oxidoreductase activity
POPTR_0001s20820	N	N	GO:0016020	membrane	N	N
POPTR_0001s20830	GO:0006098//GO:0006571//GO:0046168//GO:0055114	pentose-phosphate shunt//tyrosine biosynthetic process//glycerol-3-phosphate catabolic process//oxidation-reduction process	GO:0005737	cytoplasm	GO:0008677//GO:0004665//GO:0048037//GO:0004616//GO:0051287//GO:0016491//GO:0016616//GO:0008977	2-dehydropantoate 2-reductase activity//prephenate dehydrogenase (NADP+) activity//cofactor binding//phosphogluconate dehydrogenase (decarboxylating) activity//NAD binding//oxidoreductase activity//oxidoreductase activity, acting on the CH-OH group of donors, NAD or NADP as acceptor//prephenate dehydrogenase activity
POPTR_0001s20850	N	N	GO:0032040	small-subunit processome	N	N
POPTR_0001s20860	GO:0030001//GO:0055085	metal ion transport//transmembrane transport	GO:0016021//GO:0016012//GO:0016020	integral to membrane//sarcoglycan complex//membrane	GO:0046873//GO:0008270	metal ion transmembrane transporter activity//zinc ion binding
POPTR_0001s20880	GO:0006313	transposition, DNA-mediated	N	N	GO:0003677//GO:0008270//GO:0004803	DNA binding//zinc ion binding//transposase activity
POPTR_0001s20890	GO:0006281//GO:0000077	DNA repair//DNA damage checkpoint	GO:0030896	checkpoint clamp complex	N	N
POPTR_0001s20900	N	N	N	N	GO:0046983	protein dimerization activity
POPTR_0001s20910	N	N	N	N	GO:0035091	phosphatidylinositol binding
POPTR_0001s20920	N	N	N	N	GO:0019904	protein domain specific binding
POPTR_0001s20930	GO:0006355	regulation of transcription, DNA-dependent	GO:0042025	host cell nucleus	GO:0003700	sequence-specific DNA binding transcription factor activity
POPTR_0001s20940	N	N	N	N	GO:0005515	protein binding
POPTR_0001s20960	GO:0006351	transcription, DNA-dependent	N	N	GO:0043565	sequence-specific DNA binding
POPTR_0001s20970	N	N	N	N	GO:0017070	U6 snRNA binding
POPTR_0001s21040	GO:0006468	protein phosphorylation	N	N	GO:0004672//GO:0005524	protein kinase activity//ATP binding
POPTR_0001s21090	GO:0006468	protein phosphorylation	N	N	GO:0005524//GO:0004672	ATP binding//protein kinase activity
POPTR_0001s21120	GO:0007165	signal transduction	GO:0016020	membrane	GO:0000155//GO:0005524//GO:0005515	two-component sensor activity//ATP binding//protein binding
POPTR_0001s21130	GO:0006355//GO:0000160	regulation of transcription, DNA-dependent//two-component signal transduction system (phosphorelay)	N	N	GO:0000156	two-component response regulator activity
POPTR_0001s21150	GO:0006461//GO:0017004//GO:0008535//GO:0015886//GO:0003333	protein complex assembly//cytochrome complex assembly//respiratory chain complex IV assembly//heme transport//amino acid transmembrane transport	GO:0016020//GO:0016021	membrane//integral to membrane	N	N
POPTR_0001s21160	N	N	N	N	GO:0005515	protein binding
POPTR_0001s21170	GO:0055085	transmembrane transport	GO:0016021	integral to membrane	N	N
POPTR_0001s21200	N	N	GO:0016020	membrane	N	N
POPTR_0001s21210	GO:0006810	transport	GO:0016020	membrane	GO:0005215	transporter activity
POPTR_0001s21240	N	N	N	N	GO:0005515	protein binding
POPTR_0001s21250	N	N	N	N	GO:0016884	carbon-nitrogen ligase activity, with glutamine as amido-N-donor
POPTR_0001s21260	GO:0030001	metal ion transport	N	N	GO:0046872	metal ion binding
POPTR_0001s21270	GO:0006400//GO:0008616//GO:0034258	tRNA modification//queuosine biosynthetic process//nicotinamide riboside transport	GO:0016020	membrane	GO:0034257//GO:0008479	nicotinamide riboside transporter activity//queuine tRNA-ribosyltransferase activity
POPTR_0001s21280	N	N	N	N	GO:0000166//GO:0046872	nucleotide binding//metal ion binding
POPTR_0001s21310	GO:0071805//GO:0006270	potassium ion transmembrane transport//DNA-dependent DNA replication initiation	GO:0032040//GO:0016020	small-subunit processome//membrane	GO:0015079	potassium ion transmembrane transporter activity
POPTR_0001s21390	N	N	N	N	GO:0005543	phospholipid binding
POPTR_0001s21400	N	N	N	N	GO:0003824	catalytic activity
POPTR_0001s21420	GO:0006468	protein phosphorylation	N	N	GO:0004672//GO:0005524//GO:0005515	protein kinase activity//ATP binding//protein binding
POPTR_0001s21430	GO:0006814//GO:0005975	sodium ion transport//carbohydrate metabolic process	GO:0016020	membrane	GO:0008508//GO:0004553	bile acid:sodium symporter activity//hydrolase activity, hydrolyzing O-glycosyl compounds
POPTR_0001s21440	GO:0006355	regulation of transcription, DNA-dependent	N	N	GO:0003677	DNA binding
POPTR_0001s21450	GO:0007186//GO:0006306	G-protein coupled receptor signaling pathway//DNA methylation	GO:0016020	membrane	GO:0004932//GO:0003677//GO:0008170	mating-type factor pheromone receptor activity//DNA binding//N-methyltransferase activity
POPTR_0001s21460	GO:0009060//GO:0055114//GO:0016192	aerobic respiration//oxidation-reduction process//vesicle-mediated transport	GO:0016021	integral to membrane	GO:0008270//GO:0005506//GO:0020037//GO:0003676//GO:0009055//GO:0004129	zinc ion binding//iron ion binding//heme binding//nucleic acid binding//electron carrier activity//cytochrome-c oxidase activity
POPTR_0001s21470	GO:0006278	RNA-dependent DNA replication	N	N	GO:0003964//GO:0003723	RNA-directed DNA polymerase activity//RNA binding
POPTR_0001s21480	GO:0006874	cellular calcium ion homeostasis	GO:0016021	integral to membrane	GO:0005219	ryanodine-sensitive calcium-release channel activity
POPTR_0001s21490	GO:0006289//GO:0042549//GO:0015979//GO:0032065	nucleotide-excision repair//photosystem II stabilization//photosynthesis//cortical protein anchoring	GO:0005634//GO:0005938//GO:0009654//GO:0009523//GO:0019898	nucleus//cell cortex//oxygen evolving complex//photosystem II//extrinsic to membrane	GO:0004386//GO:0003682//GO:0008026//GO:0005524//GO:0003676//GO:0005515//GO:0016787//GO:0003677//GO:0003684//GO:0005509//GO:0005543	helicase activity//chromatin binding//ATP-dependent helicase activity//ATP binding//nucleic acid binding//protein binding//hydrolase activity//DNA binding//damaged DNA binding//calcium ion binding//phospholipid binding
POPTR_0001s21530	N	N	N	N	GO:0004575//GO:0004564	sucrose alpha-glucosidase activity//beta-fructofuranosidase activity
POPTR_0001s21550	GO:0032784//GO:0006810//GO:0006914//GO:0055114	regulation of transcription elongation, DNA-dependent//transport//autophagy//oxidation-reduction process	N	N	GO:0005215//GO:0051536//GO:0016625//GO:0016491//GO:0003677	transporter activity//iron-sulfur cluster binding//oxidoreductase activity, acting on the aldehyde or oxo group of donors, iron-sulfur protein as acceptor//oxidoreductase activity//DNA binding
POPTR_0001s21580	GO:0006914//GO:0043093//GO:0007010//GO:0006355//GO:0000917//GO:0048870	autophagy//cytokinesis by binary fission//cytoskeleton organization//regulation of transcription, DNA-dependent//barrier septum formation//cell motility	GO:0005737//GO:0031514	cytoplasm//motile cilium	GO:0003779//GO:0043565//GO:0003700	actin binding//sequence-specific DNA binding//sequence-specific DNA binding transcription factor activity
POPTR_0001s21600	GO:0019079	viral genome replication	GO:0016021	integral to membrane	GO:0003968	RNA-directed RNA polymerase activity
POPTR_0001s21640	GO:0045444	fat cell differentiation	N	N	GO:0008270//GO:0005515	zinc ion binding//protein binding
POPTR_0001s21660	N	N	N	N	GO:0005507//GO:0009055	copper ion binding//electron carrier activity
POPTR_0001s21670	GO:0007186//GO:0019236	G-protein coupled receptor signaling pathway//response to pheromone	GO:0016021	integral to membrane	N	N
POPTR_0001s21680	GO:0009113//GO:0009405//GO:0006629	purine base biosynthetic process//pathogenesis//lipid metabolic process	GO:0005576	extracellular region	GO:0004637//GO:0008200	phosphoribosylamine-glycine ligase activity//ion channel inhibitor activity
POPTR_0001s21690	N	N	GO:0009507	chloroplast	GO:0005198	structural molecule activity
POPTR_0001s21700	GO:0006468	protein phosphorylation	N	N	GO:0004672//GO:0005524	protein kinase activity//ATP binding
POPTR_0001s21730	GO:0008152	metabolic process	N	N	GO:0016491	oxidoreductase activity
POPTR_0001s21760	GO:0006810	transport	GO:0016021	integral to membrane	N	N
POPTR_0001s21800	GO:0006508//GO:0019079	proteolysis//viral genome replication	N	N	GO:0008233	peptidase activity
POPTR_0001s21810	GO:0006508	proteolysis	N	N	GO:0004190	aspartic-type endopeptidase activity
POPTR_0001s21830	GO:0055114	oxidation-reduction process	GO:0016020	membrane	GO:0030695//GO:0005515	GTPase regulator activity//protein binding
POPTR_0001s21840	GO:0006810	transport	GO:0016021	integral to membrane	N	N
POPTR_0001s21860	GO:0046488	phosphatidylinositol metabolic process	N	N	GO:0016307	phosphatidylinositol phosphate kinase activity
POPTR_0001s21870	GO:0046488	phosphatidylinositol metabolic process	N	N	GO:0016307	phosphatidylinositol phosphate kinase activity
POPTR_0001s21880	GO:0016192//GO:0006886	vesicle-mediated transport//intracellular protein transport	N	N	N	N
POPTR_0001s21890	GO:0006633//GO:0008610//GO:0009058	fatty acid biosynthetic process//lipid biosynthetic process//biosynthetic process	GO:0016020	membrane	GO:0016746//GO:0004315//GO:0016747	transferase activity, transferring acyl groups//3-oxoacyl-[acyl-carrier-protein] synthase activity//transferase activity, transferring acyl groups other than amino-acyl groups
POPTR_0001s21900	GO:0055114//GO:0006631//GO:0006098	oxidation-reduction process//fatty acid metabolic process//pentose-phosphate shunt	N	N	GO:0003857//GO:0016616//GO:0016491//GO:0004616//GO:0048037//GO:0008677//GO:0003723	3-hydroxyacyl-CoA dehydrogenase activity//oxidoreductase activity, acting on the CH-OH group of donors, NAD or NADP as acceptor//oxidoreductase activity//phosphogluconate dehydrogenase (decarboxylating) activity//cofactor binding//2-dehydropantoate 2-reductase activity//RNA binding
POPTR_0001s21950	GO:0008152//GO:0006563//GO:0006544	metabolic process//L-serine metabolic process//glycine metabolic process	N	N	GO:0004372//GO:0005515	glycine hydroxymethyltransferase activity//protein binding
POPTR_0001s21980	GO:0015979	photosynthesis	GO:0009523//GO:0016021	photosystem II//integral to membrane	GO:0046872	metal ion binding
POPTR_0001s21990	N	N	GO:0005622	intracellular	GO:0004129//GO:0008270	cytochrome-c oxidase activity//zinc ion binding
POPTR_0001s22000	N	N	N	N	GO:0008270	zinc ion binding
POPTR_0001s22030	N	N	N	N	GO:0003677	DNA binding
POPTR_0001s22040	GO:0016192//GO:0006352//GO:0006886//GO:0006397//GO:0045892//GO:0030036//GO:0006355	vesicle-mediated transport//transcription initiation, DNA-dependent//intracellular protein transport//mRNA processing//negative regulation of transcription, DNA-dependent//actin cytoskeleton organization//regulation of transcription, DNA-dependent	GO:0005886//GO:0005634//GO:0032040//GO:0005737//GO:0019028	plasma membrane//nucleus//small-subunit processome//cytoplasm//viral capsid	GO:0016987//GO:0003779//GO:0008270//GO:0017048//GO:0003723//GO:0003677//GO:0003700//GO:0004252//GO:0005515	sigma factor activity//actin binding//zinc ion binding//Rho GTPase binding//RNA binding//DNA binding//sequence-specific DNA binding transcription factor activity//serine-type endopeptidase activity//protein binding
POPTR_0001s22050	GO:0006508	proteolysis	N	N	GO:0008236	serine-type peptidase activity
POPTR_0001s22060	GO:0006508//GO:0006505//GO:0006886	proteolysis//GPI anchor metabolic process//intracellular protein transport	N	N	GO:0005515//GO:0008236//GO:0016788	protein binding//serine-type peptidase activity//hydrolase activity, acting on ester bonds
POPTR_0001s22070	GO:0006505//GO:0006508//GO:0006886	GPI anchor metabolic process//proteolysis//intracellular protein transport	N	N	GO:0008236//GO:0016788	serine-type peptidase activity//hydrolase activity, acting on ester bonds
POPTR_0001s22090	GO:0006508	proteolysis	N	N	GO:0008236	serine-type peptidase activity
POPTR_0001s22100	GO:0006508	proteolysis	N	N	GO:0008236	serine-type peptidase activity
POPTR_0001s22110	GO:0006508	proteolysis	N	N	GO:0004190	aspartic-type endopeptidase activity
POPTR_0001s22120	N	N	N	N	GO:0005515	protein binding
POPTR_0001s22130	GO:0006355	regulation of transcription, DNA-dependent	GO:0005680//GO:0005622	anaphase-promoting complex//intracellular	GO:0003700//GO:0005515//GO:0004842//GO:0008270//GO:0046872	sequence-specific DNA binding transcription factor activity//protein binding//ubiquitin-protein ligase activity//zinc ion binding//metal ion binding
POPTR_0001s22140	GO:0006260	DNA replication	GO:0005663	DNA replication factor C complex	GO:0003689//GO:0005524	DNA clamp loader activity//ATP binding
POPTR_0001s22160	GO:0006511//GO:0009058	ubiquitin-dependent protein catabolic process//biosynthetic process	GO:0019773	proteasome core complex, alpha-subunit complex	GO:0005515//GO:0016844//GO:0004175	protein binding//strictosidine synthase activity//endopeptidase activity
POPTR_0001s22200	GO:0006511	ubiquitin-dependent protein catabolic process	N	N	GO:0004221	ubiquitin thiolesterase activity
POPTR_0001s22230	GO:0006468	protein phosphorylation	N	N	GO:0005524//GO:0004672	ATP binding//protein kinase activity
POPTR_0001s22240	GO:0006464	protein modification process	GO:0005576	extracellular region	GO:0051082//GO:0016151//GO:0005179//GO:0031072	unfolded protein binding//nickel ion binding//hormone activity//heat shock protein binding
POPTR_0001s22250	GO:0006355	regulation of transcription, DNA-dependent	N	N	GO:0003700//GO:0043565//GO:0005515	sequence-specific DNA binding transcription factor activity//sequence-specific DNA binding//protein binding
POPTR_0001s22260	GO:0007155	cell adhesion	GO:0016021	integral to membrane	GO:0005515	protein binding
POPTR_0001s22290	N	N	GO:0016020	membrane	GO:0008375	acetylglucosaminyltransferase activity
POPTR_0001s22300	N	N	GO:0019867	outer membrane	N	N
POPTR_0001s22320	GO:0007096	regulation of exit from mitosis	GO:0005634	nucleus	GO:0016787//GO:0005515	hydrolase activity//protein binding
POPTR_0001s22350	N	N	GO:0032040//GO:0005783	small-subunit processome//endoplasmic reticulum	N	N
POPTR_0001s22420	GO:0006635//GO:0006402//GO:0055114//GO:0009086	fatty acid beta-oxidation//mRNA catabolic process//oxidation-reduction process//methionine biosynthetic process	GO:0005777//GO:0005634//GO:0005737	peroxisome//nucleus//cytoplasm	GO:0003723//GO:0004535//GO:0008705//GO:0046872//GO:0003997//GO:0031419	RNA binding//poly(A)-specific ribonuclease activity//methionine synthase activity//metal ion binding//acyl-CoA oxidase activity//cobalamin binding
POPTR_0001s22430	GO:0007219//GO:0007275	Notch signaling pathway//multicellular organismal development	GO:0016021	integral to membrane	N	N
POPTR_0001s22450	GO:0006869	lipid transport	GO:0016021	integral to membrane	GO:0005319	lipid transporter activity
POPTR_0001s22470	GO:0015743//GO:0006810	malate transport//transport	GO:0005886	plasma membrane	N	N
POPTR_0001s22490	GO:0006810//GO:0015743	transport//malate transport	GO:0005886	plasma membrane	N	N
POPTR_0001s22500	GO:0006810//GO:0015743	transport//malate transport	GO:0005886	plasma membrane	N	N
POPTR_0001s22510	GO:0015743//GO:0006810	malate transport//transport	GO:0005886	plasma membrane	GO:0003723	RNA binding
POPTR_0001s22530	N	N	N	N	GO:0005515	protein binding
POPTR_0001s22540	GO:0019079//GO:0006468//GO:0006351	viral genome replication//protein phosphorylation//transcription, DNA-dependent	GO:0016021	integral to membrane	GO:0003968//GO:0004672//GO:0003723//GO:0005515//GO:0005524	RNA-directed RNA polymerase activity//protein kinase activity//RNA binding//protein binding//ATP binding
POPTR_0001s22560	GO:0055114//GO:0019354//GO:0016117//GO:0006779	oxidation-reduction process//siroheme biosynthetic process//carotenoid biosynthetic process//porphyrin-containing compound biosynthetic process	N	N	GO:0016705//GO:0050660//GO:0043115//GO:0016491	oxidoreductase activity, acting on paired donors, with incorporation or reduction of molecular oxygen//flavin adenine dinucleotide binding//precorrin-2 dehydrogenase activity//oxidoreductase activity
POPTR_0001s22570	GO:0006468//GO:0019058	protein phosphorylation//viral infectious cycle	N	N	GO:0004672//GO:0005524	protein kinase activity//ATP binding
POPTR_0001s22620	GO:0006412	translation	GO:0005840	ribosome	GO:0003735	structural constituent of ribosome
POPTR_0001s22630	GO:0006355	regulation of transcription, DNA-dependent	N	N	GO:0003677	DNA binding
POPTR_0001s22660	GO:0007275	multicellular organismal development	GO:0016021	integral to membrane	GO:0003682	chromatin binding
POPTR_0001s22670	GO:0006810//GO:0055085//GO:0016192	transport//transmembrane transport//vesicle-mediated transport	GO:0016021	integral to membrane	GO:0005524//GO:0042626	ATP binding//ATPase activity, coupled to transmembrane movement of substances
POPTR_0001s22680	GO:0055114	oxidation-reduction process	N	N	GO:0005507//GO:0016491	copper ion binding//oxidoreductase activity
POPTR_0001s22700	N	N	N	N	GO:0005515	protein binding
POPTR_0001s22710	GO:0009396//GO:0055114	folic acid-containing compound biosynthetic process//oxidation-reduction process	N	N	GO:0005515//GO:0003824//GO:0004488	protein binding//catalytic activity//methylenetetrahydrofolate dehydrogenase (NADP+) activity
POPTR_0001s22750	GO:0055114//GO:0008152//GO:0015986//GO:0019670	oxidation-reduction process//metabolic process//ATP synthesis coupled proton transport//anaerobic glutamate catabolic process	GO:0045261	proton-transporting ATP synthase complex, catalytic core F(1)	GO:0031419//GO:0046961//GO:0016866//GO:0046933//GO:0016491//GO:0005515	cobalamin binding//proton-transporting ATPase activity, rotational mechanism//intramolecular transferase activity//hydrogen ion transporting ATP synthase activity, rotational mechanism//oxidoreductase activity//protein binding
POPTR_0001s22780	GO:0006270//GO:0006413//GO:0006351	DNA-dependent DNA replication initiation//translational initiation//transcription, DNA-dependent	GO:0032040//GO:0005852	small-subunit processome//eukaryotic translation initiation factor 3 complex	GO:0003677//GO:0031369//GO:0003723//GO:0003743//GO:0003676//GO:0003887	DNA binding//translation initiation factor binding//RNA binding//translation initiation factor activity//nucleic acid binding//DNA-directed DNA polymerase activity
POPTR_0001s22790	GO:0006355	regulation of transcription, DNA-dependent	GO:0005634	nucleus	GO:0043565//GO:0003700//GO:0003677	sequence-specific DNA binding//sequence-specific DNA binding transcription factor activity//DNA binding
POPTR_0001s22800	GO:0006367	transcription initiation from RNA polymerase II promoter	GO:0005672	transcription factor TFIIA complex	GO:0005515	protein binding
POPTR_0001s22810	N	N	GO:0016020	membrane	N	N
POPTR_0001s22820	N	N	N	N	GO:0005515	protein binding
POPTR_0001s22950	N	N	GO:0005634	nucleus	GO:0003950	NAD+ ADP-ribosyltransferase activity
POPTR_0001s22980	GO:0007165//GO:0006351//GO:0015774	signal transduction//transcription, DNA-dependent//polysaccharide transport	GO:0005578//GO:0016020	proteinaceous extracellular matrix//membrane	GO:0005509//GO:0003899//GO:0015159	calcium ion binding//DNA-directed RNA polymerase activity//polysaccharide transmembrane transporter activity
POPTR_0001s23030	GO:0006468//GO:0007165	protein phosphorylation//signal transduction	N	N	GO:0020037//GO:0004672//GO:0005524	heme binding//protein kinase activity//ATP binding
POPTR_0001s23040	GO:0006355	regulation of transcription, DNA-dependent	GO:0005634	nucleus	GO:0005515	protein binding
POPTR_0001s23050	GO:0005975	carbohydrate metabolic process	N	N	GO:0004553	hydrolase activity, hydrolyzing O-glycosyl compounds
POPTR_0001s23060	GO:0005975	carbohydrate metabolic process	N	N	GO:0004553	hydrolase activity, hydrolyzing O-glycosyl compounds
POPTR_0001s23070	GO:0005975	carbohydrate metabolic process	N	N	GO:0004553	hydrolase activity, hydrolyzing O-glycosyl compounds
POPTR_0001s23080	GO:0005975	carbohydrate metabolic process	N	N	GO:0004553	hydrolase activity, hydrolyzing O-glycosyl compounds
POPTR_0001s23090	GO:0005975	carbohydrate metabolic process	N	N	GO:0004553	hydrolase activity, hydrolyzing O-glycosyl compounds
POPTR_0001s23100	GO:0005976//GO:0005975	polysaccharide metabolic process//carbohydrate metabolic process	N	N	GO:0004553	hydrolase activity, hydrolyzing O-glycosyl compounds
POPTR_0001s23110	GO:0005975	carbohydrate metabolic process	N	N	GO:0004553	hydrolase activity, hydrolyzing O-glycosyl compounds
POPTR_0001s23120	GO:0005976//GO:0005975	polysaccharide metabolic process//carbohydrate metabolic process	N	N	GO:0004553	hydrolase activity, hydrolyzing O-glycosyl compounds
POPTR_0001s23130	GO:0005975	carbohydrate metabolic process	N	N	GO:0004553	hydrolase activity, hydrolyzing O-glycosyl compounds
POPTR_0001s23140	GO:0051603//GO:0006511	proteolysis involved in cellular protein catabolic process//ubiquitin-dependent protein catabolic process	GO:0005839//GO:0019773	proteasome core complex//proteasome core complex, alpha-subunit complex	GO:0004175//GO:0004298	endopeptidase activity//threonine-type endopeptidase activity
POPTR_0001s23160	GO:0006807	nitrogen compound metabolic process	N	N	GO:0016151	nickel ion binding
POPTR_0001s23170	N	N	N	N	GO:0003682	chromatin binding
POPTR_0001s23190	GO:0006414	translational elongation	GO:0005853	eukaryotic translation elongation factor 1 complex	GO:0003746	translation elongation factor activity
POPTR_0001s23210	GO:0003333	amino acid transmembrane transport	N	N	N	N
POPTR_0001s23230	GO:0006955	immune response	GO:0005576	extracellular region	GO:0008083//GO:0005524//GO:0005126	growth factor activity//ATP binding//cytokine receptor binding
POPTR_0001s23240	N	N	N	N	GO:0005515	protein binding
POPTR_0001s23250	GO:0070588	calcium ion transmembrane transport	GO:0016020	membrane	GO:0005262//GO:0005515	calcium channel activity//protein binding
POPTR_0001s23260	N	N	GO:0005622	intracellular	GO:0043565	sequence-specific DNA binding
POPTR_0001s23270	GO:0045454	cell redox homeostasis	N	N	N	N
POPTR_0001s23280	GO:0019064//GO:0006412//GO:0009058	viral envelope fusion with host membrane//translation//biosynthetic process	GO:0019867//GO:0005622//GO:0005840	outer membrane//intracellular//ribosome	GO:0016740//GO:0019843//GO:0005515//GO:0003735	transferase activity//rRNA binding//protein binding//structural constituent of ribosome
POPTR_0001s23290	GO:0009052	pentose-phosphate shunt, non-oxidative branch	N	N	GO:0004751//GO:0030246	ribose-5-phosphate isomerase activity//carbohydrate binding
POPTR_0001s23300	N	N	N	N	GO:0004869	cysteine-type endopeptidase inhibitor activity
POPTR_0001s23310	GO:0005975	carbohydrate metabolic process	N	N	GO:0004553	hydrolase activity, hydrolyzing O-glycosyl compounds
POPTR_0001s23320	GO:0005975	carbohydrate metabolic process	N	N	GO:0004553	hydrolase activity, hydrolyzing O-glycosyl compounds
POPTR_0001s23330	GO:0005975	carbohydrate metabolic process	N	N	GO:0004553	hydrolase activity, hydrolyzing O-glycosyl compounds
POPTR_0001s23340	GO:0005975	carbohydrate metabolic process	N	N	GO:0004553	hydrolase activity, hydrolyzing O-glycosyl compounds
POPTR_0001s23350	GO:0005975	carbohydrate metabolic process	N	N	GO:0004553	hydrolase activity, hydrolyzing O-glycosyl compounds
POPTR_0001s23370	GO:0042493//GO:0055085//GO:0055114	response to drug//transmembrane transport//oxidation-reduction process	GO:0016021	integral to membrane	GO:0022857//GO:0004146	transmembrane transporter activity//dihydrofolate reductase activity
POPTR_0001s23400	GO:0008152	metabolic process	N	N	GO:0008168	methyltransferase activity
POPTR_0001s23410	GO:0055114	oxidation-reduction process	N	N	GO:0046872//GO:0016702	metal ion binding//oxidoreductase activity, acting on single donors with incorporation of molecular oxygen, incorporation of two atoms of oxygen
POPTR_0001s23430	GO:0005975	carbohydrate metabolic process	N	N	GO:0004553	hydrolase activity, hydrolyzing O-glycosyl compounds
POPTR_0001s23440	GO:0005975	carbohydrate metabolic process	N	N	GO:0004553	hydrolase activity, hydrolyzing O-glycosyl compounds
POPTR_0001s23450	GO:0005975	carbohydrate metabolic process	GO:0009341	beta-galactosidase complex	GO:0004565//GO:0004553	beta-galactosidase activity//hydrolase activity, hydrolyzing O-glycosyl compounds
POPTR_0001s23460	GO:0005975	carbohydrate metabolic process	GO:0009341	beta-galactosidase complex	GO:0004553//GO:0004565	hydrolase activity, hydrolyzing O-glycosyl compounds//beta-galactosidase activity
POPTR_0001s23510	N	N	GO:0005622	intracellular	GO:0008270	zinc ion binding
POPTR_0001s23520	GO:0006468//GO:0051258//GO:0006914//GO:0016973//GO:0048193//GO:0043093//GO:0007165//GO:0000917//GO:0030168	protein phosphorylation//protein polymerization//autophagy//poly(A)+ mRNA export from nucleus//Golgi vesicle transport//cytokinesis by binary fission//signal transduction//barrier septum formation//platelet activation	GO:0016020//GO:0005643//GO:0005577//GO:0005737	membrane//nuclear pore//fibrinogen complex//cytoplasm	GO:0005102//GO:0005524//GO:0030674//GO:0004672	receptor binding//ATP binding//protein binding, bridging//protein kinase activity
POPTR_0001s23530	GO:0048544//GO:0006468	recognition of pollen//protein phosphorylation	N	N	GO:0004672//GO:0005524	protein kinase activity//ATP binding
POPTR_0001s23580	GO:0055114	oxidation-reduction process	N	N	GO:0016706//GO:0016491	oxidoreductase activity, acting on paired donors, with incorporation or reduction of molecular oxygen, 2-oxoglutarate as one donor, and incorporation of one atom each of oxygen into both donors//oxidoreductase activity
POPTR_0001s23610	GO:0006412	translation	GO:0005622//GO:0005840	intracellular//ribosome	GO:0003735	structural constituent of ribosome
POPTR_0001s23620	GO:0055114//GO:0008033	oxidation-reduction process//tRNA processing	GO:0016021	integral to membrane	GO:0016491//GO:0004506//GO:0050660	oxidoreductase activity//squalene monooxygenase activity//flavin adenine dinucleotide binding
POPTR_0001s23640	GO:0016042	lipid catabolic process	N	N	GO:0003682//GO:0005509//GO:0004435//GO:0005515	chromatin binding//calcium ion binding//phosphatidylinositol phospholipase C activity//protein binding
POPTR_0001s23660	GO:0035556//GO:0055114	intracellular signal transduction//oxidation-reduction process	N	N	GO:0047134//GO:0005515	protein-disulfide reductase activity//protein binding
POPTR_0001s23670	GO:0055114	oxidation-reduction process	N	N	GO:0046872//GO:0016655//GO:0005515//GO:0008270	metal ion binding//oxidoreductase activity, acting on NADH or NADPH, quinone or similar compound as acceptor//protein binding//zinc ion binding
POPTR_0001s23680	GO:0006355	regulation of transcription, DNA-dependent	GO:0005634	nucleus	GO:0043565//GO:0003700//GO:0003677	sequence-specific DNA binding//sequence-specific DNA binding transcription factor activity//DNA binding
POPTR_0001s23700	GO:0035556//GO:0055114	intracellular signal transduction//oxidation-reduction process	N	N	GO:0005515//GO:0047134	protein binding//protein-disulfide reductase activity
POPTR_0001s23710	GO:0046439//GO:0006075//GO:0055114	L-cysteine metabolic process//(1->3)-beta-D-glucan biosynthetic process//oxidation-reduction process	GO:0000148//GO:0016020	1,3-beta-D-glucan synthase complex//membrane	GO:0003843//GO:0017172//GO:0005506	1,3-beta-D-glucan synthase activity//cysteine dioxygenase activity//iron ion binding
POPTR_0001s23720	GO:0007010//GO:0006310//GO:0006281	cytoskeleton organization//DNA recombination//DNA repair	GO:0016020//GO:0019028	membrane//viral capsid	GO:0003779	actin binding
POPTR_0001s23730	N	N	N	N	GO:0003824//GO:0046872	catalytic activity//metal ion binding
POPTR_0001s23760	GO:0044262	cellular carbohydrate metabolic process	N	N	GO:0046912	transferase activity, transferring acyl groups, acyl groups converted into alkyl on transfer
POPTR_0001s23770	N	N	N	N	GO:0005515//GO:0003677	protein binding//DNA binding
POPTR_0001s23780	GO:0006777	Mo-molybdopterin cofactor biosynthetic process	GO:0019008	molybdopterin synthase complex	GO:0003824//GO:0051536//GO:0051539	catalytic activity//iron-sulfur cluster binding//4 iron, 4 sulfur cluster binding
POPTR_0001s23810	GO:0006281	DNA repair	GO:0005680	anaphase-promoting complex	GO:0046872//GO:0008270//GO:0005515//GO:0004842	metal ion binding//zinc ion binding//protein binding//ubiquitin-protein ligase activity
POPTR_0001s23820	GO:0007165	signal transduction	GO:0005578	proteinaceous extracellular matrix	GO:0005509	calcium ion binding
POPTR_0001s23830	GO:0015995//GO:0006310//GO:0006281//GO:0015979	chlorophyll biosynthetic process//DNA recombination//DNA repair//photosynthesis	GO:0005737//GO:0005634	cytoplasm//nucleus	GO:0005525//GO:0003724//GO:0005524//GO:0009378//GO:0003723//GO:0016887//GO:0016301//GO:0016851	GTP binding//RNA helicase activity//ATP binding//four-way junction helicase activity//RNA binding//ATPase activity//kinase activity//magnesium chelatase activity
POPTR_0001s23860	GO:0055085	transmembrane transport	GO:0016021	integral to membrane	N	N
POPTR_0001s23870	N	N	N	N	GO:0008270	zinc ion binding
POPTR_0001s23890	N	N	N	N	GO:0016787	hydrolase activity
POPTR_0001s23910	GO:0005975	carbohydrate metabolic process	N	N	GO:0004553	hydrolase activity, hydrolyzing O-glycosyl compounds
POPTR_0001s23930	GO:0005975	carbohydrate metabolic process	N	N	GO:0004553//GO:0016810	hydrolase activity, hydrolyzing O-glycosyl compounds//hydrolase activity, acting on carbon-nitrogen (but not peptide) bonds
POPTR_0001s23960	GO:0000160//GO:0006109//GO:0006355	two-component signal transduction system (phosphorelay)//regulation of carbohydrate metabolic process//regulation of transcription, DNA-dependent	GO:0016459	myosin complex	GO:0004672//GO:0008134//GO:0045502//GO:0000155//GO:0005524//GO:0003700//GO:0003774//GO:0005515//GO:0042803	protein kinase activity//transcription factor binding//dynein binding//two-component sensor activity//ATP binding//sequence-specific DNA binding transcription factor activity//motor activity//protein binding//protein homodimerization activity
POPTR_0001s23970	GO:0006355	regulation of transcription, DNA-dependent	N	N	GO:0003677	DNA binding
POPTR_0001s23980	GO:0055114	oxidation-reduction process	N	N	GO:0016491//GO:0008270	oxidoreductase activity//zinc ion binding
POPTR_0001s23990	N	N	N	N	GO:0046872//GO:0000166	metal ion binding//nucleotide binding
POPTR_0001s24020	GO:0006886//GO:0006888//GO:0007018	intracellular protein transport//ER to Golgi vesicle-mediated transport//microtubule-based movement	GO:0030127	COPII vesicle coat	GO:0005524//GO:0008017//GO:0003777	ATP binding//microtubule binding//microtubule motor activity
POPTR_0001s24040	GO:0007010	cytoskeleton organization	N	N	GO:0003779	actin binding
POPTR_0001s24050	N	N	N	N	GO:0005515	protein binding
POPTR_0001s24070	GO:0006468	protein phosphorylation	GO:0019867	outer membrane	GO:0004672//GO:0005524	protein kinase activity//ATP binding
POPTR_0001s24080	GO:0006468	protein phosphorylation	N	N	GO:0005524//GO:0004672	ATP binding//protein kinase activity
POPTR_0001s24110	N	N	N	N	GO:0016787	hydrolase activity
POPTR_0001s24120	GO:0006633//GO:0009058//GO:0008610//GO:0008299	fatty acid biosynthetic process//biosynthetic process//lipid biosynthetic process//isoprenoid biosynthetic process	GO:0016020	membrane	GO:0004315//GO:0004421//GO:0016746//GO:0016747	3-oxoacyl-[acyl-carrier-protein] synthase activity//hydroxymethylglutaryl-CoA synthase activity//transferase activity, transferring acyl groups//transferase activity, transferring acyl groups other than amino-acyl groups
POPTR_0001s24130	GO:0006887	exocytosis	GO:0000145	exocyst	N	N
POPTR_0001s24140	GO:0030001	metal ion transport	GO:0005576	extracellular region	GO:0046872//GO:0005185	metal ion binding//neurohypophyseal hormone activity
POPTR_0001s24150	GO:0055085	transmembrane transport	N	N	N	N
POPTR_0001s24160	GO:0009231	riboflavin biosynthetic process	N	N	GO:0003935//GO:0008686	GTP cyclohydrolase II activity//3,4-dihydroxy-2-butanone-4-phosphate synthase activity
POPTR_0001s24170	GO:0006412	translation	GO:0005840	ribosome	GO:0003735	structural constituent of ribosome
POPTR_0001s24200	GO:0006810	transport	GO:0016020	membrane	GO:0005215	transporter activity
POPTR_0001s24210	GO:0006810//GO:0055085//GO:0006821	transport//transmembrane transport//chloride transport	GO:0016020	membrane	GO:0005215//GO:0005247	transporter activity//voltage-gated chloride channel activity
POPTR_0001s24220	N	N	N	N	GO:0003682	chromatin binding
POPTR_0001s24230	N	N	N	N	GO:0003676//GO:0008270	nucleic acid binding//zinc ion binding
POPTR_0001s24240	GO:0016192//GO:0019058	vesicle-mediated transport//viral infectious cycle	GO:0019031//GO:0016021	viral envelope//integral to membrane	GO:0004564//GO:0004308//GO:0046789//GO:0004575	beta-fructofuranosidase activity//exo-alpha-sialidase activity//host cell surface receptor binding//sucrose alpha-glucosidase activity
POPTR_0001s24250	N	N	N	N	GO:0008270//GO:0046872	zinc ion binding//metal ion binding
POPTR_0001s24270	GO:0007219//GO:0007275	Notch signaling pathway//multicellular organismal development	GO:0016021	integral to membrane	N	N
POPTR_0001s24280	GO:0006012	galactose metabolic process	N	N	GO:0004565	beta-galactosidase activity
POPTR_0001s24290	GO:0007264	small GTPase mediated signal transduction	GO:0005622	intracellular	GO:0005525	GTP binding
POPTR_0001s24300	N	N	N	N	GO:0003676	nucleic acid binding
POPTR_0001s24310	N	N	N	N	GO:0003676	nucleic acid binding
POPTR_0001s24320	N	N	GO:0005622	intracellular	GO:0003779	actin binding
POPTR_0001s24330	N	N	GO:0005622	intracellular	GO:0003779	actin binding
POPTR_0001s24340	GO:0006890//GO:0032313	retrograde vesicle-mediated transport, Golgi to ER//regulation of Rab GTPase activity	N	N	GO:0005097//GO:0005198	Rab GTPase activator activity//structural molecule activity
POPTR_0001s24350	N	N	N	N	GO:0003676	nucleic acid binding
POPTR_0001s24370	GO:0008152	metabolic process	N	N	GO:0016597	amino acid binding
POPTR_0001s24380	GO:0045226//GO:0044237//GO:0006694//GO:0009058//GO:0055114//GO:0008152	extracellular polysaccharide biosynthetic process//cellular metabolic process//steroid biosynthetic process//biosynthetic process//oxidation-reduction process//metabolic process	N	N	GO:0003824//GO:0003854//GO:0050662//GO:0016491//GO:0008831//GO:0016616	catalytic activity//3-beta-hydroxy-delta5-steroid dehydrogenase activity//coenzyme binding//oxidoreductase activity//dTDP-4-dehydrorhamnose reductase activity//oxidoreductase activity, acting on the CH-OH group of donors, NAD or NADP as acceptor
POPTR_0001s24390	GO:0006810	transport	GO:0005886	plasma membrane	N	N
POPTR_0001s24450	GO:0051205//GO:0009607	protein insertion into membrane//response to biotic stimulus	GO:0016021	integral to membrane	N	N
POPTR_0001s24460	GO:0051205	protein insertion into membrane	GO:0016021	integral to membrane	N	N
POPTR_0001s24490	N	N	N	N	GO:0030414	peptidase inhibitor activity
POPTR_0001s24500	N	N	N	N	GO:0005524//GO:0004386//GO:0003676	ATP binding//helicase activity//nucleic acid binding
POPTR_0001s24540	GO:0006313//GO:0006355	transposition, DNA-mediated//regulation of transcription, DNA-dependent	N	N	GO:0003677	DNA binding
POPTR_0001s24550	GO:0016567//GO:0009094//GO:0019079	protein ubiquitination//L-phenylalanine biosynthetic process//viral genome replication	GO:0000151	ubiquitin ligase complex	GO:0005515//GO:0003723//GO:0004842//GO:0004664//GO:0008270	protein binding//RNA binding//ubiquitin-protein ligase activity//prephenate dehydratase activity//zinc ion binding
POPTR_0001s24570	GO:0015979	photosynthesis	GO:0016020//GO:0009523//GO:0009539	membrane//photosystem II//photosystem II reaction center	GO:0005515	protein binding
POPTR_0001s24600	GO:0016567//GO:0006468//GO:0006950	protein ubiquitination//protein phosphorylation//response to stress	GO:0000151	ubiquitin ligase complex	GO:0005524//GO:0004672//GO:0004842	ATP binding//protein kinase activity//ubiquitin-protein ligase activity
POPTR_0001s24610	GO:0006486	protein glycosylation	GO:0016021//GO:0005783	integral to membrane//endoplasmic reticulum	GO:0005543//GO:0004579	phospholipid binding//dolichyl-diphosphooligosaccharide-protein glycotransferase activity
POPTR_0001s24620	N	N	N	N	GO:0003824	catalytic activity
POPTR_0001s24630	N	N	N	N	GO:0008121	ubiquinol-cytochrome-c reductase activity
POPTR_0001s24650	GO:0015684	ferrous iron transport	GO:0016021	integral to membrane	GO:0015093//GO:0003924//GO:0005525	ferrous iron transmembrane transporter activity//GTPase activity//GTP binding
POPTR_0001s24660	N	N	N	N	GO:0046872	metal ion binding
POPTR_0001s24670	N	N	GO:0019867	outer membrane	N	N
POPTR_0001s24680	GO:0005975	carbohydrate metabolic process	N	N	GO:0005515//GO:0004553	protein binding//hydrolase activity, hydrolyzing O-glycosyl compounds
POPTR_0001s24690	N	N	GO:0005634	nucleus	GO:0003677	DNA binding
POPTR_0001s24700	GO:0006457	protein folding	GO:0016272	prefoldin complex	GO:0008168//GO:0051082	methyltransferase activity//unfolded protein binding
POPTR_0001s24710	GO:0008152	metabolic process	N	N	GO:0008270//GO:0004807	zinc ion binding//triose-phosphate isomerase activity
POPTR_0001s24720	GO:0009405//GO:0006468	pathogenesis//protein phosphorylation	GO:0005576	extracellular region	GO:0005524//GO:0008200//GO:0004672	ATP binding//ion channel inhibitor activity//protein kinase activity
POPTR_0001s24730	GO:0006468	protein phosphorylation	N	N	GO:0005524//GO:0004672	ATP binding//protein kinase activity
POPTR_0001s24740	GO:0006355	regulation of transcription, DNA-dependent	N	N	GO:0003677	DNA binding
POPTR_0001s24750	GO:0031047	gene silencing by RNA	N	N	N	N
POPTR_0001s24760	GO:0006078//GO:0042546	(1->6)-beta-D-glucan biosynthetic process//cell wall biogenesis	N	N	N	N
POPTR_0001s24800	N	N	GO:0016021	integral to membrane	GO:0004252	serine-type endopeptidase activity
POPTR_0001s24810	N	N	GO:0016020	membrane	GO:0004867	serine-type endopeptidase inhibitor activity
POPTR_0001s24830	N	N	N	N	GO:0008080	N-acetyltransferase activity
POPTR_0001s24840	N	N	N	N	GO:0003682	chromatin binding
POPTR_0001s24860	GO:0006313	transposition, DNA-mediated	N	N	GO:0003677//GO:0004803	DNA binding//transposase activity
POPTR_0001s24880	N	N	N	N	GO:0004867	serine-type endopeptidase inhibitor activity
POPTR_0001s24900	GO:0006511	ubiquitin-dependent protein catabolic process	GO:0005634	nucleus	N	N
POPTR_0001s24910	N	N	N	N	GO:0016791	phosphatase activity
POPTR_0001s24920	GO:0006481	C-terminal protein methylation	GO:0016021	integral to membrane	GO:0004671	protein C-terminal S-isoprenylcysteine carboxyl O-methyltransferase activity
POPTR_0001s24940	GO:0055114	oxidation-reduction process	N	N	GO:0016705//GO:0005506//GO:0020037	oxidoreductase activity, acting on paired donors, with incorporation or reduction of molecular oxygen//iron ion binding//heme binding
POPTR_0001s24970	GO:0008152	metabolic process	N	N	GO:0016787	hydrolase activity
POPTR_0001s24980	N	N	N	N	GO:0004674	protein serine/threonine kinase activity
POPTR_0001s24990	GO:0055114	oxidation-reduction process	N	N	GO:0005507//GO:0016491	copper ion binding//oxidoreductase activity
POPTR_0001s25010	GO:0006464//GO:0006281//GO:0006355//GO:0035556	protein modification process//DNA repair//regulation of transcription, DNA-dependent//intracellular signal transduction	GO:0005680//GO:0005634	anaphase-promoting complex//nucleus	GO:0005524//GO:0003700//GO:0005515//GO:0004518//GO:0004842//GO:0043565//GO:0008270//GO:0016151//GO:0046872	ATP binding//sequence-specific DNA binding transcription factor activity//protein binding//nuclease activity//ubiquitin-protein ligase activity//sequence-specific DNA binding//zinc ion binding//nickel ion binding//metal ion binding
POPTR_0001s25020	N	N	N	N	GO:0003723	RNA binding
POPTR_0001s25030	GO:0042998	positive regulation of Golgi to plasma membrane protein transport	GO:0005802	trans-Golgi network	GO:0071253	connexin binding
POPTR_0001s25040	GO:0055085//GO:0006810	transmembrane transport//transport	GO:0019031//GO:0016020	viral envelope//membrane	GO:0003682	chromatin binding
POPTR_0001s25060	GO:0032313	regulation of Rab GTPase activity	N	N	GO:0005097//GO:0005515	Rab GTPase activator activity//protein binding
POPTR_0001s25090	GO:0006468	protein phosphorylation	N	N	GO:0005524//GO:0004672//GO:0030246	ATP binding//protein kinase activity//carbohydrate binding
POPTR_0001s25100	GO:0055085	transmembrane transport	GO:0016021	integral to membrane	GO:0022857	transmembrane transporter activity
POPTR_0001s25120	GO:0006367	transcription initiation from RNA polymerase II promoter	GO:0005672//GO:0016021	transcription factor TFIIA complex//integral to membrane	GO:0003779	actin binding
POPTR_0001s25130	GO:0006367	transcription initiation from RNA polymerase II promoter	GO:0005672	transcription factor TFIIA complex	N	N
POPTR_0001s25140	GO:0006397	mRNA processing	N	N	GO:0005515	protein binding
POPTR_0001s25160	GO:0044237	cellular metabolic process	N	N	GO:0050662//GO:0003824	coenzyme binding//catalytic activity
POPTR_0001s25170	GO:0055114//GO:0008152	oxidation-reduction process//metabolic process	N	N	GO:0016616//GO:0048037//GO:0016491	oxidoreductase activity, acting on the CH-OH group of donors, NAD or NADP as acceptor//cofactor binding//oxidoreductase activity
POPTR_0001s25180	GO:0008152	metabolic process	N	N	GO:0016491	oxidoreductase activity
POPTR_0001s25200	N	N	N	N	GO:0003824	catalytic activity
POPTR_0001s25210	GO:0055114//GO:0006633	oxidation-reduction process//fatty acid biosynthetic process	N	N	GO:0016491//GO:0005506	oxidoreductase activity//iron ion binding
POPTR_0001s25220	GO:0006352	transcription initiation, DNA-dependent	GO:0005669	transcription factor TFIID complex	N	N
POPTR_0001s25230	N	N	GO:0005882	intermediate filament	GO:0005198	structural molecule activity
POPTR_0001s25250	N	N	N	N	GO:0016787	hydrolase activity
POPTR_0001s25270	GO:0030001//GO:0006812//GO:0055085//GO:0006260	metal ion transport//cation transport//transmembrane transport//DNA replication	GO:0016020//GO:0016021	membrane//integral to membrane	GO:0003896//GO:0008324//GO:0046873	DNA primase activity//cation transmembrane transporter activity//metal ion transmembrane transporter activity
POPTR_0001s25280	GO:0008152	metabolic process	N	N	GO:0016758	transferase activity, transferring hexosyl groups
POPTR_0001s25300	N	N	N	N	GO:0017025	TBP-class protein binding
POPTR_0001s25320	GO:0045893	positive regulation of transcription, DNA-dependent	GO:0005634	nucleus	GO:0008270	zinc ion binding
POPTR_0001s25330	GO:0045893	positive regulation of transcription, DNA-dependent	GO:0005634	nucleus	GO:0008270	zinc ion binding
POPTR_0001s25350	N	N	GO:0016020	membrane	GO:0003824	catalytic activity
POPTR_0001s25360	GO:0006468	protein phosphorylation	N	N	GO:0005515//GO:0004672//GO:0005524	protein binding//protein kinase activity//ATP binding
POPTR_0001s25370	N	N	N	N	GO:0003677	DNA binding
POPTR_0001s25380	GO:0006351	transcription, DNA-dependent	N	N	GO:0046983	protein dimerization activity
POPTR_0001s25390	N	N	N	N	GO:0008270	zinc ion binding
POPTR_0001s25400	GO:0007155	cell adhesion	N	N	N	N
POPTR_0001s25410	GO:0051258//GO:0006184	protein polymerization//GTP catabolic process	GO:0043234	protein complex	GO:0003924//GO:0005525	GTPase activity//GTP binding
POPTR_0001s25430	GO:0007275//GO:0006511	multicellular organismal development//ubiquitin-dependent protein catabolic process	GO:0005634	nucleus	GO:0003676//GO:0046872//GO:0008270//GO:0005515	nucleic acid binding//metal ion binding//zinc ion binding//protein binding
POPTR_0001s25460	GO:0006813	potassium ion transport	GO:0016020	membrane	GO:0015269	calcium-activated potassium channel activity
POPTR_0001s25480	GO:0055085//GO:0006275	transmembrane transport//regulation of DNA replication	GO:0016020	membrane	GO:0003677	DNA binding
POPTR_0001s25490	GO:0000077//GO:0006275	DNA damage checkpoint//regulation of DNA replication	GO:0030896	checkpoint clamp complex	GO:0003677	DNA binding
POPTR_0001s25520	N	N	N	N	GO:0003676	nucleic acid binding
POPTR_0001s25530	GO:0055085	transmembrane transport	GO:0016021//GO:0005615	integral to membrane//extracellular space	GO:0022857	transmembrane transporter activity
POPTR_0001s25550	N	N	GO:0005622	intracellular	GO:0008270	zinc ion binding
POPTR_0001s25570	GO:0055085//GO:0006810	transmembrane transport//transport	GO:0016020//GO:0016021	membrane//integral to membrane	GO:0005215	transporter activity
POPTR_0001s25580	GO:0042742//GO:0055114	defense response to bacterium//oxidation-reduction process	N	N	GO:0005507//GO:0016491	copper ion binding//oxidoreductase activity
POPTR_0001s25590	N	N	N	N	GO:0003682	chromatin binding
POPTR_0001s25600	GO:0055085//GO:0006355	transmembrane transport//regulation of transcription, DNA-dependent	GO:0016021	integral to membrane	GO:0022857//GO:0003677	transmembrane transporter activity//DNA binding
POPTR_0001s25620	GO:0006281//GO:0006310//GO:0015979//GO:0015995//GO:0006508	DNA repair//DNA recombination//photosynthesis//chlorophyll biosynthetic process//proteolysis	GO:0016021	integral to membrane	GO:0005524//GO:0009378//GO:0016301//GO:0016851//GO:0016887//GO:0004222//GO:0008270//GO:0003678	ATP binding//four-way junction helicase activity//kinase activity//magnesium chelatase activity//ATPase activity//metalloendopeptidase activity//zinc ion binding//DNA helicase activity
POPTR_0001s25630	GO:0009228	thiamine biosynthetic process	N	N	GO:0051536	iron-sulfur cluster binding
POPTR_0001s25640	N	N	N	N	GO:0005515	protein binding
POPTR_0001s25650	N	N	N	N	GO:0008242	omega peptidase activity
POPTR_0001s25680	GO:0055114	oxidation-reduction process	N	N	GO:0020037//GO:0005506//GO:0016705	heme binding//iron ion binding//oxidoreductase activity, acting on paired donors, with incorporation or reduction of molecular oxygen
POPTR_0001s25690	GO:0055085	transmembrane transport	GO:0016021	integral to membrane	N	N
POPTR_0001s25700	GO:0030683	evasion by virus of host immune response	N	N	GO:0046872	metal ion binding
POPTR_0001s25730	GO:0000723//GO:0006281	telomere maintenance//DNA repair	N	N	GO:0003678//GO:0005524	DNA helicase activity//ATP binding
POPTR_0001s25740	GO:0009058	biosynthetic process	N	N	GO:0016833	oxo-acid-lyase activity
POPTR_0001s25760	N	N	N	N	GO:0004564//GO:0016788//GO:0004575	beta-fructofuranosidase activity//hydrolase activity, acting on ester bonds//sucrose alpha-glucosidase activity
POPTR_0001s25770	GO:0015696	ammonium transport	GO:0016020	membrane	GO:0008519	ammonium transmembrane transporter activity
POPTR_0001s25780	GO:0006260//GO:0006270//GO:0006811	DNA replication//DNA-dependent DNA replication initiation//ion transport	GO:0005664//GO:0016020	nuclear origin of replication recognition complex//membrane	GO:0005524//GO:0004386//GO:0003676//GO:0003677//GO:0016787//GO:0008026	ATP binding//helicase activity//nucleic acid binding//DNA binding//hydrolase activity//ATP-dependent helicase activity
POPTR_0001s25790	N	N	N	N	GO:0016153	urocanate hydratase activity
POPTR_0001s25800	N	N	N	N	GO:0016765	transferase activity, transferring alkyl or aryl (other than methyl) groups
POPTR_0001s25810	GO:0006270//GO:0055114	DNA-dependent DNA replication initiation//oxidation-reduction process	N	N	GO:0047134//GO:0003676//GO:0008270//GO:0005515	protein-disulfide reductase activity//nucleic acid binding//zinc ion binding//protein binding
POPTR_0001s25820	GO:0006281//GO:0006310//GO:0051301//GO:0015979//GO:0015995//GO:0009235//GO:0007049//GO:0006810//GO:0006576//GO:0007059	DNA repair//DNA recombination//cell division//photosynthesis//chlorophyll biosynthetic process//cobalamin metabolic process//cell cycle//transport//cellular biogenic amine metabolic process//chromosome segregation	GO:0016021//GO:0016020//GO:0005739	integral to membrane//membrane//mitochondrion	GO:0005524//GO:0016887//GO:0003677//GO:0000166//GO:0005525//GO:0003724//GO:0009378//GO:0003924//GO:0016851//GO:0016301//GO:0003723	ATP binding//ATPase activity//DNA binding//nucleotide binding//GTP binding//RNA helicase activity//four-way junction helicase activity//GTPase activity//magnesium chelatase activity//kinase activity//RNA binding
POPTR_0001s25830	GO:0008654//GO:0055085	phospholipid biosynthetic process//transmembrane transport	GO:0016021//GO:0005886	integral to membrane//plasma membrane	GO:0043772	acyl-phosphate glycerol-3-phosphate acyltransferase activity
POPTR_0001s25850	GO:0006508//GO:0006434//GO:0007049	proteolysis//seryl-tRNA aminoacylation//cell cycle	GO:0005737	cytoplasm	GO:0000166//GO:0003677//GO:0004828//GO:0005524//GO:0004176//GO:0046983	nucleotide binding//DNA binding//serine-tRNA ligase activity//ATP binding//ATP-dependent peptidase activity//protein dimerization activity
POPTR_0001s25860	N	N	N	N	GO:0004867	serine-type endopeptidase inhibitor activity
POPTR_0001s25880	GO:0006457	protein folding	N	N	GO:0003755	peptidyl-prolyl cis-trans isomerase activity
POPTR_0001s25890	GO:0006281	DNA repair	N	N	GO:0005524//GO:0004518//GO:0008270//GO:0005515	ATP binding//nuclease activity//zinc ion binding//protein binding
POPTR_0001s25900	N	N	N	N	GO:0003677	DNA binding
POPTR_0001s25910	GO:0035556//GO:0006629//GO:0006071//GO:0007165	intracellular signal transduction//lipid metabolic process//glycerol metabolic process//signal transduction	N	N	GO:0004435//GO:0005515//GO:0008889	phosphatidylinositol phospholipase C activity//protein binding//glycerophosphodiester phosphodiesterase activity
POPTR_0001s25930	GO:0007165//GO:0006629//GO:0035556	signal transduction//lipid metabolic process//intracellular signal transduction	N	N	GO:0005515//GO:0004435	protein binding//phosphatidylinositol phospholipase C activity
POPTR_0001s25940	GO:0006468	protein phosphorylation	N	N	GO:0004672//GO:0005524	protein kinase activity//ATP binding
POPTR_0001s25950	N	N	N	N	GO:0005524//GO:0016887	ATP binding//ATPase activity
POPTR_0001s25960	GO:0007067	mitosis	GO:0000775	chromosome, centromeric region	GO:0005515//GO:0046872	protein binding//metal ion binding
POPTR_0001s25980	GO:0006629//GO:0055114	lipid metabolic process//oxidation-reduction process	N	N	GO:0016717	oxidoreductase activity, acting on paired donors, with oxidation of a pair of donors resulting in the reduction of molecular oxygen to two molecules of water
POPTR_0001s25990	GO:0006493//GO:0045454	protein O-linked glycosylation//cell redox homeostasis	GO:0016020	membrane	GO:0000030//GO:0008430	mannosyltransferase activity//selenium binding
POPTR_0001s26000	GO:0006810//GO:0015693	transport//magnesium ion transport	GO:0016020//GO:0016021	membrane//integral to membrane	GO:0015095	magnesium ion transmembrane transporter activity
POPTR_0001s26020	GO:0008152	metabolic process	N	N	N	N
POPTR_0001s26030	N	N	GO:0019031//GO:0016020	viral envelope//membrane	GO:0005524//GO:0004386//GO:0003676//GO:0005515//GO:0008026//GO:0003677	ATP binding//helicase activity//nucleic acid binding//protein binding//ATP-dependent helicase activity//DNA binding
POPTR_0001s26040	GO:0000103//GO:0007186//GO:0009058//GO:0007264//GO:0006614	sulfate assimilation//G-protein coupled receptor signaling pathway//biosynthetic process//small GTPase mediated signal transduction//SRP-dependent cotranslational protein targeting to membrane	GO:0048500//GO:0005622	signal recognition particle//intracellular	GO:0005524//GO:0004871//GO:0000166//GO:0005525//GO:0031683//GO:0004020//GO:0016301//GO:0008312//GO:0019001//GO:0003924	ATP binding//signal transducer activity//nucleotide binding//GTP binding//G-protein beta/gamma-subunit complex binding//adenylylsulfate kinase activity//kinase activity//7S RNA binding//guanyl nucleotide binding//GTPase activity
POPTR_0001s26050	GO:0055114//GO:0010024	oxidation-reduction process//phytochromobilin biosynthetic process	N	N	GO:0050897//GO:0016636	cobalt ion binding//oxidoreductase activity, acting on the CH-CH group of donors, iron-sulfur protein as acceptor
POPTR_0001s26060	GO:0055085	transmembrane transport	GO:0016021	integral to membrane	GO:0022857	transmembrane transporter activity
POPTR_0001s26080	GO:0055114	oxidation-reduction process	N	N	GO:0016491	oxidoreductase activity
POPTR_0001s26090	N	N	N	N	GO:0016798	hydrolase activity, acting on glycosyl bonds
POPTR_0001s26130	N	N	N	N	GO:0005515	protein binding
POPTR_0001s26140	GO:0006355//GO:0015979//GO:0015995	regulation of transcription, DNA-dependent//photosynthesis//chlorophyll biosynthetic process	N	N	GO:0008134//GO:0005524//GO:0016851	transcription factor binding//ATP binding//magnesium chelatase activity
POPTR_0001s26150	GO:0015031//GO:0006464	protein transport//protein modification process	N	N	GO:0005515//GO:0016881	protein binding//acid-amino acid ligase activity
POPTR_0001s26160	N	N	N	N	GO:0003723	RNA binding
POPTR_0001s26170	GO:0006811//GO:0006810//GO:0006874//GO:0006814	ion transport//transport//cellular calcium ion homeostasis//sodium ion transport	GO:0016020//GO:0001518//GO:0016021	membrane//voltage-gated sodium channel complex//integral to membrane	GO:0005248//GO:0005219//GO:0003723	voltage-gated sodium channel activity//ryanodine-sensitive calcium-release channel activity//RNA binding
POPTR_0001s26190	GO:0005975//GO:0033014	carbohydrate metabolic process//tetrapyrrole biosynthetic process	N	N	GO:0005524//GO:0004418//GO:0016773	ATP binding//hydroxymethylbilane synthase activity//phosphotransferase activity, alcohol group as acceptor
POPTR_0001s26200	N	N	N	N	GO:0005515	protein binding
POPTR_0001s26210	GO:0005975	carbohydrate metabolic process	N	N	GO:0004553	hydrolase activity, hydrolyzing O-glycosyl compounds
POPTR_0001s26240	N	N	N	N	GO:0046872//GO:0003676	metal ion binding//nucleic acid binding
POPTR_0001s26250	GO:0006298	mismatch repair	GO:0016020	membrane	GO:0003723//GO:0046872//GO:0003676//GO:0030983//GO:0005524	RNA binding//metal ion binding//nucleic acid binding//mismatched DNA binding//ATP binding
POPTR_0001s26260	N	N	N	N	GO:0003676	nucleic acid binding
POPTR_0001s26280	N	N	GO:0005576	extracellular region	GO:0005179//GO:0016788	hormone activity//hydrolase activity, acting on ester bonds
POPTR_0001s26290	N	N	GO:0016020	membrane	GO:0005525//GO:0003724//GO:0005524//GO:0003924//GO:0003723//GO:0016887	GTP binding//RNA helicase activity//ATP binding//GTPase activity//RNA binding//ATPase activity
POPTR_0001s26300	N	N	GO:0016020	membrane	GO:0005524//GO:0016887	ATP binding//ATPase activity
POPTR_0001s26320	N	N	N	N	GO:0005515	protein binding
POPTR_0001s26330	GO:0007205//GO:0008152//GO:0006120//GO:0006741	activation of protein kinase C activity by G-protein coupled receptor protein signaling pathway//metabolic process//mitochondrial electron transport, NADH to ubiquinone//NADP biosynthetic process	GO:0005743	mitochondrial inner membrane	GO:0003951//GO:0008137//GO:0004143	NAD+ kinase activity//NADH dehydrogenase (ubiquinone) activity//diacylglycerol kinase activity
POPTR_0001s26340	GO:0006486	protein glycosylation	GO:0016020	membrane	GO:0016757//GO:0008378	transferase activity, transferring glycosyl groups//galactosyltransferase activity
POPTR_0001s26360	GO:0006694//GO:0044237//GO:0008152//GO:0055114	steroid biosynthetic process//cellular metabolic process//metabolic process//oxidation-reduction process	N	N	GO:0003824//GO:0016491//GO:0003854//GO:0050662//GO:0016616	catalytic activity//oxidoreductase activity//3-beta-hydroxy-delta5-steroid dehydrogenase activity//coenzyme binding//oxidoreductase activity, acting on the CH-OH group of donors, NAD or NADP as acceptor
POPTR_0001s26390	GO:0006468	protein phosphorylation	N	N	GO:0004674//GO:0005524	protein serine/threonine kinase activity//ATP binding
POPTR_0001s26400	GO:0006412	translation	GO:0005840	ribosome	GO:0003735//GO:0003723	structural constituent of ribosome//RNA binding
POPTR_0001s26410	GO:0055114	oxidation-reduction process	N	N	GO:0008121	ubiquinol-cytochrome-c reductase activity
POPTR_0001s26420	GO:0006355//GO:0055114	regulation of transcription, DNA-dependent//oxidation-reduction process	N	N	GO:0020037//GO:0051536//GO:0016491	heme binding//iron-sulfur cluster binding//oxidoreductase activity
POPTR_0001s26430	GO:0006468//GO:0009103	protein phosphorylation//lipopolysaccharide biosynthetic process	GO:0016020	membrane	GO:0004672//GO:0005524//GO:0016773//GO:0005509	protein kinase activity//ATP binding//phosphotransferase activity, alcohol group as acceptor//calcium ion binding
POPTR_0001s26460	GO:0015031	protein transport	GO:0016021	integral to membrane	GO:0008565	protein transporter activity
POPTR_0001s26470	GO:0015031	protein transport	GO:0016021	integral to membrane	GO:0008565	protein transporter activity
POPTR_0001s26480	GO:0019645//GO:0006355	anaerobic electron transport chain//regulation of transcription, DNA-dependent	GO:0016020//GO:0016021	membrane//integral to membrane	GO:0003700	sequence-specific DNA binding transcription factor activity
POPTR_0001s26520	N	N	N	N	GO:0003676	nucleic acid binding
POPTR_0001s26540	GO:0055085	transmembrane transport	N	N	GO:0004797//GO:0005524	thymidine kinase activity//ATP binding
POPTR_0001s26560	GO:0006355	regulation of transcription, DNA-dependent	GO:0005634	nucleus	GO:0046872//GO:0005515	metal ion binding//protein binding
POPTR_0001s26570	GO:0007275//GO:0009966	multicellular organismal development//regulation of signal transduction	GO:0016020	membrane	N	N
POPTR_0001s26580	GO:0055085//GO:0006814	transmembrane transport//sodium ion transport	GO:0016020//GO:0016021	membrane//integral to membrane	GO:0005215	transporter activity
POPTR_0001s26590	N	N	N	N	GO:0003682	chromatin binding
POPTR_0001s26610	GO:0015684//GO:0007264	ferrous iron transport//small GTPase mediated signal transduction	GO:0016021//GO:0005622	integral to membrane//intracellular	GO:0003924//GO:0005525//GO:0015093	GTPase activity//GTP binding//ferrous iron transmembrane transporter activity
POPTR_0001s26620	GO:0006529//GO:0008033	asparagine biosynthetic process//tRNA processing	GO:0005737	cytoplasm	GO:0004066//GO:0016740	asparagine synthase (glutamine-hydrolyzing) activity//transferase activity
POPTR_0001s26630	GO:0008152//GO:0055114	metabolic process//oxidation-reduction process	N	N	GO:0016491	oxidoreductase activity
POPTR_0001s26640	GO:0008152	metabolic process	N	N	GO:0016746	transferase activity, transferring acyl groups
POPTR_0001s26650	N	N	N	N	GO:0045735	nutrient reservoir activity
POPTR_0001s26660	N	N	N	N	GO:0045735	nutrient reservoir activity
POPTR_0001s26680	GO:0006606//GO:0019229	protein import into nucleus//regulation of vasoconstriction	GO:0005737//GO:0005576//GO:0016020//GO:0005634//GO:0019028	cytoplasm//extracellular region//membrane//nucleus//viral capsid	GO:0008565//GO:0016491//GO:0009055	protein transporter activity//oxidoreductase activity//electron carrier activity
POPTR_0001s26690	GO:0019229//GO:0006606	regulation of vasoconstriction//protein import into nucleus	GO:0005634//GO:0016020//GO:0005737//GO:0005576	nucleus//membrane//cytoplasm//extracellular region	GO:0005515//GO:0009055//GO:0016491//GO:0008565	protein binding//electron carrier activity//oxidoreductase activity//protein transporter activity
POPTR_0001s26700	N	N	GO:0019028	viral capsid	GO:0005198	structural molecule activity
POPTR_0001s26720	GO:0006606	protein import into nucleus	GO:0005737//GO:0005634	cytoplasm//nucleus	GO:0008565	protein transporter activity
POPTR_0001s26730	N	N	GO:0019028	viral capsid	GO:0005198	structural molecule activity
POPTR_0001s26770	N	N	N	N	GO:0016817	hydrolase activity, acting on acid anhydrides
POPTR_0001s26810	GO:0006468	protein phosphorylation	N	N	GO:0005524//GO:0004672	ATP binding//protein kinase activity
POPTR_0001s26820	N	N	N	N	GO:0005515	protein binding
POPTR_0001s26830	GO:0009312//GO:0007160//GO:0007165//GO:0009877//GO:0008152	oligosaccharide biosynthetic process//cell-matrix adhesion//signal transduction//nodulation//metabolic process	N	N	GO:0008757//GO:0008168	S-adenosylmethionine-dependent methyltransferase activity//methyltransferase activity
POPTR_0001s26850	GO:0006508	proteolysis	GO:0005737	cytoplasm	GO:0008270//GO:0004829//GO:0005524//GO:0004185	zinc ion binding//threonine-tRNA ligase activity//ATP binding//serine-type carboxypeptidase activity
POPTR_0001s26860	GO:0006508	proteolysis	N	N	GO:0004185	serine-type carboxypeptidase activity
POPTR_0001s26870	N	N	N	N	GO:0005515	protein binding
POPTR_0001s26900	N	N	N	N	GO:0043531//GO:0005515	ADP binding//protein binding
POPTR_0001s26920	N	N	N	N	GO:0008080//GO:0016747	N-acetyltransferase activity//transferase activity, transferring acyl groups other than amino-acyl groups
POPTR_0001s26930	GO:0006810	transport	GO:0016020	membrane	GO:0005215	transporter activity
POPTR_0001s26960	GO:0030001//GO:0055085	metal ion transport//transmembrane transport	GO:0016020	membrane	GO:0046873	metal ion transmembrane transporter activity
POPTR_0001s26980	GO:0006298//GO:0007049	mismatch repair//cell cycle	N	N	GO:0005524//GO:0030983//GO:0016887//GO:0003676//GO:0004484	ATP binding//mismatched DNA binding//ATPase activity//nucleic acid binding//mRNA guanylyltransferase activity
POPTR_0001s27010	N	N	N	N	GO:0005515	protein binding
POPTR_0001s27020	GO:0006364	rRNA processing	N	N	GO:0008168//GO:0005515	methyltransferase activity//protein binding
POPTR_0001s27050	N	N	N	N	GO:0005515	protein binding
POPTR_0001s27060	GO:0019882//GO:0055114//GO:0006955	antigen processing and presentation//oxidation-reduction process//immune response	GO:0016020//GO:0042612	membrane//MHC class I protein complex	GO:0016491	oxidoreductase activity
POPTR_0001s27090	GO:0008152//GO:0006694	metabolic process//steroid biosynthetic process	N	N	GO:0008168	methyltransferase activity
POPTR_0001s27100	N	N	N	N	GO:0020037	heme binding
POPTR_0001s27110	N	N	N	N	GO:0046872//GO:0008270//GO:0005515	metal ion binding//zinc ion binding//protein binding
POPTR_0001s27120	GO:0006265	DNA topological change	N	N	GO:0003918//GO:0003677//GO:0005524	DNA topoisomerase (ATP-hydrolyzing) activity//DNA binding//ATP binding
POPTR_0001s27160	GO:0006457	protein folding	N	N	GO:0005515	protein binding
POPTR_0001s27170	N	N	N	N	GO:0005515	protein binding
POPTR_0001s27180	GO:0006950//GO:0055085//GO:0006812	response to stress//transmembrane transport//cation transport	GO:0016021	integral to membrane	GO:0015299	solute:hydrogen antiporter activity
POPTR_0001s27200	GO:0019646	aerobic electron transport chain	N	N	GO:0005515//GO:0009055//GO:0051536	protein binding//electron carrier activity//iron-sulfur cluster binding
POPTR_0001s27210	GO:0000105//GO:0008033//GO:0055114	histidine biosynthetic process//tRNA processing//oxidation-reduction process	N	N	GO:0050660//GO:0017150	flavin adenine dinucleotide binding//tRNA dihydrouridine synthase activity
POPTR_0001s27250	GO:0006412	translation	GO:0005840//GO:0005622//GO:0005576	ribosome//intracellular//extracellular region	GO:0005184//GO:0003735	neuropeptide hormone activity//structural constituent of ribosome
POPTR_0001s27260	GO:0019087	transformation of host cell by virus	GO:0016021	integral to membrane	N	N
POPTR_0001s27270	GO:0019087	transformation of host cell by virus	GO:0016021	integral to membrane	N	N
POPTR_0001s27290	GO:0006419//GO:0015074//GO:0019087	alanyl-tRNA aminoacylation//DNA integration//transformation of host cell by virus	GO:0016021	integral to membrane	GO:0004813//GO:0005524//GO:0000166//GO:0008907//GO:0003677	alanine-tRNA ligase activity//ATP binding//nucleotide binding//integrase activity//DNA binding
POPTR_0001s27300	GO:0006355	regulation of transcription, DNA-dependent	N	N	GO:0003700	sequence-specific DNA binding transcription factor activity
POPTR_0001s27310	N	N	N	N	GO:0003677	DNA binding
POPTR_0001s27320	GO:0030244//GO:0006355	cellulose biosynthetic process//regulation of transcription, DNA-dependent	GO:0005634//GO:0016020	nucleus//membrane	GO:0008270//GO:0016818//GO:0003677//GO:0016760//GO:0005524	zinc ion binding//hydrolase activity, acting on acid anhydrides, in phosphorus-containing anhydrides//DNA binding//cellulose synthase (UDP-forming) activity//ATP binding
POPTR_0001s27330	N	N	N	N	GO:0008384	IkappaB kinase activity
POPTR_0001s27370	GO:0050765	negative regulation of phagocytosis	N	N	GO:0046872//GO:0005515	metal ion binding//protein binding
POPTR_0001s27390	GO:0055085//GO:0006855	transmembrane transport//drug transmembrane transport	GO:0016020	membrane	GO:0015297//GO:0015238	antiporter activity//drug transmembrane transporter activity
POPTR_0001s27430	N	N	N	N	GO:0003682	chromatin binding
POPTR_0001s27440	GO:0000105//GO:0009236//GO:0006541	histidine biosynthetic process//cobalamin biosynthetic process//glutamine metabolic process	N	N	GO:0003824//GO:0016787	catalytic activity//hydrolase activity
POPTR_0001s27470	N	N	GO:0005680	anaphase-promoting complex	GO:0008270//GO:0005515//GO:0046872//GO:0004842	zinc ion binding//protein binding//metal ion binding//ubiquitin-protein ligase activity
POPTR_0001s27490	N	N	N	N	GO:0046872	metal ion binding
POPTR_0001s27500	GO:0009405//GO:0035556//GO:0008219	pathogenesis//intracellular signal transduction//cell death	GO:0005576	extracellular region	N	N
POPTR_0001s27550	GO:0006098//GO:0006779//GO:0006631//GO:0019354//GO:0006813//GO:0055114	pentose-phosphate shunt//porphyrin-containing compound biosynthetic process//fatty acid metabolic process//siroheme biosynthetic process//potassium ion transport//oxidation-reduction process	N	N	GO:0016491//GO:0004616//GO:0048037//GO:0043115//GO:0003857//GO:0016616//GO:0008270	oxidoreductase activity//phosphogluconate dehydrogenase (decarboxylating) activity//cofactor binding//precorrin-2 dehydrogenase activity//3-hydroxyacyl-CoA dehydrogenase activity//oxidoreductase activity, acting on the CH-OH group of donors, NAD or NADP as acceptor//zinc ion binding
POPTR_0001s27580	GO:0006468	protein phosphorylation	N	N	GO:0004674//GO:0000287//GO:0005524	protein serine/threonine kinase activity//magnesium ion binding//ATP binding
POPTR_0001s27600	GO:0006397	mRNA processing	N	N	GO:0003968//GO:0016817//GO:0070008//GO:0004252//GO:0004197//GO:0017111//GO:0003676	RNA-directed RNA polymerase activity//hydrolase activity, acting on acid anhydrides//serine-type exopeptidase activity//serine-type endopeptidase activity//cysteine-type endopeptidase activity//nucleoside-triphosphatase activity//nucleic acid binding
POPTR_0001s27620	N	N	N	N	GO:0008270//GO:0003677	zinc ion binding//DNA binding
POPTR_0001s27640	GO:0006412//GO:0042254	translation//ribosome biogenesis	GO:0005622//GO:0005840	intracellular//ribosome	GO:0003735	structural constituent of ribosome
POPTR_0001s27660	N	N	N	N	GO:0005515	protein binding
POPTR_0001s27670	GO:0006396	RNA processing	N	N	GO:0003676//GO:0003723	nucleic acid binding//RNA binding
POPTR_0001s27680	N	N	N	N	GO:0046983	protein dimerization activity
POPTR_0001s27690	GO:0007264	small GTPase mediated signal transduction	GO:0005634//GO:0005737//GO:0005622	nucleus//cytoplasm//intracellular	GO:0003924//GO:0005525	GTPase activity//GTP binding
POPTR_0001s27700	GO:0055114	oxidation-reduction process	N	N	GO:0020037//GO:0016705//GO:0005506	heme binding//oxidoreductase activity, acting on paired donors, with incorporation or reduction of molecular oxygen//iron ion binding
POPTR_0001s27710	GO:0055114	oxidation-reduction process	N	N	GO:0005506//GO:0016705//GO:0020037	iron ion binding//oxidoreductase activity, acting on paired donors, with incorporation or reduction of molecular oxygen//heme binding
POPTR_0001s27720	GO:0055114	oxidation-reduction process	N	N	GO:0020037//GO:0005506//GO:0016705	heme binding//iron ion binding//oxidoreductase activity, acting on paired donors, with incorporation or reduction of molecular oxygen
POPTR_0001s27730	GO:0055114	oxidation-reduction process	N	N	GO:0020037//GO:0005506//GO:0016705	heme binding//iron ion binding//oxidoreductase activity, acting on paired donors, with incorporation or reduction of molecular oxygen
POPTR_0001s27750	GO:0055114	oxidation-reduction process	N	N	GO:0016705//GO:0005506//GO:0020037	oxidoreductase activity, acting on paired donors, with incorporation or reduction of molecular oxygen//iron ion binding//heme binding
POPTR_0001s27760	GO:0055114	oxidation-reduction process	N	N	GO:0020037//GO:0016705//GO:0005506	heme binding//oxidoreductase activity, acting on paired donors, with incorporation or reduction of molecular oxygen//iron ion binding
POPTR_0001s27770	GO:0055114	oxidation-reduction process	N	N	GO:0020037//GO:0016705//GO:0005506	heme binding//oxidoreductase activity, acting on paired donors, with incorporation or reduction of molecular oxygen//iron ion binding
POPTR_0001s27780	GO:0055114	oxidation-reduction process	N	N	GO:0020037//GO:0005506//GO:0016705	heme binding//iron ion binding//oxidoreductase activity, acting on paired donors, with incorporation or reduction of molecular oxygen
POPTR_0001s27800	N	N	N	N	GO:0005515	protein binding
POPTR_0001s27810	N	N	N	N	GO:0031072//GO:0051082	heat shock protein binding//unfolded protein binding
POPTR_0001s27820	N	N	N	N	GO:0005515	protein binding
POPTR_0001s27830	GO:0006412	translation	GO:0005840//GO:0005622	ribosome//intracellular	GO:0003735	structural constituent of ribosome
POPTR_0001s27850	GO:0006468	protein phosphorylation	N	N	GO:0005524//GO:0004672	ATP binding//protein kinase activity
POPTR_0001s27860	GO:0009103//GO:0006468	lipopolysaccharide biosynthetic process//protein phosphorylation	GO:0016020	membrane	GO:0004672//GO:0005524//GO:0016773	protein kinase activity//ATP binding//phosphotransferase activity, alcohol group as acceptor
POPTR_0001s27870	N	N	N	N	GO:0016772	transferase activity, transferring phosphorus-containing groups
POPTR_0001s27880	N	N	N	N	GO:0005515	protein binding
POPTR_0001s27890	GO:0009058//GO:0006351//GO:0006814	biosynthetic process//transcription, DNA-dependent//sodium ion transport	GO:0005634//GO:0001518//GO:0005794//GO:0016021	nucleus//voltage-gated sodium channel complex//Golgi apparatus//integral to membrane	GO:0003677//GO:0008270//GO:0003899//GO:0005248//GO:0001733//GO:0003676	DNA binding//zinc ion binding//DNA-directed RNA polymerase activity//voltage-gated sodium channel activity//galactosylceramide sulfotransferase activity//nucleic acid binding
POPTR_0001s27900	GO:0006777	Mo-molybdopterin cofactor biosynthetic process	N	N	N	N
POPTR_0001s27920	GO:0000160//GO:0006858//GO:0006935//GO:0006914//GO:0008152//GO:0015986//GO:0055114	two-component signal transduction system (phosphorelay)//extracellular transport//chemotaxis//autophagy//metabolic process//ATP synthesis coupled proton transport//oxidation-reduction process	GO:0005737//GO:0019012//GO:0000276//GO:0005882	cytoplasm//virion//mitochondrial proton-transporting ATP synthase complex, coupling factor F(o)//intermediate filament	GO:0005198//GO:0016491//GO:0005184//GO:0015078//GO:0004673//GO:0000155//GO:0031423	structural molecule activity//oxidoreductase activity//neuropeptide hormone activity//hydrogen ion transmembrane transporter activity//protein histidine kinase activity//two-component sensor activity//hexon binding
POPTR_0001s27950	GO:0006184//GO:0051258	GTP catabolic process//protein polymerization	GO:0016021//GO:0043234	integral to membrane//protein complex	GO:0003924//GO:0005525	GTPase activity//GTP binding
POPTR_0001s27960	GO:0051258//GO:0006184	protein polymerization//GTP catabolic process	GO:0043234	protein complex	GO:0003924//GO:0005525	GTPase activity//GTP binding
POPTR_0001s27970	GO:0006810//GO:0009405	transport//pathogenesis	GO:0016020//GO:0005576	membrane//extracellular region	GO:0005215//GO:0008200	transporter activity//ion channel inhibitor activity
POPTR_0001s27980	N	N	N	N	GO:0009055//GO:0005507	electron carrier activity//copper ion binding
POPTR_0001s28000	N	N	N	N	GO:0003676	nucleic acid binding
POPTR_0001s28040	GO:0006355//GO:0070475	regulation of transcription, DNA-dependent//rRNA base methylation	GO:0005634	nucleus	GO:0043565//GO:0008649//GO:0003700	sequence-specific DNA binding//rRNA methyltransferase activity//sequence-specific DNA binding transcription factor activity
POPTR_0001s28050	N	N	N	N	GO:0005515	protein binding
POPTR_0001s28070	N	N	N	N	GO:0003824	catalytic activity
POPTR_0001s28080	N	N	GO:0019031	viral envelope	N	N
POPTR_0001s28090	GO:0006457	protein folding	GO:0005737	cytoplasm	N	N
POPTR_0001s28120	N	N	N	N	GO:0005515//GO:0008270	protein binding//zinc ion binding
POPTR_0001s28130	GO:0015031	protein transport	GO:0016020	membrane	GO:0003682	chromatin binding
POPTR_0001s28140	GO:0055114	oxidation-reduction process	N	N	GO:0020037//GO:0016705//GO:0005506	heme binding//oxidoreductase activity, acting on paired donors, with incorporation or reduction of molecular oxygen//iron ion binding
POPTR_0001s28160	N	N	N	N	GO:0016853	isomerase activity
POPTR_0001s28170	GO:0006468	protein phosphorylation	N	N	GO:0004672//GO:0005524//GO:0005515//GO:0008270//GO:0046872	protein kinase activity//ATP binding//protein binding//zinc ion binding//metal ion binding
POPTR_0001s28200	GO:0007165	signal transduction	N	N	N	N
POPTR_0001s28220	GO:0055114//GO:0000160	oxidation-reduction process//two-component signal transduction system (phosphorelay)	GO:0016020	membrane	GO:0004673//GO:0016491//GO:0000155	protein histidine kinase activity//oxidoreductase activity//two-component sensor activity
POPTR_0001s28230	N	N	N	N	GO:0016788	hydrolase activity, acting on ester bonds
POPTR_0001s28260	N	N	N	N	GO:0005515	protein binding
POPTR_0001s28270	N	N	N	N	GO:0005515//GO:0008270//GO:0046872	protein binding//zinc ion binding//metal ion binding
POPTR_0001s28280	N	N	N	N	GO:0005515	protein binding
POPTR_0001s28300	N	N	N	N	GO:0046872	metal ion binding
POPTR_0001s28320	GO:0032313	regulation of Rab GTPase activity	N	N	GO:0005097	Rab GTPase activator activity
POPTR_0001s28330	GO:0006468	protein phosphorylation	N	N	GO:0005524//GO:0004672	ATP binding//protein kinase activity
POPTR_0001s28340	N	N	GO:0016021//GO:0019867	integral to membrane//outer membrane	GO:0004190	aspartic-type endopeptidase activity
POPTR_0001s28350	GO:0006355	regulation of transcription, DNA-dependent	N	N	GO:0003700//GO:0003677//GO:0043565	sequence-specific DNA binding transcription factor activity//DNA binding//sequence-specific DNA binding
POPTR_0001s28360	GO:0006355//GO:0006457//GO:0032065	regulation of transcription, DNA-dependent//protein folding//cortical protein anchoring	GO:0016021//GO:0005938//GO:0005634	integral to membrane//cell cortex//nucleus	GO:0005515//GO:0042803//GO:0051087//GO:0005543//GO:0046872//GO:0003677//GO:0000774	protein binding//protein homodimerization activity//chaperone binding//phospholipid binding//metal ion binding//DNA binding//adenyl-nucleotide exchange factor activity
POPTR_0001s28370	GO:0042742	defense response to bacterium	N	N	N	N
POPTR_0001s28390	GO:0055114	oxidation-reduction process	N	N	GO:0005506//GO:0016705//GO:0020037	iron ion binding//oxidoreductase activity, acting on paired donors, with incorporation or reduction of molecular oxygen//heme binding
POPTR_0001s28400	N	N	N	N	GO:0005515	protein binding
POPTR_0001s28480	GO:0055114	oxidation-reduction process	GO:0005795	Golgi stack	GO:0016706//GO:0016491//GO:0008378	oxidoreductase activity, acting on paired donors, with incorporation or reduction of molecular oxygen, 2-oxoglutarate as one donor, and incorporation of one atom each of oxygen into both donors//oxidoreductase activity//galactosyltransferase activity
POPTR_0001s28500	GO:0008152//GO:0006529//GO:0006888//GO:0006886	metabolic process//asparagine biosynthetic process//ER to Golgi vesicle-mediated transport//intracellular protein transport	GO:0030127	COPII vesicle coat	GO:0004066//GO:0008270	asparagine synthase (glutamine-hydrolyzing) activity//zinc ion binding
POPTR_0001s28510	GO:0018149	peptide cross-linking	N	N	GO:0003824	catalytic activity
POPTR_0001s28520	GO:0006468	protein phosphorylation	N	N	GO:0003824//GO:0005524//GO:0004672	catalytic activity//ATP binding//protein kinase activity
POPTR_0001s28530	GO:0006274	DNA replication termination	N	N	GO:0003677	DNA binding
POPTR_0001s28540	GO:0016192//GO:0006886	vesicle-mediated transport//intracellular protein transport	GO:0030130//GO:0030117//GO:0030132	clathrin coat of trans-Golgi network vesicle//membrane coat//clathrin coat of coated pit	GO:0005198//GO:0005515	structural molecule activity//protein binding
POPTR_0001s28550	GO:0046907	intracellular transport	GO:0005634	nucleus	N	N
POPTR_0001s28560	N	N	N	N	GO:0003824//GO:0030976	catalytic activity//thiamine pyrophosphate binding
POPTR_0001s28570	GO:0006897//GO:0006355//GO:0007049//GO:0007015//GO:0006323	endocytosis//regulation of transcription, DNA-dependent//cell cycle//actin filament organization//DNA packaging	GO:0005634	nucleus	GO:0003700//GO:0043565//GO:0003677	sequence-specific DNA binding transcription factor activity//sequence-specific DNA binding//DNA binding
POPTR_0001s28590	GO:0006000	fructose metabolic process	N	N	GO:0005524//GO:0003873//GO:0016301//GO:2001070	ATP binding//6-phosphofructo-2-kinase activity//kinase activity//starch binding
POPTR_0001s28610	N	N	GO:0005680//GO:0019031	anaphase-promoting complex//viral envelope	GO:0008270//GO:0005515//GO:0046872//GO:0004842	zinc ion binding//protein binding//metal ion binding//ubiquitin-protein ligase activity
POPTR_0001s28620	GO:0055085//GO:0030001	transmembrane transport//metal ion transport	GO:0016020	membrane	GO:0046873	metal ion transmembrane transporter activity
POPTR_0001s28630	N	N	N	N	GO:0016747//GO:0008080	transferase activity, transferring acyl groups other than amino-acyl groups//N-acetyltransferase activity
POPTR_0001s28640	N	N	N	N	GO:0051087//GO:0005515	chaperone binding//protein binding
POPTR_0001s28660	GO:0009405	pathogenesis	GO:0005576	extracellular region	GO:0019870	potassium channel inhibitor activity
POPTR_0001s28670	N	N	N	N	GO:0030674//GO:0051015	protein binding, bridging//actin filament binding
POPTR_0001s28680	GO:0015703	chromate transport	N	N	GO:0015109	chromate transmembrane transporter activity
POPTR_0001s28700	N	N	N	N	GO:0005515	protein binding
POPTR_0001s28710	GO:0006468//GO:0006265	protein phosphorylation//DNA topological change	N	N	GO:0003918//GO:0005515//GO:0005524//GO:0004672//GO:0003677	DNA topoisomerase (ATP-hydrolyzing) activity//protein binding//ATP binding//protein kinase activity//DNA binding
POPTR_0001s28720	GO:0015979	photosynthesis	GO:0009538//GO:0009522	photosystem I reaction center//photosystem I	N	N
POPTR_0001s28730	GO:0045454	cell redox homeostasis	N	N	GO:0009055//GO:0015035	electron carrier activity//protein disulfide oxidoreductase activity
POPTR_0001s28740	N	N	N	N	GO:0005515	protein binding
POPTR_0001s28750	GO:0006464	protein modification process	N	N	GO:0003824//GO:0008641//GO:0005524	catalytic activity//small protein activating enzyme activity//ATP binding
POPTR_0001s28760	GO:0006468//GO:0009103	protein phosphorylation//lipopolysaccharide biosynthetic process	GO:0016020	membrane	GO:0016773//GO:0005524//GO:0004672	phosphotransferase activity, alcohol group as acceptor//ATP binding//protein kinase activity
POPTR_0001s28770	N	N	N	N	GO:0008168//GO:0005097	methyltransferase activity//Rab GTPase activator activity
POPTR_0001s28780	GO:0032259//GO:0007010	methylation//cytoskeleton organization	GO:0005845	mRNA cap binding complex	GO:0003723//GO:0003779	RNA binding//actin binding
POPTR_0001s28810	N	N	N	N	GO:0003676//GO:0008270	nucleic acid binding//zinc ion binding
POPTR_0001s28820	GO:0007131//GO:0007130//GO:0006434//GO:0006606//GO:0007283//GO:0007049	reciprocal meiotic recombination//synaptonemal complex assembly//seryl-tRNA aminoacylation//protein import into nucleus//spermatogenesis//cell cycle	GO:0005737//GO:0005643//GO:0005882	cytoplasm//nuclear pore//intermediate filament	GO:0000166//GO:0004828//GO:0005198//GO:0042803//GO:0005524//GO:0008134//GO:0045502//GO:0017048	nucleotide binding//serine-tRNA ligase activity//structural molecule activity//protein homodimerization activity//ATP binding//transcription factor binding//dynein binding//Rho GTPase binding
POPTR_0001s28850	N	N	N	N	GO:0005515	protein binding
POPTR_0001s28860	GO:0008152	metabolic process	N	N	GO:0016758	transferase activity, transferring hexosyl groups
POPTR_0001s28870	GO:0008152	metabolic process	N	N	GO:0016758	transferase activity, transferring hexosyl groups
POPTR_0001s28890	GO:0016032//GO:0008152	viral reproduction//metabolic process	GO:0016021	integral to membrane	GO:0016758//GO:0004252	transferase activity, transferring hexosyl groups//serine-type endopeptidase activity
POPTR_0001s28970	N	N	N	N	GO:0016746	transferase activity, transferring acyl groups
POPTR_0001s28980	GO:0006888//GO:0009966//GO:0006508//GO:0006886	ER to Golgi vesicle-mediated transport//regulation of signal transduction//proteolysis//intracellular protein transport	GO:0005576//GO:0005634//GO:0030127	extracellular region//nucleus//COPII vesicle coat	GO:0003677//GO:0008270//GO:0004252//GO:0004176//GO:0005515	DNA binding//zinc ion binding//serine-type endopeptidase activity//ATP-dependent peptidase activity//protein binding
POPTR_0001s28990	GO:0008152//GO:0055114	metabolic process//oxidation-reduction process	N	N	GO:0016491	oxidoreductase activity
POPTR_0001s29000	GO:0006468	protein phosphorylation	GO:0016020	membrane	GO:0005524//GO:0004672//GO:0030246	ATP binding//protein kinase activity//carbohydrate binding
POPTR_0001s29010	GO:0055114//GO:0008152	oxidation-reduction process//metabolic process	N	N	GO:0016491	oxidoreductase activity
POPTR_0001s29020	N	N	GO:0016020	membrane	GO:0030246	carbohydrate binding
POPTR_0001s29050	GO:0006468	protein phosphorylation	GO:0016020	membrane	GO:0005524//GO:0004672//GO:0030246	ATP binding//protein kinase activity//carbohydrate binding
POPTR_0001s29080	GO:0006468	protein phosphorylation	GO:0016020	membrane	GO:0030246//GO:0005524//GO:0004672	carbohydrate binding//ATP binding//protein kinase activity
POPTR_0001s29090	GO:0006468	protein phosphorylation	GO:0016020	membrane	GO:0005524//GO:0004672//GO:0030246	ATP binding//protein kinase activity//carbohydrate binding
POPTR_0001s29120	GO:0006355	regulation of transcription, DNA-dependent	GO:0005634	nucleus	GO:0003700	sequence-specific DNA binding transcription factor activity
POPTR_0001s29160	GO:0055085	transmembrane transport	N	N	N	N
POPTR_0001s29170	GO:0007155	cell adhesion	N	N	GO:0016627	oxidoreductase activity, acting on the CH-CH group of donors
POPTR_0001s29190	GO:0030001//GO:0055085	metal ion transport//transmembrane transport	GO:0016020	membrane	GO:0046873	metal ion transmembrane transporter activity
POPTR_0001s29210	GO:0005975//GO:0000902//GO:0006351//GO:0006357//GO:0006355	carbohydrate metabolic process//cell morphogenesis//transcription, DNA-dependent//regulation of transcription from RNA polymerase II promoter//regulation of transcription, DNA-dependent	GO:0005634//GO:0016592	nucleus//mediator complex	GO:0016787//GO:0001104//GO:0003677//GO:0016773	hydrolase activity//RNA polymerase II transcription cofactor activity//DNA binding//phosphotransferase activity, alcohol group as acceptor
POPTR_0001s29220	GO:0006351	transcription, DNA-dependent	N	N	GO:0003887//GO:0003677	DNA-directed DNA polymerase activity//DNA binding
POPTR_0001s29240	N	N	N	N	GO:0005515	protein binding
POPTR_0001s29250	N	N	N	N	GO:0005515	protein binding
POPTR_0001s29260	N	N	N	N	GO:0016884	carbon-nitrogen ligase activity, with glutamine as amido-N-donor
POPTR_0001s29280	GO:0007010	cytoskeleton organization	N	N	GO:0003779	actin binding
POPTR_0001s29300	GO:0006952	defense response	GO:0005576	extracellular region	GO:0005515//GO:0008270//GO:0046872	protein binding//zinc ion binding//metal ion binding
POPTR_0001s29310	GO:0006098//GO:0006779//GO:0046168//GO:0006813//GO:0009089//GO:0033014//GO:0006631//GO:0019354//GO:0055114//GO:0008152	pentose-phosphate shunt//porphyrin-containing compound biosynthetic process//glycerol-3-phosphate catabolic process//potassium ion transport//lysine biosynthetic process via diaminopimelate//tetrapyrrole biosynthetic process//fatty acid metabolic process//siroheme biosynthetic process//oxidation-reduction process//metabolic process	GO:0005737	cytoplasm	GO:0008883//GO:0003824//GO:0008677//GO:0043115//GO:0051287//GO:0004616//GO:0016491//GO:0050661//GO:0008839//GO:0048037//GO:0016616//GO:0003857	glutamyl-tRNA reductase activity//catalytic activity//2-dehydropantoate 2-reductase activity//precorrin-2 dehydrogenase activity//NAD binding//phosphogluconate dehydrogenase (decarboxylating) activity//oxidoreductase activity//NADP binding//dihydrodipicolinate reductase activity//cofactor binding//oxidoreductase activity, acting on the CH-OH group of donors, NAD or NADP as acceptor//3-hydroxyacyl…
POPTR_0001s29320	GO:0055114	oxidation-reduction process	N	N	GO:0033743	peptide-methionine (R)-S-oxide reductase activity
POPTR_0001s29330	GO:0006810//GO:0055085	transport//transmembrane transport	GO:0016021//GO:0016020	integral to membrane//membrane	GO:0005215//GO:0022857	transporter activity//transmembrane transporter activity
POPTR_0001s29340	GO:0006810//GO:0055085	transport//transmembrane transport	GO:0016021//GO:0016020	integral to membrane//membrane	GO:0005215	transporter activity
POPTR_0001s29350	GO:0006270//GO:0006950//GO:0006457	DNA-dependent DNA replication initiation//response to stress//protein folding	N	N	GO:0005524//GO:0051082	ATP binding//unfolded protein binding
POPTR_0001s29370	GO:0009405//GO:0006796	pathogenesis//phosphate-containing compound metabolic process	GO:0005737	cytoplasm	GO:0004427//GO:0004197//GO:0000287	inorganic diphosphatase activity//cysteine-type endopeptidase activity//magnesium ion binding
POPTR_0001s29380	N	N	N	N	GO:0005515//GO:0008270	protein binding//zinc ion binding
POPTR_0001s29400	N	N	N	N	GO:0046983	protein dimerization activity
POPTR_0001s29420	GO:0055114//GO:0009089	oxidation-reduction process//lysine biosynthetic process via diaminopimelate	N	N	GO:0016491//GO:0051287//GO:0008839//GO:0016620//GO:0016616	oxidoreductase activity//NAD binding//dihydrodipicolinate reductase activity//oxidoreductase activity, acting on the aldehyde or oxo group of donors, NAD or NADP as acceptor//oxidoreductase activity, acting on the CH-OH group of donors, NAD or NADP as acceptor
POPTR_0001s29450	GO:0007067	mitosis	GO:0005681	spliceosomal complex	N	N
POPTR_0001s29460	GO:0006508	proteolysis	N	N	GO:0008236	serine-type peptidase activity
POPTR_0001s29470	GO:0005975	carbohydrate metabolic process	N	N	GO:0004553	hydrolase activity, hydrolyzing O-glycosyl compounds
POPTR_0001s29490	GO:0006468//GO:0006811	protein phosphorylation//ion transport	GO:0016020	membrane	GO:0005524//GO:0005216//GO:0004675//GO:0030554	ATP binding//ion channel activity//transmembrane receptor protein serine/threonine kinase activity//adenyl nucleotide binding
POPTR_0001s29510	GO:0008152	metabolic process	N	N	GO:0008168	methyltransferase activity
POPTR_0001s29540	N	N	N	N	GO:0005524	ATP binding
POPTR_0001s29550	GO:0033014	tetrapyrrole biosynthetic process	N	N	GO:0030599//GO:0004857//GO:0004852	pectinesterase activity//enzyme inhibitor activity//uroporphyrinogen-III synthase activity
POPTR_0001s29600	GO:0006418	tRNA aminoacylation for protein translation	GO:0005737	cytoplasm	GO:0004812//GO:0005524//GO:0003676//GO:0000166	aminoacyl-tRNA ligase activity//ATP binding//nucleic acid binding//nucleotide binding
POPTR_0001s29620	GO:0016192//GO:0006886//GO:0043161//GO:0006289	vesicle-mediated transport//intracellular protein transport//proteasomal ubiquitin-dependent protein catabolic process//nucleotide-excision repair	GO:0030117	membrane coat	GO:0005515//GO:0008144//GO:0003684	protein binding//drug binding//damaged DNA binding
POPTR_0001s29630	N	N	N	N	GO:0016773//GO:0005515//GO:0008144	phosphotransferase activity, alcohol group as acceptor//protein binding//drug binding
POPTR_0001s29650	GO:0006096//GO:0006725	glycolysis//cellular aromatic compound metabolic process	N	N	GO:0004743//GO:0016830//GO:0030955//GO:0000287	pyruvate kinase activity//carbon-carbon lyase activity//potassium ion binding//magnesium ion binding
POPTR_0001s29660	GO:0006260	DNA replication	N	N	GO:0008408	3'-5' exonuclease activity
POPTR_0001s29670	GO:0006184//GO:0051258	GTP catabolic process//protein polymerization	GO:0043234	protein complex	GO:0003924//GO:0005525//GO:0043565	GTPase activity//GTP binding//sequence-specific DNA binding
POPTR_0001s29700	GO:0006508//GO:0034755	proteolysis//iron ion transmembrane transport	GO:0016021	integral to membrane	GO:0004222//GO:0005381	metalloendopeptidase activity//iron ion transmembrane transporter activity
POPTR_0001s29710	N	N	GO:0019031//GO:0005783	viral envelope//endoplasmic reticulum	GO:0005515//GO:0005198	protein binding//structural molecule activity
POPTR_0001s29740	GO:0006364	rRNA processing	N	N	GO:0008168	methyltransferase activity
POPTR_0001s29790	GO:0006629	lipid metabolic process	N	N	GO:0004806	triglyceride lipase activity
POPTR_0001s29810	GO:0006508	proteolysis	N	N	GO:0004185	serine-type carboxypeptidase activity
POPTR_0001s29820	GO:0006260//GO:0006508	DNA replication//proteolysis	N	N	GO:0004185	serine-type carboxypeptidase activity
POPTR_0001s29830	GO:0006508	proteolysis	N	N	GO:0004185	serine-type carboxypeptidase activity
POPTR_0001s29840	GO:0006508	proteolysis	N	N	GO:0004185	serine-type carboxypeptidase activity
POPTR_0001s29870	GO:0006508	proteolysis	N	N	GO:0004185	serine-type carboxypeptidase activity
POPTR_0001s29880	GO:0006508	proteolysis	N	N	GO:0004185	serine-type carboxypeptidase activity
POPTR_0001s29900	GO:0006508	proteolysis	N	N	GO:0004185	serine-type carboxypeptidase activity
POPTR_0001s29910	GO:0006508	proteolysis	N	N	GO:0004185	serine-type carboxypeptidase activity
POPTR_0001s29930	GO:0030001//GO:0055085	metal ion transport//transmembrane transport	GO:0016020	membrane	GO:0046873	metal ion transmembrane transporter activity
POPTR_0001s29940	GO:0034599//GO:0015979	cellular response to oxidative stress//photosynthesis	GO:0042651//GO:0009522//GO:0005789	thylakoid membrane//photosystem I//endoplasmic reticulum membrane	GO:0005516	calmodulin binding
POPTR_0001s29950	GO:0006355//GO:0006414	regulation of transcription, DNA-dependent//translational elongation	GO:0005840//GO:0005622	ribosome//intracellular	GO:0003735//GO:0003700	structural constituent of ribosome//sequence-specific DNA binding transcription factor activity
POPTR_0001s29970	N	N	GO:0005634	nucleus	N	N
POPTR_0001s29990	GO:0055085//GO:0006810	transmembrane transport//transport	GO:0016020	membrane	GO:0005215	transporter activity
POPTR_0001s30000	GO:0006334	nucleosome assembly	GO:0000786//GO:0005634	nucleosome//nucleus	GO:0003677//GO:0003682	DNA binding//chromatin binding
POPTR_0001s30010	GO:0016032	viral reproduction	GO:0001527//GO:0019028//GO:0005882//GO:0019031	microfibril//viral capsid//intermediate filament//viral envelope	GO:0005198	structural molecule activity
POPTR_0001s30020	N	N	N	N	GO:0008270	zinc ion binding
POPTR_0001s30030	GO:0007186//GO:0007264	G-protein coupled receptor signaling pathway//small GTPase mediated signal transduction	GO:0005634//GO:0005622//GO:0005737//GO:0019028	nucleus//intracellular//cytoplasm//viral capsid	GO:0005525//GO:0003924//GO:0005198//GO:0019001//GO:0004871//GO:0031683	GTP binding//GTPase activity//structural molecule activity//guanyl nucleotide binding//signal transducer activity//G-protein beta/gamma-subunit complex binding
POPTR_0001s30040	N	N	N	N	GO:0005515	protein binding
POPTR_0001s30060	GO:0000103	sulfate assimilation	N	N	GO:0004020//GO:0005524	adenylylsulfate kinase activity//ATP binding
POPTR_0001s30070	GO:0006281	DNA repair	N	N	GO:0003887//GO:0003684	DNA-directed DNA polymerase activity//damaged DNA binding
POPTR_0001s30080	GO:0006281	DNA repair	N	N	GO:0003684//GO:0003887	damaged DNA binding//DNA-directed DNA polymerase activity
POPTR_0001s30110	N	N	GO:0016020	membrane	N	N
POPTR_0001s30130	GO:0055085	transmembrane transport	GO:0005741	mitochondrial outer membrane	N	N
POPTR_0001s30140	N	N	N	N	GO:0046872//GO:0005515//GO:0008270	metal ion binding//protein binding//zinc ion binding
POPTR_0001s30160	GO:0015888	thiamine transport	GO:0005886	plasma membrane	GO:0015234	thiamine transmembrane transporter activity
POPTR_0001s30210	N	N	N	N	GO:0003824//GO:0051536	catalytic activity//iron-sulfur cluster binding
POPTR_0001s30230	GO:0006281	DNA repair	N	N	GO:0005515//GO:0003913	protein binding//DNA photolyase activity
POPTR_0001s30240	N	N	N	N	GO:0005515//GO:0004674	protein binding//protein serine/threonine kinase activity
POPTR_0001s30260	GO:0006508//GO:0006357	proteolysis//regulation of transcription from RNA polymerase II promoter	GO:0016592	mediator complex	GO:0008270//GO:0046872//GO:0004222//GO:0001104	zinc ion binding//metal ion binding//metalloendopeptidase activity//RNA polymerase II transcription cofactor activity
POPTR_0001s30270	N	N	N	N	GO:0005515	protein binding
POPTR_0001s30310	GO:0006412	translation	GO:0005840//GO:0005622	ribosome//intracellular	GO:0003735	structural constituent of ribosome
POPTR_0001s30330	GO:0003333//GO:0006810//GO:0055085	amino acid transmembrane transport//transport//transmembrane transport	GO:0016020	membrane	GO:0015171	amino acid transmembrane transporter activity
POPTR_0001s30340	N	N	GO:0070461	SAGA-type complex	N	N
POPTR_0001s30350	N	N	GO:0070461	SAGA-type complex	N	N
POPTR_0001s30360	N	N	GO:0016021	integral to membrane	N	N
POPTR_0001s30370	N	N	N	N	GO:0005515	protein binding
POPTR_0001s30400	GO:0055114	oxidation-reduction process	N	N	GO:0016491//GO:0016706	oxidoreductase activity//oxidoreductase activity, acting on paired donors, with incorporation or reduction of molecular oxygen, 2-oxoglutarate as one donor, and incorporation of one atom each of oxygen into both donors
POPTR_0001s30410	GO:0006950//GO:0009405	response to stress//pathogenesis	GO:0016021	integral to membrane	GO:0004872	receptor activity
POPTR_0001s30420	N	N	GO:0005680	anaphase-promoting complex	GO:0004842//GO:0008270//GO:0005515//GO:0046872	ubiquitin-protein ligase activity//zinc ion binding//protein binding//metal ion binding
POPTR_0001s30440	N	N	N	N	GO:0003824	catalytic activity
POPTR_0001s30450	GO:0016192//GO:0006886	vesicle-mediated transport//intracellular protein transport	N	N	GO:0005515	protein binding
POPTR_0001s30460	N	N	N	N	GO:0005515	protein binding
POPTR_0001s30490	GO:0017003//GO:0017004	protein-heme linkage//cytochrome complex assembly	GO:0016021//GO:0005886//GO:0016012	integral to membrane//plasma membrane//sarcoglycan complex	GO:0005515	protein binding
POPTR_0001s30520	GO:0045454	cell redox homeostasis	N	N	N	N
POPTR_0001s30570	GO:0006355//GO:0009306	regulation of transcription, DNA-dependent//protein secretion	GO:0016021	integral to membrane	GO:0015450//GO:0003700//GO:0005515//GO:0003677//GO:0043565	P-P-bond-hydrolysis-driven protein transmembrane transporter activity//sequence-specific DNA binding transcription factor activity//protein binding//DNA binding//sequence-specific DNA binding
POPTR_0001s30610	GO:0055114	oxidation-reduction process	N	N	GO:0016491//GO:0008270	oxidoreductase activity//zinc ion binding
POPTR_0001s30620	N	N	GO:0016021	integral to membrane	N	N
POPTR_0001s30630	GO:0006313	transposition, DNA-mediated	N	N	GO:0004803//GO:0016788//GO:0003677	transposase activity//hydrolase activity, acting on ester bonds//DNA binding
POPTR_0001s30670	GO:0006886	intracellular protein transport	GO:0005741	mitochondrial outer membrane	GO:0046983	protein dimerization activity
POPTR_0001s30730	GO:0006813//GO:0019354//GO:0055114//GO:0006098//GO:0006779//GO:0006631	potassium ion transport//siroheme biosynthetic process//oxidation-reduction process//pentose-phosphate shunt//porphyrin-containing compound biosynthetic process//fatty acid metabolic process	N	N	GO:0008270//GO:0016616//GO:0003857//GO:0008677//GO:0043115//GO:0048037//GO:0004616//GO:0016491	zinc ion binding//oxidoreductase activity, acting on the CH-OH group of donors, NAD or NADP as acceptor//3-hydroxyacyl-CoA dehydrogenase activity//2-dehydropantoate 2-reductase activity//precorrin-2 dehydrogenase activity//cofactor binding//phosphogluconate dehydrogenase (decarboxylating) activity//oxidoreductase activity
POPTR_0001s30750	N	N	N	N	GO:0003682	chromatin binding
POPTR_0001s30760	N	N	GO:0005634	nucleus	GO:0003723	RNA binding
POPTR_0001s30770	N	N	N	N	GO:0008270	zinc ion binding
POPTR_0001s30800	GO:0006468	protein phosphorylation	GO:0016021	integral to membrane	GO:0005515//GO:0004672//GO:0005524	protein binding//protein kinase activity//ATP binding
POPTR_0001s30820	GO:0055114//GO:0008152//GO:0006520//GO:0008652//GO:0006098	oxidation-reduction process//metabolic process//cellular amino acid metabolic process//cellular amino acid biosynthetic process//pentose-phosphate shunt	N	N	GO:0016597//GO:0004455//GO:0016616//GO:0048037//GO:0004616//GO:0051287//GO:0016491	amino acid binding//ketol-acid reductoisomerase activity//oxidoreductase activity, acting on the CH-OH group of donors, NAD or NADP as acceptor//cofactor binding//phosphogluconate dehydrogenase (decarboxylating) activity//NAD binding//oxidoreductase activity
POPTR_0001s30830	GO:0055085	transmembrane transport	GO:0005886//GO:0016021	plasma membrane//integral to membrane	N	N
POPTR_0001s30850	GO:0007186//GO:0007264//GO:0006000	G-protein coupled receptor signaling pathway//small GTPase mediated signal transduction//fructose metabolic process	GO:0005622//GO:0005737//GO:0005634	intracellular//cytoplasm//nucleus	GO:0003873//GO:0005525//GO:0005524//GO:0004871//GO:0031683//GO:0003924//GO:0019001	6-phosphofructo-2-kinase activity//GTP binding//ATP binding//signal transducer activity//G-protein beta/gamma-subunit complex binding//GTPase activity//guanyl nucleotide binding
POPTR_0001s30870	GO:0000462	maturation of SSU-rRNA from tricistronic rRNA transcript (SSU-rRNA, 5.8S rRNA, LSU-rRNA)	GO:0030688//GO:0030686//GO:0005730	preribosome, small subunit precursor//90S preribosome//nucleolus	N	N
POPTR_0001s30880	GO:0006810	transport	GO:0016020	membrane	GO:0005215//GO:0005515	transporter activity//protein binding
POPTR_0001s30920	GO:0045892	negative regulation of transcription, DNA-dependent	GO:0005634	nucleus	N	N
POPTR_0001s30930	N	N	N	N	GO:0005515	protein binding
POPTR_0001s30940	GO:0050909//GO:0007186//GO:0006810//GO:0006470	sensory perception of taste//G-protein coupled receptor signaling pathway//transport//protein dephosphorylation	GO:0016020//GO:0016021	membrane//integral to membrane	GO:0004930//GO:0008138//GO:0004725//GO:0004721	G-protein coupled receptor activity//protein tyrosine/serine/threonine phosphatase activity//protein tyrosine phosphatase activity//phosphoprotein phosphatase activity
POPTR_0001s30950	GO:0006508	proteolysis	N	N	GO:0004197//GO:0008234	cysteine-type endopeptidase activity//cysteine-type peptidase activity
POPTR_0001s30960	GO:0007010	cytoskeleton organization	N	N	GO:0003779	actin binding
POPTR_0001s30970	GO:0008152	metabolic process	N	N	GO:0016758	transferase activity, transferring hexosyl groups
POPTR_0001s30980	GO:0008152	metabolic process	N	N	GO:0016758	transferase activity, transferring hexosyl groups
POPTR_0001s30990	N	N	N	N	GO:0005515	protein binding
POPTR_0001s31040	GO:0008152	metabolic process	N	N	GO:0016758	transferase activity, transferring hexosyl groups
POPTR_0001s31050	GO:0008152	metabolic process	N	N	GO:0016758	transferase activity, transferring hexosyl groups
POPTR_0001s31080	GO:0008152	metabolic process	N	N	GO:0016758	transferase activity, transferring hexosyl groups
POPTR_0001s31090	GO:0008152	metabolic process	N	N	GO:0016758	transferase activity, transferring hexosyl groups
POPTR_0001s31120	GO:0008152	metabolic process	N	N	GO:0016758	transferase activity, transferring hexosyl groups
POPTR_0001s31130	GO:0008152	metabolic process	N	N	GO:0016758	transferase activity, transferring hexosyl groups
POPTR_0001s31150	GO:0015992//GO:0005975	proton transport//carbohydrate metabolic process	GO:0055036//GO:0033644//GO:0005576	virion membrane//host cell membrane//extracellular region	GO:0030246//GO:0015078//GO:0030554//GO:0004553	carbohydrate binding//hydrogen ion transmembrane transporter activity//adenyl nucleotide binding//hydrolase activity, hydrolyzing O-glycosyl compounds
POPTR_0001s31160	GO:0006265//GO:0055114//GO:0006606	DNA topological change//oxidation-reduction process//protein import into nucleus	GO:0005643	nuclear pore	GO:0003676//GO:0003918//GO:0003723//GO:0004097//GO:0003677	nucleic acid binding//DNA topoisomerase (ATP-hydrolyzing) activity//RNA binding//catechol oxidase activity//DNA binding
POPTR_0001s31170	GO:0009966	regulation of signal transduction	GO:0016021//GO:0005680	integral to membrane//anaphase-promoting complex	GO:0008270//GO:0005515//GO:0004842	zinc ion binding//protein binding//ubiquitin-protein ligase activity
POPTR_0001s31180	GO:0000398	nuclear mRNA splicing, via spliceosome	GO:0019028//GO:0019031//GO:0005681	viral capsid//viral envelope//spliceosomal complex	GO:0005198	structural molecule activity
POPTR_0001s31210	GO:0006412	translation	GO:0005840	ribosome	GO:0003735	structural constituent of ribosome
POPTR_0001s31220	N	N	N	N	GO:0008171	O-methyltransferase activity
POPTR_0001s31230	N	N	N	N	GO:0016788	hydrolase activity, acting on ester bonds
POPTR_0001s31240	GO:0055114	oxidation-reduction process	GO:0005680//GO:0005634	anaphase-promoting complex//nucleus	GO:0005515//GO:0003677//GO:0004842//GO:0008270//GO:0016616//GO:0046872	protein binding//DNA binding//ubiquitin-protein ligase activity//zinc ion binding//oxidoreductase activity, acting on the CH-OH group of donors, NAD or NADP as acceptor//metal ion binding
POPTR_0001s31250	GO:0008152	metabolic process	N	N	GO:0016597//GO:0046983	amino acid binding//protein dimerization activity
POPTR_0001s31260	N	N	N	N	GO:0005515	protein binding
POPTR_0001s31270	GO:0007264	small GTPase mediated signal transduction	GO:0005622	intracellular	GO:0003924//GO:0005525	GTPase activity//GTP binding
POPTR_0001s31280	GO:0015696	ammonium transport	GO:0016020	membrane	GO:0008519//GO:0005515	ammonium transmembrane transporter activity//protein binding
POPTR_0001s31290	GO:0007010	cytoskeleton organization	GO:0016021	integral to membrane	GO:0003779//GO:0005515	actin binding//protein binding
POPTR_0001s31310	GO:0015693	magnesium ion transport	GO:0016020	membrane	GO:0015095	magnesium ion transmembrane transporter activity
POPTR_0001s31330	GO:0006352//GO:0016570	transcription initiation, DNA-dependent//histone modification	GO:0005634	nucleus	GO:0003677	DNA binding
POPTR_0001s31350	GO:0006468//GO:0007586//GO:0016042	protein phosphorylation//digestion//lipid catabolic process	GO:0005576	extracellular region	GO:0005515//GO:0008047//GO:0005524//GO:0004672	protein binding//enzyme activator activity//ATP binding//protein kinase activity
POPTR_0001s31370	GO:0006508	proteolysis	N	N	GO:0004190	aspartic-type endopeptidase activity
POPTR_0001s31400	N	N	N	N	GO:0005515	protein binding
POPTR_0001s31470	GO:0055114	oxidation-reduction process	N	N	GO:0008270//GO:0016616//GO:0048037//GO:0016491	zinc ion binding//oxidoreductase activity, acting on the CH-OH group of donors, NAD or NADP as acceptor//cofactor binding//oxidoreductase activity
POPTR_0001s31480	N	N	N	N	GO:0005524//GO:0043531//GO:0005515	ATP binding//ADP binding//protein binding
POPTR_0001s31490	GO:0006886//GO:0006888	intracellular protein transport//ER to Golgi vesicle-mediated transport	GO:0030127	COPII vesicle coat	GO:0008270	zinc ion binding
POPTR_0001s31500	GO:0016117//GO:0055114//GO:0045227//GO:0008033	carotenoid biosynthetic process//oxidation-reduction process//capsule polysaccharide biosynthetic process//tRNA processing	GO:0016020	membrane	GO:0050660//GO:0016705//GO:0003824//GO:0016491	flavin adenine dinucleotide binding//oxidoreductase activity, acting on paired donors, with incorporation or reduction of molecular oxygen//catalytic activity//oxidoreductase activity
POPTR_0001s31510	GO:0009307//GO:0006351	DNA restriction-modification system//transcription, DNA-dependent	GO:0005634	nucleus	GO:0009036//GO:0003677	Type II site-specific deoxyribonuclease activity//DNA binding
POPTR_0001s31520	N	N	GO:0016020	membrane	N	N
POPTR_0001s31540	N	N	N	N	GO:0045735//GO:0008270	nutrient reservoir activity//zinc ion binding
POPTR_0001s31550	GO:0008152	metabolic process	N	N	GO:0016829//GO:0000287//GO:0010333	lyase activity//magnesium ion binding//terpene synthase activity
POPTR_0001s31560	N	N	N	N	GO:0045735	nutrient reservoir activity
POPTR_0001s31570	GO:0008152	metabolic process	N	N	GO:0016829//GO:0000287//GO:0010333	lyase activity//magnesium ion binding//terpene synthase activity
POPTR_0001s31580	GO:0008152	metabolic process	N	N	GO:0016829//GO:0000287//GO:0010333	lyase activity//magnesium ion binding//terpene synthase activity
POPTR_0001s31610	GO:0006468	protein phosphorylation	N	N	GO:0005524//GO:0004672//GO:0005515	ATP binding//protein kinase activity//protein binding
POPTR_0001s31650	GO:0006811//GO:0006338	ion transport//chromatin remodeling	GO:0005634//GO:0016020	nucleus//membrane	GO:0003677	DNA binding
POPTR_0001s31660	N	N	N	N	GO:0003682	chromatin binding
POPTR_0001s31670	GO:0009098	leucine biosynthetic process	N	N	N	N
POPTR_0001s31680	GO:0007059//GO:0007131	chromosome segregation//reciprocal meiotic recombination	GO:0009507	chloroplast	GO:0005198	structural molecule activity
POPTR_0001s31700	N	N	N	N	GO:0003824//GO:0004601	catalytic activity//peroxidase activity
POPTR_0001s31710	N	N	GO:0005680	anaphase-promoting complex	GO:0004842//GO:0005515//GO:0008270//GO:0046872	ubiquitin-protein ligase activity//protein binding//zinc ion binding//metal ion binding
POPTR_0001s31720	N	N	GO:0005680	anaphase-promoting complex	GO:0004842//GO:0005515//GO:0008270//GO:0046872	ubiquitin-protein ligase activity//protein binding//zinc ion binding//metal ion binding
POPTR_0001s31740	N	N	N	N	GO:0004866	endopeptidase inhibitor activity
POPTR_0001s31750	GO:0017004	cytochrome complex assembly	GO:0009512	cytochrome b6f complex	GO:0016747//GO:0045158	transferase activity, transferring acyl groups other than amino-acyl groups//electron transporter, transferring electrons within cytochrome b6/f complex of photosystem II activity
POPTR_0001s31760	GO:0008033	tRNA processing	N	N	GO:0008168	methyltransferase activity
POPTR_0001s31790	GO:0006367//GO:0006810	transcription initiation from RNA polymerase II promoter//transport	GO:0016020//GO:0005672	membrane//transcription factor TFIIA complex	GO:0005215	transporter activity
POPTR_0001s31800	GO:0009231	riboflavin biosynthetic process	N	N	GO:0003935//GO:0008686	GTP cyclohydrolase II activity//3,4-dihydroxy-2-butanone-4-phosphate synthase activity
POPTR_0001s31810	GO:0055085//GO:0006814	transmembrane transport//sodium ion transport	GO:0016020	membrane	GO:0005215	transporter activity
POPTR_0001s31820	N	N	N	N	GO:0005515	protein binding
POPTR_0001s31830	GO:0007010	cytoskeleton organization	GO:0005634	nucleus	GO:0003779	actin binding
POPTR_0001s31840	GO:0006541//GO:0016192//GO:0006886	glutamine metabolic process//vesicle-mediated transport//intracellular protein transport	GO:0030117	membrane coat	GO:0004674//GO:0005515//GO:0004359	protein serine/threonine kinase activity//protein binding//glutaminase activity
POPTR_0001s31850	GO:0006412//GO:0010508	translation//positive regulation of autophagy	GO:0005622//GO:0005840	intracellular//ribosome	GO:0003735	structural constituent of ribosome
POPTR_0001s31880	GO:0015948	methanogenesis	GO:0016020	membrane	GO:0003924//GO:0003723//GO:0016887//GO:0005524//GO:0003724//GO:0005525//GO:0030269	GTPase activity//RNA binding//ATPase activity//ATP binding//RNA helicase activity//GTP binding//tetrahydromethanopterin S-methyltransferase activity
POPTR_0001s31890	N	N	GO:0016020	membrane	GO:0005524//GO:0003724//GO:0005525//GO:0003924//GO:0016887//GO:0003723	ATP binding//RNA helicase activity//GTP binding//GTPase activity//ATPase activity//RNA binding
POPTR_0001s31900	N	N	N	N	GO:0003676	nucleic acid binding
POPTR_0001s31950	GO:0006950//GO:0008152	response to stress//metabolic process	N	N	GO:0016758	transferase activity, transferring hexosyl groups
POPTR_0001s31960	GO:0008152	metabolic process	N	N	GO:0016758	transferase activity, transferring hexosyl groups
POPTR_0001s31970	GO:0006355	regulation of transcription, DNA-dependent	GO:0005634	nucleus	GO:0016765//GO:0003677	transferase activity, transferring alkyl or aryl (other than methyl) groups//DNA binding
POPTR_0001s31980	GO:0006508	proteolysis	N	N	GO:0008236//GO:0004185	serine-type peptidase activity//serine-type carboxypeptidase activity
POPTR_0001s31990	GO:0006464//GO:0035556	protein modification process//intracellular signal transduction	GO:0005634	nucleus	GO:0016151//GO:0046872//GO:0003677//GO:0005506	nickel ion binding//metal ion binding//DNA binding//iron ion binding
POPTR_0001s32000	GO:0008152	metabolic process	N	N	GO:0016758//GO:0030246	transferase activity, transferring hexosyl groups//carbohydrate binding
POPTR_0001s32010	GO:0006302//GO:0006508	double-strand break repair//proteolysis	N	N	GO:0004177//GO:0005515	aminopeptidase activity//protein binding
POPTR_0001s32030	N	N	N	N	GO:0005524//GO:0043531//GO:0005515	ATP binding//ADP binding//protein binding
POPTR_0001s32050	GO:0006355	regulation of transcription, DNA-dependent	N	N	GO:0003700	sequence-specific DNA binding transcription factor activity
POPTR_0001s32070	GO:0009405	pathogenesis	GO:0005576	extracellular region	GO:0019871	sodium channel inhibitor activity
POPTR_0001s32120	GO:0007050	cell cycle arrest	GO:0005634	nucleus	GO:0004861//GO:0008270	cyclin-dependent protein kinase inhibitor activity//zinc ion binding
POPTR_0001s32130	GO:0006412	translation	GO:0005840//GO:0005622	ribosome//intracellular	GO:0003735	structural constituent of ribosome
POPTR_0001s32140	N	N	N	N	GO:0020037	heme binding
POPTR_0001s32150	GO:0019064	viral envelope fusion with host membrane	GO:0019031	viral envelope	GO:0005515	protein binding
POPTR_0001s32160	N	N	N	N	GO:0016779//GO:0046983	nucleotidyltransferase activity//protein dimerization activity
POPTR_0001s32170	GO:0006412	translation	GO:0005840	ribosome	GO:0003735	structural constituent of ribosome
POPTR_0001s32200	N	N	N	N	GO:0003682	chromatin binding
POPTR_0001s32210	GO:0007165	signal transduction	GO:0005578	proteinaceous extracellular matrix	GO:0005509	calcium ion binding
POPTR_0001s32220	GO:0006468	protein phosphorylation	N	N	GO:0005524//GO:0004672	ATP binding//protein kinase activity
POPTR_0001s32240	N	N	GO:0005622	intracellular	GO:0003677	DNA binding
POPTR_0001s32250	GO:0006355	regulation of transcription, DNA-dependent	N	N	GO:0003700	sequence-specific DNA binding transcription factor activity
POPTR_0001s32280	GO:0006511//GO:0006412	ubiquitin-dependent protein catabolic process//translation	GO:0005840//GO:0005622	ribosome//intracellular	GO:0008270//GO:0003735//GO:0004221	zinc ion binding//structural constituent of ribosome//ubiquitin thiolesterase activity
POPTR_0001s32290	N	N	GO:0005634	nucleus	N	N
POPTR_0001s32300	GO:0006481//GO:0006621	C-terminal protein methylation//protein retention in ER lumen	GO:0016021	integral to membrane	GO:0004671//GO:0046923	protein C-terminal S-isoprenylcysteine carboxyl O-methyltransferase activity//ER retention sequence binding
POPTR_0001s32330	GO:0006120//GO:0055085//GO:0055114	mitochondrial electron transport, NADH to ubiquinone//transmembrane transport//oxidation-reduction process	GO:0016020	membrane	GO:0008137	NADH dehydrogenase (ubiquinone) activity
POPTR_0001s32370	N	N	N	N	GO:0046872//GO:0005515	metal ion binding//protein binding
POPTR_0001s32380	GO:0000723	telomere maintenance	N	N	GO:0042802	identical protein binding
POPTR_0001s32390	GO:0055085	transmembrane transport	GO:0016021	integral to membrane	N	N
POPTR_0001s32400	GO:0006886//GO:0006605//GO:0032313	intracellular protein transport//protein targeting//regulation of Rab GTPase activity	GO:0016020	membrane	GO:0005097	Rab GTPase activator activity
POPTR_0001s32420	N	N	GO:0019033	viral tegument	GO:0015035	protein disulfide oxidoreductase activity
POPTR_0001s32460	GO:0006351//GO:0006355	transcription, DNA-dependent//regulation of transcription, DNA-dependent	N	N	GO:0003714	transcription corepressor activity
POPTR_0001s32470	GO:0006508//GO:0015743	proteolysis//malate transport	N	N	GO:0051082//GO:0004197//GO:0016853	unfolded protein binding//cysteine-type endopeptidase activity//isomerase activity
POPTR_0001s32480	GO:0006672//GO:0006508	ceramide metabolic process//proteolysis	GO:0016020//GO:0016021	membrane//integral to membrane	GO:0004190//GO:0016811	aspartic-type endopeptidase activity//hydrolase activity, acting on carbon-nitrogen (but not peptide) bonds, in linear amides
POPTR_0001s32490	GO:0009405//GO:0006418	pathogenesis//tRNA aminoacylation for protein translation	GO:0005576	extracellular region	GO:0000049//GO:0000166//GO:0004812//GO:0005524	tRNA binding//nucleotide binding//aminoacyl-tRNA ligase activity//ATP binding
POPTR_0001s32500	GO:0005985//GO:0046168//GO:0055114//GO:0009058//GO:0009229	sucrose metabolic process//glycerol-3-phosphate catabolic process//oxidation-reduction process//biosynthetic process//thiamine diphosphate biosynthetic process	GO:0005737	cytoplasm	GO:0004788//GO:0003676//GO:0051287//GO:0016616	thiamine diphosphokinase activity//nucleic acid binding//NAD binding//oxidoreductase activity, acting on the CH-OH group of donors, NAD or NADP as acceptor
POPTR_0001s32510	GO:0008152	metabolic process	N	N	GO:0008168//GO:0008757//GO:0003824	methyltransferase activity//S-adenosylmethionine-dependent methyltransferase activity//catalytic activity
POPTR_0001s32520	GO:0015992	proton transport	GO:0016020	membrane	GO:0004427//GO:0009678	inorganic diphosphatase activity//hydrogen-translocating pyrophosphatase activity
POPTR_0001s32550	N	N	GO:0019033	viral tegument	GO:0003676//GO:0008270	nucleic acid binding//zinc ion binding
POPTR_0001s32590	GO:0055085	transmembrane transport	GO:0016021	integral to membrane	GO:0022857	transmembrane transporter activity
POPTR_0001s32600	GO:0006814	sodium ion transport	GO:0016020	membrane	GO:0008508	bile acid:sodium symporter activity
POPTR_0001s32610	GO:0015693	magnesium ion transport	GO:0016020	membrane	GO:0015095	magnesium ion transmembrane transporter activity
POPTR_0001s32620	GO:0009307	DNA restriction-modification system	N	N	GO:0009036//GO:0003677	Type II site-specific deoxyribonuclease activity//DNA binding
POPTR_0001s32630	N	N	N	N	GO:0003676	nucleic acid binding
POPTR_0001s32640	GO:0005975	carbohydrate metabolic process	N	N	GO:0005524//GO:0016773	ATP binding//phosphotransferase activity, alcohol group as acceptor
POPTR_0001s32660	N	N	N	N	GO:0016747	transferase activity, transferring acyl groups other than amino-acyl groups
POPTR_0001s32670	N	N	GO:0009512	cytochrome b6f complex	GO:0009055	electron carrier activity
POPTR_0001s32720	N	N	N	N	GO:0003676	nucleic acid binding
POPTR_0001s32730	GO:0008152//GO:0009058//GO:0055114//GO:0006694//GO:0044237//GO:0045226	metabolic process//biosynthetic process//oxidation-reduction process//steroid biosynthetic process//cellular metabolic process//extracellular polysaccharide biosynthetic process	N	N	GO:0008168//GO:0008831//GO:0016616//GO:0016491//GO:0003854//GO:0050662//GO:0003824	methyltransferase activity//dTDP-4-dehydrorhamnose reductase activity//oxidoreductase activity, acting on the CH-OH group of donors, NAD or NADP as acceptor//oxidoreductase activity//3-beta-hydroxy-delta5-steroid dehydrogenase activity//coenzyme binding//catalytic activity
POPTR_0001s32750	GO:0006139	nucleobase-containing compound metabolic process	N	N	GO:0008408//GO:0003676	3'-5' exonuclease activity//nucleic acid binding
POPTR_0001s32760	GO:0051301//GO:0007049//GO:0006281//GO:0007059	cell division//cell cycle//DNA repair//chromosome segregation	GO:0016021	integral to membrane	GO:0016887//GO:0005524//GO:0008270//GO:0000166//GO:0004518//GO:0003677	ATPase activity//ATP binding//zinc ion binding//nucleotide binding//nuclease activity//DNA binding
POPTR_0001s32770	GO:0009058//GO:0006563//GO:0006544	biosynthetic process//L-serine metabolic process//glycine metabolic process	N	N	GO:0046983//GO:0004372//GO:0030170	protein dimerization activity//glycine hydroxymethyltransferase activity//pyridoxal phosphate binding
POPTR_0001s32780	GO:0019354//GO:0055114//GO:0008652//GO:0006631//GO:0006520//GO:0006813//GO:0009396//GO:0006730//GO:0006779	siroheme biosynthetic process//oxidation-reduction process//cellular amino acid biosynthetic process//fatty acid metabolic process//cellular amino acid metabolic process//potassium ion transport//folic acid-containing compound biosynthetic process//one-carbon metabolic process//porphyrin-containing compound biosynthetic process	N	N	GO:0003857//GO:0016616//GO:0004455//GO:0004013//GO:0048037//GO:0003824//GO:0004471//GO:0016491//GO:0051287//GO:0004488//GO:0043115	3-hydroxyacyl-CoA dehydrogenase activity//oxidoreductase activity, acting on the CH-OH group of donors, NAD or NADP as acceptor//ketol-acid reductoisomerase activity//adenosylhomocysteinase activity//cofactor binding//catalytic activity//malate dehydrogenase (decarboxylating) activity//oxidoreductase activity//NAD binding//methylenetetrahydrofolate dehydrogenase (NADP+) activity//precorrin-2 dehy…
POPTR_0001s32800	GO:0007010	cytoskeleton organization	N	N	GO:0003779	actin binding
POPTR_0001s32810	GO:0007049//GO:0007010//GO:0006355//GO:0006914	cell cycle//cytoskeleton organization//regulation of transcription, DNA-dependent//autophagy	GO:0005634	nucleus	GO:0003700//GO:0043565//GO:0003779	sequence-specific DNA binding transcription factor activity//sequence-specific DNA binding//actin binding
POPTR_0001s32830	N	N	N	N	GO:0008168	methyltransferase activity
POPTR_0001s32880	N	N	N	N	GO:0008430	selenium binding
POPTR_0001s32900	GO:0008152	metabolic process	N	N	GO:0003824	catalytic activity
POPTR_0001s32910	GO:0005975	carbohydrate metabolic process	N	N	GO:0004553	hydrolase activity, hydrolyzing O-glycosyl compounds
POPTR_0001s32930	GO:0006508	proteolysis	N	N	GO:0004197	cysteine-type endopeptidase activity
POPTR_0001s32970	GO:0007601//GO:0015991	visual perception//ATP hydrolysis coupled proton transport	GO:0033180	proton-transporting V-type ATPase, V1 domain	GO:0030553//GO:0015078//GO:0004114	cGMP binding//hydrogen ion transmembrane transporter activity//3',5'-cyclic-nucleotide phosphodiesterase activity
POPTR_0001s32990	GO:0003333	amino acid transmembrane transport	GO:0016020	membrane	GO:0003677//GO:0015171	DNA binding//amino acid transmembrane transporter activity
POPTR_0001s33010	N	N	N	N	GO:0005515	protein binding
POPTR_0001s33030	N	N	GO:0005576	extracellular region	GO:0005515	protein binding
POPTR_0001s33070	N	N	GO:0016021//GO:0005783	integral to membrane//endoplasmic reticulum	N	N
POPTR_0001s33100	GO:0009405	pathogenesis	N	N	N	N
POPTR_0001s33110	GO:0008152	metabolic process	N	N	GO:0016746//GO:0016747	transferase activity, transferring acyl groups//transferase activity, transferring acyl groups other than amino-acyl groups
POPTR_0001s33130	GO:0008152//GO:0009058	metabolic process//biosynthetic process	N	N	GO:0016788//GO:0016787//GO:0016747	hydrolase activity, acting on ester bonds//hydrolase activity//transferase activity, transferring acyl groups other than amino-acyl groups
POPTR_0001s33140	N	N	N	N	GO:0005515	protein binding
POPTR_0001s33160	GO:0006810//GO:0008152	transport//metabolic process	GO:0016021	integral to membrane	GO:0016747//GO:0016787//GO:0015288	transferase activity, transferring acyl groups other than amino-acyl groups//hydrolase activity//porin activity
POPTR_0001s33190	GO:0009058//GO:0008152	biosynthetic process//metabolic process	N	N	GO:0016747//GO:0016787//GO:0016746//GO:0016788	transferase activity, transferring acyl groups other than amino-acyl groups//hydrolase activity//transferase activity, transferring acyl groups//hydrolase activity, acting on ester bonds
POPTR_0001s33200	N	N	N	N	GO:0004112	cyclic-nucleotide phosphodiesterase activity
POPTR_0001s33220	N	N	GO:0019012	virion	GO:0005198	structural molecule activity
POPTR_0001s33260	GO:0006355	regulation of transcription, DNA-dependent	N	N	GO:0003677	DNA binding
POPTR_0001s33270	GO:0006357//GO:0006071	regulation of transcription from RNA polymerase II promoter//glycerol metabolic process	GO:0016592	mediator complex	GO:0008889//GO:0001104	glycerophosphodiester phosphodiesterase activity//RNA polymerase II transcription cofactor activity
POPTR_0001s33290	N	N	GO:0016020	membrane	GO:0008270	zinc ion binding
POPTR_0001s33340	GO:0045454	cell redox homeostasis	N	N	GO:0009055//GO:0015035	electron carrier activity//protein disulfide oxidoreductase activity
POPTR_0001s33350	N	N	N	N	GO:0005515	protein binding
POPTR_0001s33390	N	N	N	N	GO:0016747	transferase activity, transferring acyl groups other than amino-acyl groups
POPTR_0001s33410	N	N	N	N	GO:0005515	protein binding
POPTR_0001s33430	N	N	N	N	GO:0005515	protein binding
POPTR_0001s33450	GO:0006376//GO:0032313	mRNA splice site selection//regulation of Rab GTPase activity	GO:0005685	U1 snRNP	GO:0005097//GO:0003729	Rab GTPase activator activity//mRNA binding
POPTR_0001s33460	GO:0008152	metabolic process	N	N	GO:0016597	amino acid binding
POPTR_0001s33480	GO:0016125	sterol metabolic process	GO:0016021//GO:0005783	integral to membrane//endoplasmic reticulum	GO:0047750	cholestenol delta-isomerase activity
POPTR_0001s33490	GO:0055085	transmembrane transport	N	N	N	N
POPTR_0001s33500	N	N	N	N	GO:0003968//GO:0070008//GO:0016817//GO:0004252//GO:0017111//GO:0004482//GO:0004483	RNA-directed RNA polymerase activity//serine-type exopeptidase activity//hydrolase activity, acting on acid anhydrides//serine-type endopeptidase activity//nucleoside-triphosphatase activity//mRNA (guanine-N7-)-methyltransferase activity//mRNA (nucleoside-2'-O-)-methyltransferase activity
POPTR_0001s33520	GO:0007010//GO:0006506	cytoskeleton organization//GPI anchor biosynthetic process	GO:0005789//GO:0016021	endoplasmic reticulum membrane//integral to membrane	GO:0016758//GO:0003779	transferase activity, transferring hexosyl groups//actin binding
POPTR_0001s33540	GO:0008152	metabolic process	N	N	GO:0016491	oxidoreductase activity
POPTR_0001s33550	GO:0008152	metabolic process	N	N	GO:0016491	oxidoreductase activity
POPTR_0001s33560	GO:0006355	regulation of transcription, DNA-dependent	N	N	GO:0003700//GO:0043565	sequence-specific DNA binding transcription factor activity//sequence-specific DNA binding
POPTR_0001s33600	N	N	N	N	GO:0003677//GO:0046983	DNA binding//protein dimerization activity
POPTR_0001s33620	GO:0009405	pathogenesis	GO:0005576	extracellular region	GO:0005509	calcium ion binding
POPTR_0001s33680	GO:0055114//GO:0006979	oxidation-reduction process//response to oxidative stress	N	N	GO:0020037//GO:0004601	heme binding//peroxidase activity
POPTR_0001s33690	N	N	GO:0005737	cytoplasm	GO:0046872	metal ion binding
POPTR_0001s33700	GO:0006886//GO:0006605	intracellular protein transport//protein targeting	GO:0016020	membrane	N	N
POPTR_0001s33710	GO:0006412	translation	GO:0005622//GO:0005840	intracellular//ribosome	GO:0003735	structural constituent of ribosome
POPTR_0001s33730	GO:0055114//GO:0009186	oxidation-reduction process//deoxyribonucleoside diphosphate metabolic process	N	N	N	N
POPTR_0001s33750	GO:0008152//GO:0006508	metabolic process//proteolysis	GO:0016021	integral to membrane	GO:0016874//GO:0003824//GO:0008233	ligase activity//catalytic activity//peptidase activity
POPTR_0001s33770	N	N	N	N	GO:0003725	double-stranded RNA binding
POPTR_0001s33780	GO:0045040	protein import into mitochondrial outer membrane	GO:0005742	mitochondrial outer membrane translocase complex	N	N
POPTR_0001s33810	GO:0055114//GO:0006520	oxidation-reduction process//cellular amino acid metabolic process	N	N	GO:0020037//GO:0016491//GO:0016705//GO:0005506	heme binding//oxidoreductase activity//oxidoreductase activity, acting on paired donors, with incorporation or reduction of molecular oxygen//iron ion binding
POPTR_0001s33820	GO:0015992	proton transport	GO:0016020	membrane	GO:0004427//GO:0009678	inorganic diphosphatase activity//hydrogen-translocating pyrophosphatase activity
POPTR_0001s33830	GO:0007010	cytoskeleton organization	N	N	GO:0003779	actin binding
POPTR_0001s33840	GO:0006508	proteolysis	GO:0016020	membrane	GO:0004222	metalloendopeptidase activity
POPTR_0001s33850	GO:0055114	oxidation-reduction process	N	N	GO:0009055//GO:0016491//GO:0030151	electron carrier activity//oxidoreductase activity//molybdenum ion binding
POPTR_0001s33870	N	N	N	N	GO:0005524	ATP binding
POPTR_0001s33890	GO:0006367	transcription initiation from RNA polymerase II promoter	GO:0005672	transcription factor TFIIA complex	GO:0005515	protein binding
POPTR_0001s33900	N	N	N	N	GO:0005515	protein binding
POPTR_0001s33910	GO:0006412	translation	GO:0005622//GO:0005840	intracellular//ribosome	GO:0003735	structural constituent of ribosome
POPTR_0001s33920	GO:0006821//GO:0055085	chloride transport//transmembrane transport	GO:0016020	membrane	GO:0030554//GO:0005247	adenyl nucleotide binding//voltage-gated chloride channel activity
POPTR_0001s33930	N	N	N	N	GO:0042626	ATPase activity, coupled to transmembrane movement of substances
POPTR_0001s33940	GO:0031167//GO:0006396	rRNA methylation//RNA processing	N	N	GO:0008168//GO:0008173	methyltransferase activity//RNA methyltransferase activity
POPTR_0001s33950	GO:0006810//GO:0009116//GO:0008152//GO:0015937	transport//nucleoside metabolic process//metabolic process//coenzyme A biosynthetic process	N	N	GO:0016301//GO:0005524//GO:0000166//GO:0016787//GO:0004140//GO:0003677	kinase activity//ATP binding//nucleotide binding//hydrolase activity//dephospho-CoA kinase activity//DNA binding
POPTR_0001s33960	GO:0015886//GO:0017004	heme transport//cytochrome complex assembly	GO:0016021	integral to membrane	GO:0009055//GO:0005507	electron carrier activity//copper ion binding
POPTR_0001s33980	GO:0006629	lipid metabolic process	N	N	N	N
POPTR_0001s34010	GO:0005975	carbohydrate metabolic process	N	N	GO:0016857	racemase and epimerase activity, acting on carbohydrates and derivatives
POPTR_0001s34020	GO:0016998//GO:0006468	cell wall macromolecule catabolic process//protein phosphorylation	N	N	GO:0004672//GO:0005524	protein kinase activity//ATP binding
[truncated: 23,286 more rows]
