# Supplementary material for: Molecular and physiological responses in roots of two full-sib poplars uncover mechanisms that contribute to differences in partial submergence tolerance
Source: Sci Rep. 2018 Aug 27;8:12829. doi: 10.1038/s41598-018-30821-y (PMC6110812; doi:10.1038/s41598-018-30821-y)
Supplement: Supplementary file 6 — Dataset 5 [file 41598_2018_30821_MOESM6_ESM.xls]

## Sheet: Sheet1
Supplementary Table 5. Enriched GO terms
GO_accession	Description	Term_type	Over_represented_pValue	Corrected_pValue	DEG_item	DEG_list	Bg_item	Bg_list	Up numbers	Up_Gene_names	Down numbers	Down_Gene_names
LS1_FL1 vs LS1_CK
GO:0043228	non-membrane-bounded organelle	cellular_component	3.28e-11	7.37e-08	220	4695	475	12947	47	POPTR_0004s15290,POPTR_0005s07340,POPTR_0015s04710,POPTR_0017s14560,POPTR_0011s09190,POPTR_0008s07790,POPTR_0018s07040,POPTR_0002s13780,POPTR_0014s03900,POPTR_0018s10070,POPTR_0018s06080,POPTR_0001s38640,POPTR_0001s37340,POPTR_0010s18580,POPTR_0008s02810,POPTR_0015s00750,POPTR_0018s04840,POPTR_0001s37040,POPTR_0010s15770,POPTR_0002s10030,POPTR_0010s00670,POPTR_0005s14680,POPTR_0005s20910,POPTR_00…	173	POPTR_0008s17560,POPTR_0004s09830,POPTR_0009s15070,POPTR_0006s02230,POPTR_0001s27640,POPTR_0013s14160,POPTR_0004s22700,POPTR_0001s01590,POPTR_0001s34370,POPTR_0003s07240,POPTR_0003s17960,POPTR_0016s06250,POPTR_0018s12330,POPTR_0002s11250,POPTR_0002s18610,POPTR_0010s18850,POPTR_0003s22240,POPTR_0001s17960,POPTR_0010s19380,POPTR_0006s22640,POPTR_0001s41770,POPTR_0012s11020,POPTR_0002s06680,POPTR_00…
GO:0043232	intracellular non-membrane-bounded organelle	cellular_component	3.28e-11	7.37e-08	220	4695	475	12947	47	POPTR_0013s06760,POPTR_0001s22140,POPTR_0001s26030,POPTR_0006s25180,POPTR_0017s10100,POPTR_0011s14630,POPTR_0015s06050,POPTR_0013s00750,POPTR_0011s15170,POPTR_0001s26400,POPTR_0017s11860,POPTR_0005s25700,POPTR_0006s26540,POPTR_0014s14620,POPTR_0010s01290,POPTR_0008s13170,POPTR_0001s32280,POPTR_0019s05620,POPTR_0010s05860,POPTR_0017s02940,POPTR_0001s26980,POPTR_0002s25450,POPTR_0007s13930,POPTR_00…	173	POPTR_0001s32760,POPTR_0003s12690,POPTR_0015s12320,POPTR_0003s09350,POPTR_0013s05490,POPTR_0015s10770,POPTR_0004s21290,POPTR_0012s05670,POPTR_0010s25320,POPTR_0006s08020,POPTR_0001s12630,POPTR_0013s11140,POPTR_0004s02890,POPTR_0789s00200,POPTR_0002s25950,POPTR_0001s05450,POPTR_0010s21180,POPTR_0016s13210,POPTR_0003s05190,POPTR_0005s05120,POPTR_0002s25930,POPTR_0001s26950,POPTR_0003s09920,POPTR_00…
GO:0003735	structural constituent of ribosome	molecular_function	1.61e-09	2.42e-06	124	4695	268	12947	12	POPTR_0001s26400,POPTR_0011s15170,POPTR_0017s11860,POPTR_0005s20910,POPTR_0015s04710,POPTR_0014s03900,POPTR_0002s13780,POPTR_0019s05620,POPTR_0001s32280,POPTR_0001s37340,POPTR_0001s28120,POPTR_0010s05860	112	POPTR_0005s11780,POPTR_0014s05640,POPTR_0007s09770,POPTR_0011s15080,POPTR_0001s26950,POPTR_0008s21180,POPTR_0002s25930,POPTR_0016s02040,POPTR_0001s19180,POPTR_0015s12760,POPTR_0002s19070,POPTR_0009s03210,POPTR_0001s10930,POPTR_0013s09160,POPTR_0005s02610,POPTR_0008s00500,POPTR_0008s06620,POPTR_0016s08710,POPTR_0001s19490,POPTR_0018s14700,POPTR_0006s22630,POPTR_0016s08310,POPTR_0002s14250,POPTR_00…
GO:0005840	ribosome	cellular_component	6.77e-09	7.61e-06	124	4695	272	12947	11	POPTR_0002s13780,POPTR_0014s03900,POPTR_0015s04710,POPTR_0010s05860,POPTR_0001s37340,POPTR_0019s05620,POPTR_0001s32280,POPTR_0017s11860,POPTR_0001s26400,POPTR_0011s15170,POPTR_0005s20910	113	POPTR_0006s13480,POPTR_0012s02440,POPTR_0010s07690,POPTR_0009s07020,POPTR_0010s18850,POPTR_0002s18610,POPTR_0013s06110,POPTR_0010s01500,POPTR_0001s17960,POPTR_0002s24410,POPTR_0012s11020,POPTR_0002s06680,POPTR_0006s22640,POPTR_0010s19380,POPTR_0004s09830,POPTR_0016s00420,POPTR_0008s17560,POPTR_0006s02230,POPTR_0008s14940,POPTR_0009s15070,POPTR_0002s18010,POPTR_0005s05280,POPTR_0015s06660,POPTR_00…
GO:0030529	ribonucleoprotein complex	cellular_component	1.82e-08	1.64e-05	133	4695	296	12947	16	POPTR_0001s28220,POPTR_0001s32280,POPTR_0019s05620,POPTR_0010s05860,POPTR_0011s15170,POPTR_0005s10780,POPTR_0001s26400,POPTR_0017s11860,POPTR_0005s23220,POPTR_0015s04710,POPTR_0012s04280,POPTR_0014s03900,POPTR_0002s13780,POPTR_0001s37340,POPTR_0015s12080,POPTR_0005s20910	117	POPTR_0002s14780,POPTR_0005s05280,POPTR_0015s06660,POPTR_0002s18010,POPTR_0008s14940,POPTR_0016s00420,POPTR_0002s24410,POPTR_0010s01500,POPTR_0009s07020,POPTR_0010s07690,POPTR_0013s06110,POPTR_0012s02440,POPTR_0006s13480,POPTR_0010s00470,POPTR_0006s23060,POPTR_0005s02430,POPTR_0015s11780,POPTR_0008s16840,POPTR_0007s11960,POPTR_0012s09860,POPTR_0003s15960,POPTR_0012s03140,POPTR_0009s02450,POPTR_00…
GO:0005198	structural molecule activity	molecular_function	3.53e-08	2.65e-05	147	4695	328	12947	15	POPTR_0001s41870,POPTR_0001s26400,POPTR_0011s15170,POPTR_0011s04150,POPTR_0017s11860,POPTR_0001s28120,POPTR_0019s05620,POPTR_0001s32280,POPTR_0010s05860,POPTR_0005s20910,POPTR_0011s12720,POPTR_0001s37340,POPTR_0015s04710,POPTR_0002s13780,POPTR_0014s03900	132	POPTR_0004s21290,POPTR_0015s10770,POPTR_0011s05340,POPTR_0015s12320,POPTR_0003s12690,POPTR_0008s07070,POPTR_0005s05120,POPTR_0003s05190,POPTR_0016s13210,POPTR_0002s25950,POPTR_0004s02890,POPTR_0789s00200,POPTR_0013s11140,POPTR_0001s12630,POPTR_0001s19180,POPTR_0011s16520,POPTR_0002s02340,POPTR_0016s02040,POPTR_0007s09770,POPTR_0005s11780,POPTR_0001s26950,POPTR_0002s25930,POPTR_0001s19490,POPTR_00…
GO:0006412	translation	biological_process	2.5e-07	0.00016048	173	4695	395	12947	42	POPTR_0006s13310,POPTR_0010s13240,POPTR_0010s05860,POPTR_0001s28120,POPTR_0002s18810,POPTR_0001s32280,POPTR_0019s05620,POPTR_0013s05360,POPTR_0005s02130,POPTR_0005s14880,POPTR_0007s02530,POPTR_0013s00220,POPTR_0004s09250,POPTR_0011s14350,POPTR_0006s03400,POPTR_0001s42720,POPTR_0017s11860,POPTR_0014s18590,POPTR_0004s07710,POPTR_0011s15170,POPTR_0002s21870,POPTR_0001s26400,POPTR_0010s07720,POPTR_00…	131	POPTR_0015s12460,POPTR_0003s06880,POPTR_0004s06120,POPTR_0005s24700,POPTR_0018s13090,POPTR_0002s04420,POPTR_0030s00470,POPTR_0011s03020,POPTR_0009s02450,POPTR_0012s09860,POPTR_0012s03140,POPTR_0003s15960,POPTR_0007s11960,POPTR_0002s07910,POPTR_0005s02430,POPTR_0010s21430,POPTR_0006s23060,POPTR_0010s00470,POPTR_0010s17020,POPTR_0008s16840,POPTR_0015s11780,POPTR_0010s15510,POPTR_0009s07020,POPTR_00…
GO:0071554	cell wall organization or biogenesis	biological_process	2.81e-06	0.0015827	91	4695	170	12947	24	POPTR_0007s14310,POPTR_0002s20380,POPTR_0014s12180,POPTR_0012s14630,POPTR_0006s15610,POPTR_0009s14380,POPTR_0007s12230,POPTR_0004s19420,POPTR_0002s25790,POPTR_0002s25450,POPTR_0009s14540,POPTR_0002s14640,POPTR_0008s10590,POPTR_0010s08920,POPTR_0018s10300,POPTR_0011s00480,POPTR_0009s12030,POPTR_0004s06420,POPTR_0003s07040,POPTR_0014s06260,POPTR_0011s02650,POPTR_0006s23880,POPTR_0015s01610,POPTR_00…	67	POPTR_0001s05740,POPTR_0214s00210,POPTR_0001s05720,POPTR_0009s14430,POPTR_0003s11080,POPTR_0016s14260,POPTR_0014s14480,POPTR_0002s01960,POPTR_0008s20610,POPTR_0001s47510,POPTR_0007s14290,POPTR_0001s24760,POPTR_0001s07100,POPTR_0003s20330,POPTR_0018s12530,POPTR_0010s15150,POPTR_0008s05720,POPTR_0006s08630,POPTR_0010s25380,POPTR_0002s20370,POPTR_0001s16260,POPTR_0009s03710,POPTR_0002s18760,POPTR_00…
GO:0007017	microtubule-based process	biological_process	4.33e-06	0.0021651	57	4695	91	12947	6	POPTR_0001s28220,POPTR_0017s14560,POPTR_0002s17400,POPTR_0002s25450,POPTR_0003s20720,POPTR_0008s02810	51	POPTR_0011s14970,POPTR_0012s05060,POPTR_0013s05850,POPTR_0004s20220,POPTR_0001s37120,POPTR_0009s15490,POPTR_0006s22720,POPTR_0015s12940,POPTR_0002s11250,POPTR_0004s10680,POPTR_0008s00500,POPTR_0001s37020,POPTR_0007s13870,POPTR_0010s01710,POPTR_0016s00200,POPTR_0001s08200,POPTR_0014s12060,POPTR_0009s08850,POPTR_0018s06400,POPTR_0004s01710,POPTR_0002s02340,POPTR_0001s24020,POPTR_0011s16520,POPTR_00…
LS1_FL7 vs LS1_CK
GO:0071103	DNA conformation change	biological_process	9.6797e-09	2.7733e-05	51	5740	70	12947	18	POPTR_0006s15090,POPTR_0018s07040,POPTR_0014s14630,POPTR_0018s10070,POPTR_0006s26540,POPTR_0005s14680,POPTR_0010s25130,POPTR_0010s23730,POPTR_0001s37040,POPTR_0002s10030,POPTR_0007s10310,POPTR_0005s07340,POPTR_0015s04390,POPTR_0005s25700,POPTR_0012s07090,POPTR_0008s13170,POPTR_0014s14620,POPTR_0001s22320	33	POPTR_0007s14000,POPTR_0009s12440,POPTR_0009s03310,POPTR_0014s09260,POPTR_0002s20090,POPTR_0008s02990,POPTR_0013s14860,POPTR_0369s00200,POPTR_0008s03060,POPTR_0005s25530,POPTR_0010s23720,POPTR_0003s22120,POPTR_0015s07400,POPTR_0010s08740,POPTR_0168s00200,POPTR_0010s11980,POPTR_0011s13490,POPTR_0014s09210,POPTR_0010s25320,POPTR_0005s06810,POPTR_0001s05450,POPTR_0003s22240,POPTR_0004s08390,POPTR_00…
GO:0006325	chromatin organization	biological_process	2.5176e-08	2.7733e-05	96	5740	142	12947	50	POPTR_0007s12130,POPTR_0001s26030,POPTR_0010s18120,POPTR_0004s23750,POPTR_0003s18740,POPTR_0008s13170,POPTR_0012s08570,POPTR_0001s42170,POPTR_0015s09400,POPTR_0004s03960,POPTR_0005s13810,POPTR_0001s07390,POPTR_0005s07340,POPTR_0006s27810,POPTR_0005s25700,POPTR_0005s11920,POPTR_0007s13760,POPTR_0010s23730,POPTR_0007s00210,POPTR_0018s02350,POPTR_0006s15090,POPTR_0018s10070,POPTR_0006s26540,POPTR_00…	46	POPTR_0003s22240,POPTR_0010s07480,POPTR_0001s05450,POPTR_0006s08020,POPTR_0014s11610,POPTR_0005s02660,POPTR_0010s23770,POPTR_0005s24130,POPTR_0002s04720,POPTR_0001s44140,POPTR_0011s13490,POPTR_0013s11910,POPTR_0016s06420,POPTR_0003s10380,POPTR_0168s00200,POPTR_0010s11980,POPTR_0005s06810,POPTR_0014s09210,POPTR_0019s08680,POPTR_0014s15410,POPTR_0005s25530,POPTR_0007s13870,POPTR_0008s02990,POPTR_00…
GO:0071840	cellular component organization or biogenesis	biological_process	2.8201e-08	2.7733e-05	393	5740	715	12947	167	POPTR_0014s18440,POPTR_0011s09190,POPTR_0001s03560,POPTR_0005s11920,POPTR_0007s13760,POPTR_0007s00360,POPTR_0001s40920,POPTR_0001s34380,POPTR_0014s11300,POPTR_0006s27810,POPTR_0005s25700,POPTR_0011s02570,POPTR_0001s37720,POPTR_0002s25450,POPTR_0009s16930,POPTR_0010s16220,POPTR_0012s08570,POPTR_0013s08560,POPTR_0003s08130,POPTR_0015s13240,POPTR_0018s07040,POPTR_0001s28220,POPTR_0005s27150,POPTR_00…	226	POPTR_0017s00860,POPTR_0001s24760,POPTR_0001s06710,POPTR_0009s14410,POPTR_0008s10590,POPTR_0002s08530,POPTR_0009s07150,POPTR_0006s17930,POPTR_0004s10680,POPTR_0006s16220,POPTR_0009s16570,POPTR_0008s08790,POPTR_0011s03040,POPTR_0017s13530,POPTR_0003s10380,POPTR_0001s05740,POPTR_0005s06810,POPTR_0010s15280,POPTR_0014s15410,POPTR_0001s47510,POPTR_0016s05650,POPTR_0001s05450,POPTR_1455s00210,POPTR_00…
GO:0005694	chromosome	cellular_component	3.5975e-08	2.7733e-05	70	5740	101	12947	34	POPTR_0010s01290,POPTR_0015s04390,POPTR_0001s22140,POPTR_0013s06760,POPTR_0014s14630,POPTR_0005s24630,POPTR_0010s00670,POPTR_0018s07040,POPTR_0013s00750,POPTR_0015s13240,POPTR_0009s15710,POPTR_0006s09590,POPTR_0002s10030,POPTR_0001s32760,POPTR_0001s26980,POPTR_0005s14680,POPTR_0005s25700,POPTR_0012s04380,POPTR_0005s07340,POPTR_0007s10310,POPTR_0006s27810,POPTR_0014s14620,POPTR_0008s13170,POPTR_00…	36	POPTR_0010s08740,POPTR_0012s03640,POPTR_0018s10040,POPTR_0001s27120,POPTR_0002s20090,POPTR_0003s09920,POPTR_0014s09260,POPTR_0009s03310,POPTR_0001s23280,POPTR_0007s14000,POPTR_0002s07910,POPTR_0003s22120,POPTR_0018s11100,POPTR_0010s23720,POPTR_0008s03060,POPTR_0369s00200,POPTR_0014s15410,POPTR_0003s09350,POPTR_0005s06810,POPTR_0010s25320,POPTR_0014s09210,POPTR_0011s13490,POPTR_0168s00200,POPTR_00…
GO:0044085	cellular component biogenesis	biological_process	4.5577e-08	2.7733e-05	176	5740	299	12947	71	POPTR_0014s03460,POPTR_0011s02650,POPTR_0018s14460,POPTR_0015s14540,POPTR_0001s40690,POPTR_0012s07090,POPTR_0002s17130,POPTR_0004s11250,POPTR_0022s00810,POPTR_0010s12020,POPTR_0018s07040,POPTR_0007s04730,POPTR_0005s27150,POPTR_0001s28220,POPTR_0006s07850,POPTR_0012s12860,POPTR_0002s23930,POPTR_0015s08860,POPTR_0002s10030,POPTR_0003s12480,POPTR_0003s20820,POPTR_0016s12770,POPTR_0001s37720,POPTR_00…	105	POPTR_0015s04540,POPTR_0014s14480,POPTR_0006s06580,POPTR_0010s15150,POPTR_0013s07700,POPTR_0016s14780,POPTR_0008s00500,POPTR_0003s16720,POPTR_0010s09910,POPTR_0002s24420,POPTR_0005s28030,POPTR_0018s10040,POPTR_0001s23280,POPTR_0007s14000,POPTR_0013s05520,POPTR_0002s20090,POPTR_0002s25970,POPTR_0008s03060,POPTR_0007s04100,POPTR_0010s23720,POPTR_0019s07960,POPTR_0006s05840,POPTR_0003s22120,POPTR_00…
GO:0065004	protein-DNA complex assembly	biological_process	4.735e-08	2.7733e-05	38	5740	53	12947	13	POPTR_0005s25700,POPTR_0012s07090,POPTR_0005s07340,POPTR_0015s04390,POPTR_0008s13170,POPTR_0006s26540,POPTR_0005s03890,POPTR_0018s10070,POPTR_0006s15090,POPTR_0018s07040,POPTR_0002s10030,POPTR_0010s23730,POPTR_0005s14680	25	POPTR_0014s09210,POPTR_0011s13490,POPTR_0010s08740,POPTR_0168s00200,POPTR_0010s11980,POPTR_0010s23770,POPTR_0018s10040,POPTR_0007s03930,POPTR_0005s02660,POPTR_0001s44140,POPTR_0002s04720,POPTR_0005s24130,POPTR_0003s22240,POPTR_0001s05450,POPTR_0008s02990,POPTR_0002s20090,POPTR_0014s09260,POPTR_0009s03310,POPTR_0007s14000,POPTR_0015s07400,POPTR_0003s22120,POPTR_0005s25530,POPTR_0010s23720,POPTR_00…
GO:0071824	protein-DNA complex subunit organization	biological_process	4.735e-08	2.7733e-05	38	5740	53	12947	13	POPTR_0008s13170,POPTR_0005s07340,POPTR_0015s04390,POPTR_0005s25700,POPTR_0012s07090,POPTR_0005s14680,POPTR_0010s23730,POPTR_0002s10030,POPTR_0006s15090,POPTR_0018s07040,POPTR_0005s03890,POPTR_0006s26540,POPTR_0018s10070	25	POPTR_0003s22240,POPTR_0001s05450,POPTR_0010s23770,POPTR_0007s03930,POPTR_0018s10040,POPTR_0005s02660,POPTR_0005s24130,POPTR_0001s44140,POPTR_0002s04720,POPTR_0011s13490,POPTR_0010s11980,POPTR_0010s08740,POPTR_0168s00200,POPTR_0014s09210,POPTR_0005s25530,POPTR_0010s23720,POPTR_0369s00200,POPTR_0008s03060,POPTR_0015s07400,POPTR_0003s22120,POPTR_0014s09260,POPTR_0002s20090,POPTR_0007s14000,POPTR_00…
GO:0032993	protein-DNA complex	cellular_component	5.3731e-08	2.7733e-05	34	5740	47	12947	10	POPTR_0018s07040,POPTR_0006s26540,POPTR_0018s10070,POPTR_0005s14680,POPTR_0002s10030,POPTR_0010s23730,POPTR_0005s07340,POPTR_0015s04390,POPTR_0005s25700,POPTR_0008s13170	24	POPTR_0009s03310,POPTR_0007s14000,POPTR_0002s20090,POPTR_0014s09260,POPTR_0008s02990,POPTR_0008s03060,POPTR_0369s00200,POPTR_0005s25530,POPTR_0010s23720,POPTR_0003s22120,POPTR_0010s08740,POPTR_0010s11980,POPTR_0168s00200,POPTR_0012s03640,POPTR_0011s13490,POPTR_0014s09210,POPTR_0001s05450,POPTR_0003s22240,POPTR_0001s44140,POPTR_0002s04720,POPTR_0005s24130,POPTR_0010s23770,POPTR_0018s10040,POPTR_00…
GO:0051276	chromosome organization	biological_process	5.5478e-08	2.7733e-05	114	5740	173	12947	59	POPTR_0008s13170,POPTR_0012s08570,POPTR_0001s42170,POPTR_0007s12130,POPTR_0010s15770,POPTR_0010s18120,POPTR_0004s23750,POPTR_0001s26030,POPTR_0003s18740,POPTR_0016s12770,POPTR_0005s25700,POPTR_0015s09400,POPTR_0005s07340,POPTR_0004s03960,POPTR_0012s04380,POPTR_0005s13810,POPTR_0001s07390,POPTR_0006s27810,POPTR_0010s06730,POPTR_0010s23730,POPTR_0005s11920,POPTR_0007s13760,POPTR_0006s26540,POPTR_00…	55	POPTR_0010s23770,POPTR_0006s08020,POPTR_0005s02660,POPTR_0014s11610,POPTR_0005s24130,POPTR_0001s00710,POPTR_0001s44140,POPTR_0002s04720,POPTR_0003s22240,POPTR_0001s05450,POPTR_0010s07480,POPTR_0001s35040,POPTR_0014s09210,POPTR_0019s08680,POPTR_0005s06810,POPTR_0016s07150,POPTR_0014s15410,POPTR_0011s13490,POPTR_0003s10380,POPTR_0013s11910,POPTR_0016s06420,POPTR_0010s01550,POPTR_0010s11980,POPTR_01…
GO:0000785	chromatin	cellular_component	6.4641e-08	2.9082e-05	44	5740	61	12947	19	POPTR_0001s00550,POPTR_0006s26540,POPTR_0018s10070,POPTR_0018s07040,POPTR_0013s00750,POPTR_0018s02350,POPTR_0010s23730,POPTR_0009s15710,POPTR_0002s10030,POPTR_0005s14680,POPTR_0010s01290,POPTR_0005s25700,POPTR_0006s27810,POPTR_0015s04390,POPTR_0005s07340,POPTR_0008s13170,POPTR_0001s26030,POPTR_0013s06760,POPTR_0010s15770	25	POPTR_0008s02990,POPTR_0007s14000,POPTR_0009s03310,POPTR_0014s09260,POPTR_0002s20090,POPTR_0003s09920,POPTR_0003s22120,POPTR_0369s00200,POPTR_0008s03060,POPTR_0018s11100,POPTR_0010s23720,POPTR_0005s25530,POPTR_0014s09210,POPTR_0010s11980,POPTR_0168s00200,POPTR_0010s08740,POPTR_0011s13490,POPTR_0005s24130,POPTR_0002s04720,POPTR_0001s44140,POPTR_0018s10040,POPTR_0005s02660,POPTR_0010s23770,POPTR_00…
GO:0006334	nucleosome assembly	biological_process	7.8161e-08	2.9304e-05	37	5740	52	12947	12	POPTR_0012s07090,POPTR_0005s25700,POPTR_0015s04390,POPTR_0005s07340,POPTR_0008s13170,POPTR_0018s10070,POPTR_0006s26540,POPTR_0018s07040,POPTR_0006s15090,POPTR_0010s23730,POPTR_0002s10030,POPTR_0005s14680	25	POPTR_0014s09210,POPTR_0010s08740,POPTR_0168s00200,POPTR_0010s11980,POPTR_0011s13490,POPTR_0005s24130,POPTR_0002s04720,POPTR_0001s44140,POPTR_0007s03930,POPTR_0018s10040,POPTR_0005s02660,POPTR_0010s23770,POPTR_0001s05450,POPTR_0003s22240,POPTR_0008s02990,POPTR_0007s14000,POPTR_0009s03310,POPTR_0014s09260,POPTR_0002s20090,POPTR_0003s22120,POPTR_0015s07400,POPTR_0369s00200,POPTR_0008s03060,POPTR_00…
GO:0034728	nucleosome organization	biological_process	7.8161e-08	2.9304e-05	37	5740	52	12947	12	POPTR_0018s07040,POPTR_0006s15090,POPTR_0018s10070,POPTR_0006s26540,POPTR_0005s14680,POPTR_0010s23730,POPTR_0002s10030,POPTR_0015s04390,POPTR_0005s07340,POPTR_0012s07090,POPTR_0005s25700,POPTR_0008s13170	25	POPTR_0014s09260,POPTR_0002s20090,POPTR_0007s14000,POPTR_0009s03310,POPTR_0008s02990,POPTR_0010s23720,POPTR_0005s25530,POPTR_0369s00200,POPTR_0008s03060,POPTR_0015s07400,POPTR_0003s22120,POPTR_0011s13490,POPTR_0010s11980,POPTR_0010s08740,POPTR_0168s00200,POPTR_0014s09210,POPTR_0003s22240,POPTR_0001s05450,POPTR_0018s10040,POPTR_0005s02660,POPTR_0007s03930,POPTR_0010s23770,POPTR_0005s24130,POPTR_00…
GO:0000786	nucleosome	cellular_component	8.5824e-08	2.9702e-05	33	5740	46	12947	10	POPTR_0005s25700,POPTR_0015s04390,POPTR_0005s07340,POPTR_0008s13170,POPTR_0018s10070,POPTR_0006s26540,POPTR_0018s07040,POPTR_0010s23730,POPTR_0002s10030,POPTR_0005s14680	23	POPTR_0014s09210,POPTR_0168s00200,POPTR_0010s08740,POPTR_0010s11980,POPTR_0011s13490,POPTR_0005s24130,POPTR_0002s04720,POPTR_0001s44140,POPTR_0018s10040,POPTR_0005s02660,POPTR_0010s23770,POPTR_0001s05450,POPTR_0003s22240,POPTR_0008s02990,POPTR_0007s14000,POPTR_0009s03310,POPTR_0014s09260,POPTR_0002s20090,POPTR_0003s22120,POPTR_0369s00200,POPTR_0008s03060,POPTR_0005s25530,POPTR_0010s23720
GO:0044427	chromosomal part	cellular_component	1.4595e-07	4.6901e-05	52	5740	75	12947	22	POPTR_0008s13170,POPTR_0013s06760,POPTR_0010s15770,POPTR_0001s26030,POPTR_0005s25700,POPTR_0010s01290,POPTR_0005s07340,POPTR_0015s04390,POPTR_0012s04380,POPTR_0006s27810,POPTR_0001s22140,POPTR_0010s23730,POPTR_0009s15710,POPTR_0002s10030,POPTR_0005s14680,POPTR_0018s10070,POPTR_0006s26540,POPTR_0001s00550,POPTR_0018s02350,POPTR_0011s09190,POPTR_0018s07040,POPTR_0013s00750	30	POPTR_0010s23770,POPTR_0005s02660,POPTR_0018s10040,POPTR_0006s08020,POPTR_0005s24130,POPTR_0001s44140,POPTR_0002s04720,POPTR_0003s22240,POPTR_0001s05450,POPTR_0014s09210,POPTR_0003s09350,POPTR_0011s13490,POPTR_0012s03640,POPTR_0168s00200,POPTR_0010s08740,POPTR_0010s11980,POPTR_0003s22120,POPTR_0018s11100,POPTR_0010s23720,POPTR_0005s25530,POPTR_0369s00200,POPTR_0008s03060,POPTR_0008s02990,POPTR_00…
GO:0016491	oxidoreductase activity	molecular_function	1.8816e-07	5.6436e-05	591	5740	1160	12947	154	POPTR_0012s03970,POPTR_0005s08780,POPTR_0006s13990,POPTR_0002s07290,POPTR_0018s12060,POPTR_0011s00650,POPTR_0014s17560,POPTR_0006s28760,POPTR_0542s00210,POPTR_0010s24020,POPTR_0022s00360,POPTR_0015s09760,POPTR_0002s19260,POPTR_0009s11180,POPTR_0001s26420,POPTR_0001s17370,POPTR_0025s00450,POPTR_0008s14400,POPTR_0019s10040,POPTR_0003s12820,POPTR_0018s02400,POPTR_0010s12600,POPTR_0015s15430,POPTR_00…	437	POPTR_0011s16200,POPTR_0013s10050,POPTR_0005s05230,POPTR_0016s07490,POPTR_0005s27830,POPTR_0006s06900,POPTR_0019s07810,POPTR_0011s00810,POPTR_0018s07120,POPTR_0017s06550,POPTR_0018s06060,POPTR_0008s08440,POPTR_0016s06630,POPTR_0014s12870,POPTR_0001s46670,POPTR_0006s05710,POPTR_0009s04830,POPTR_0001s46650,POPTR_0012s14670,POPTR_0008s13870,POPTR_0001s17580,POPTR_0006s27820,POPTR_0002s17900,POPTR_00…
GO:0031497	chromatin assembly	biological_process	2.3777e-07	6.6858e-05	37	5740	53	12947	12	POPTR_0015s04390,POPTR_0005s07340,POPTR_0005s25700,POPTR_0012s07090,POPTR_0008s13170,POPTR_0018s07040,POPTR_0006s15090,POPTR_0018s10070,POPTR_0006s26540,POPTR_0005s14680,POPTR_0010s23730,POPTR_0002s10030	25	POPTR_0010s11980,POPTR_0168s00200,POPTR_0010s08740,POPTR_0011s13490,POPTR_0014s09210,POPTR_0001s05450,POPTR_0003s22240,POPTR_0005s24130,POPTR_0002s04720,POPTR_0001s44140,POPTR_0018s10040,POPTR_0007s03930,POPTR_0005s02660,POPTR_0010s23770,POPTR_0007s14000,POPTR_0009s03310,POPTR_0014s09260,POPTR_0002s20090,POPTR_0008s02990,POPTR_0369s00200,POPTR_0008s03060,POPTR_0010s23720,POPTR_0005s25530,POPTR_00…
GO:0006323	DNA packaging	biological_process	4.4103e-07	0.00011672	38	5740	55	12947	12	POPTR_0008s13170,POPTR_0012s07090,POPTR_0005s25700,POPTR_0005s07340,POPTR_0015s04390,POPTR_0002s10030,POPTR_0010s23730,POPTR_0005s14680,POPTR_0018s10070,POPTR_0006s26540,POPTR_0006s15090,POPTR_0018s07040	26	POPTR_0010s23770,POPTR_0018s10040,POPTR_0007s03930,POPTR_0005s02660,POPTR_0001s44140,POPTR_0002s04720,POPTR_0005s24130,POPTR_0004s08390,POPTR_0003s22240,POPTR_0001s05450,POPTR_0014s09210,POPTR_0011s13490,POPTR_0010s08740,POPTR_0010s11980,POPTR_0168s00200,POPTR_0015s07400,POPTR_0003s22120,POPTR_0005s25530,POPTR_0010s23720,POPTR_0008s03060,POPTR_0369s00200,POPTR_0008s02990,POPTR_0002s20090,POPTR_00…
GO:0006333	chromatin assembly or disassembly	biological_process	8.9549e-07	0.00022382	48	5740	71	12947	22	POPTR_0001s00550,POPTR_0018s10070,POPTR_0006s26540,POPTR_0018s02350,POPTR_0006s15090,POPTR_0018s07040,POPTR_0013s00750,POPTR_0002s10030,POPTR_0010s23730,POPTR_0005s14680,POPTR_0005s25700,POPTR_0012s07090,POPTR_0010s01290,POPTR_0006s27810,POPTR_0008s02950,POPTR_0005s07340,POPTR_0015s04390,POPTR_0004s12470,POPTR_0008s13170,POPTR_0013s06760,POPTR_0010s18120,POPTR_0001s26030	26	POPTR_0008s02990,POPTR_0009s03310,POPTR_0007s14000,POPTR_0003s09920,POPTR_0002s20090,POPTR_0014s09260,POPTR_0003s22120,POPTR_0015s07400,POPTR_0008s03060,POPTR_0369s00200,POPTR_0010s23720,POPTR_0005s25530,POPTR_0014s09210,POPTR_0010s11980,POPTR_0168s00200,POPTR_0010s08740,POPTR_0011s13490,POPTR_0001s44140,POPTR_0002s04720,POPTR_0005s24130,POPTR_0010s23770,POPTR_0018s10040,POPTR_0007s03930,POPTR_00…
GO:0044036	cell wall macromolecule metabolic process	biological_process	1.1913e-06	0.00028209	43	5740	57	12947	11	POPTR_0007s12230,POPTR_0010s06730,POPTR_0025s00450,POPTR_0010s08920,POPTR_0002s25790,POPTR_0004s19420,POPTR_0016s13330,POPTR_0006s15610,POPTR_0011s02650,POPTR_0009s14540,POPTR_0016s12770	32	POPTR_0014s03940,POPTR_0005s21030,POPTR_0002s08530,POPTR_0012s13770,POPTR_0014s07390,POPTR_0002s18760,POPTR_0002s01960,POPTR_0010s23750,POPTR_0011s01470,POPTR_0014s02980,POPTR_0013s10230,POPTR_0017s00860,POPTR_0014s10740,POPTR_0002s25970,POPTR_0014s06590,POPTR_0009s14430,POPTR_0001s34020,POPTR_0009s14410,POPTR_0002s24790,POPTR_0004s10500,POPTR_0002s24420,POPTR_0009s01210,POPTR_0001s36950,POPTR_00…
GO:0044723	single-organism carbohydrate metabolic process	biological_process	1.5995e-06	0.00035981	199	5740	336	12947	72	POPTR_0012s14700,POPTR_0001s10270,POPTR_0001s37450,POPTR_0007s00700,POPTR_0008s00310,POPTR_0006s11400,POPTR_0008s17940,POPTR_0025s00740,POPTR_0005s16310,POPTR_0010s11670,POPTR_0011s02650,POPTR_0004s00550,POPTR_0013s09030,POPTR_0006s11860,POPTR_0004s19760,POPTR_0017s10670,POPTR_0015s06950,POPTR_0018s00570,POPTR_0010s16140,POPTR_0005s24790,POPTR_0002s25790,POPTR_0003s12430,POPTR_0010s07540,POPTR_00…	127	POPTR_0011s16060,POPTR_0002s00660,POPTR_0008s08410,POPTR_0014s10560,POPTR_0017s12470,POPTR_0008s14360,POPTR_0003s11190,POPTR_0002s25970,POPTR_0002s10110,POPTR_0005s16910,POPTR_0011s07040,POPTR_0013s03700,POPTR_0004s10880,POPTR_0014s06400,POPTR_0001s19130,POPTR_0010s26170,POPTR_0012s01570,POPTR_0005s21360,POPTR_0016s01490,POPTR_0003s13540,POPTR_0001s33930,POPTR_0014s14480,POPTR_0009s08520,POPTR_00…
GO:0016616	oxidoreductase activity, acting on the CH-OH group of donors, NAD or NADP as acceptor	molecular_function	2.2123e-06	0.00047397	78	5740	116	12947	22	POPTR_0002s20570,POPTR_0004s04370,POPTR_0011s05250,POPTR_0008s11910,POPTR_0005s00750,POPTR_0001s19050,POPTR_0001s14970,POPTR_0004s21440,POPTR_0013s03080,POPTR_0018s08250,POPTR_0017s13640,POPTR_0009s09950,POPTR_0009s17090,POPTR_0001s40920,POPTR_0016s08130,POPTR_0001s44120,POPTR_0019s10040,POPTR_0011s16630,POPTR_0016s02120,POPTR_0001s03670,POPTR_0018s09500,POPTR_0001s35080	56	POPTR_0006s02530,POPTR_0009s09870,POPTR_0016s02390,POPTR_0003s12000,POPTR_0005s25110,POPTR_0002s00660,POPTR_0014s06400,POPTR_0004s10880,POPTR_0001s26360,POPTR_0002s16480,POPTR_0013s07700,POPTR_0009s08520,POPTR_0017s10710,POPTR_0012s08230,POPTR_0006s23050,POPTR_0001s34880,POPTR_0002s00570,POPTR_0003s13540,POPTR_0001s06170,POPTR_0008s16670,POPTR_0002s14270,POPTR_0006s19240,POPTR_0006s04550,POPTR_00…
GO:0016614	oxidoreductase activity, acting on CH-OH group of donors	molecular_function	2.5671e-06	0.00052496	88	5740	134	12947	26	POPTR_0006s04170,POPTR_0001s40920,POPTR_0001s44120,POPTR_0016s08130,POPTR_0019s10040,POPTR_0009s17090,POPTR_0009s09950,POPTR_0016s02120,POPTR_0001s03670,POPTR_0018s09500,POPTR_0001s35080,POPTR_0011s16630,POPTR_0008s11910,POPTR_0002s26130,POPTR_0011s05250,POPTR_0005s00750,POPTR_0002s20570,POPTR_0004s04370,POPTR_0018s08250,POPTR_0018s00570,POPTR_0013s03080,POPTR_0004s24310,POPTR_0017s13640,POPTR_00…	62	POPTR_0001s24380,POPTR_0005s27830,POPTR_0006s25280,POPTR_0013s10050,POPTR_0008s13850,POPTR_0004s07320,POPTR_0007s14510,POPTR_0002s13630,POPTR_0006s19300,POPTR_0008s16920,POPTR_0003s11050,POPTR_0011s03430,POPTR_0001s38560,POPTR_0001s08570,POPTR_0002s12890,POPTR_0001s29310,POPTR_0001s10460,POPTR_0192s00210,POPTR_0018s10950,POPTR_0004s03030,POPTR_0192s00240,POPTR_0002s03500,POPTR_0015s04730,POPTR_00…
GO:0071554	cell wall organization or biogenesis	biological_process	2.7643e-06	0.00054071	105	5740	170	12947	21	POPTR_0002s14640,POPTR_0010s06730,POPTR_0025s00450,POPTR_0010s08920,POPTR_0007s14310,POPTR_0002s25790,POPTR_0006s23880,POPTR_0015s01610,POPTR_0018s10300,POPTR_0016s12770,POPTR_0009s14540,POPTR_0002s25450,POPTR_0007s12230,POPTR_0012s14630,POPTR_0004s06420,POPTR_0009s12030,POPTR_0004s19420,POPTR_0016s13330,POPTR_0014s06260,POPTR_0011s02650,POPTR_0006s15610	84	POPTR_0002s08530,POPTR_0014s03940,POPTR_0005s21030,POPTR_0018s06820,POPTR_0008s08790,POPTR_0014s07150,POPTR_0002s18760,POPTR_0014s10740,POPTR_0017s00860,POPTR_0001s41210,POPTR_0018s06400,POPTR_0001s24760,POPTR_0008s20610,POPTR_0011s01470,POPTR_0214s00200,POPTR_0014s02980,POPTR_0009s14410,POPTR_0001s34020,POPTR_0014s12180,POPTR_0008s10590,POPTR_0006s25420,POPTR_0019s08170,POPTR_0004s10500,POPTR_00…
GO:0048037	cofactor binding	molecular_function	3.8991e-06	0.00073092	220	5740	383	12947	70	POPTR_0001s21950,POPTR_0006s11980,POPTR_0010s16120,POPTR_0001s03670,POPTR_0001s35080,POPTR_0018s08910,POPTR_0002s11520,POPTR_0001s44120,POPTR_0001s46390,POPTR_0015s01250,POPTR_0019s10040,POPTR_0009s17090,POPTR_0009s09950,POPTR_0015s15430,POPTR_0001s14360,POPTR_0005s04960,POPTR_0001s06460,POPTR_0004s24310,POPTR_0018s00570,POPTR_0011s17000,POPTR_0001s16300,POPTR_0012s10630,POPTR_0008s00700,POPTR_00…	150	POPTR_0004s23980,POPTR_0013s12730,POPTR_0011s16350,POPTR_0001s38080,POPTR_0001s26020,POPTR_0008s09390,POPTR_0006s02170,POPTR_0123s00200,POPTR_0001s32770,POPTR_0002s08650,POPTR_0014s13020,POPTR_0008s15130,POPTR_0017s01690,POPTR_0010s17530,POPTR_0001s46990,POPTR_0017s01410,POPTR_0017s08600,POPTR_0006s25830,POPTR_0001s11070,POPTR_0016s03990,POPTR_0001s46120,POPTR_0011s16380,POPTR_0010s21420,POPTR_00…
GO:0005976	polysaccharide metabolic process	biological_process	5.7487e-06	0.0010345	108	5740	168	12947	27	POPTR_0004s19760,POPTR_0016s13330,POPTR_0003s11300,POPTR_0002s20570,POPTR_0008s20870,POPTR_0005s23150,POPTR_0002s23730,POPTR_0018s10300,POPTR_0002s20340,POPTR_0002s06120,POPTR_0016s12770,POPTR_0001s44430,POPTR_0002s25450,POPTR_0010s10300,POPTR_0006s07060,POPTR_0002s06130,POPTR_0002s25790,POPTR_0006s23880,POPTR_0015s11140,POPTR_0003s12430,POPTR_0010s07540,POPTR_0002s16070,POPTR_0016s08130,POPTR_00…	81	POPTR_0003s11080,POPTR_0013s08150,POPTR_0003s14340,POPTR_0006s23050,POPTR_0014s14480,POPTR_0006s23650,POPTR_0007s14290,POPTR_0013s00710,POPTR_0003s21690,POPTR_0002s06270,POPTR_0010s15150,POPTR_0013s09550,POPTR_0014s16990,POPTR_0002s24420,POPTR_0006s19240,POPTR_0005s28030,POPTR_0004s11700,POPTR_0006s00610,POPTR_0011s16060,POPTR_0014s11030,POPTR_0002s00660,POPTR_0008s17420,POPTR_0017s00370,POPTR_00…
GO:0043933	macromolecular complex subunit organization	biological_process	8.8981e-06	0.0014389	109	5740	188	12947	36	POPTR_0001s47370,POPTR_0034s00260,POPTR_0008s13170,POPTR_0018s12580,POPTR_0005s07340,POPTR_0381s00200,POPTR_0002s25450,POPTR_1455s00200,POPTR_0005s25700,POPTR_0006s08310,POPTR_0009s14220,POPTR_0009s11000,POPTR_0010s23730,POPTR_0006s15090,POPTR_0016s12740,POPTR_0017s06400,POPTR_0005s03890,POPTR_0006s26540,POPTR_0018s10070,POPTR_0001s03560,POPTR_0010s12020,POPTR_0019s05950,POPTR_0015s04390,POPTR_00…	73	POPTR_0003s22240,POPTR_0005s12280,POPTR_0002s18630,POPTR_1455s00210,POPTR_0001s05450,POPTR_0008s09150,POPTR_0015s12940,POPTR_0006s09610,POPTR_0005s02660,POPTR_0010s23770,POPTR_0002s04720,POPTR_0001s44140,POPTR_0005s24130,POPTR_0003s12690,POPTR_0006s27820,POPTR_0011s13490,POPTR_0004s18090,POPTR_0168s00200,POPTR_0010s11980,POPTR_0006s08850,POPTR_0007s12000,POPTR_0010s15280,POPTR_0009s08850,POPTR_00…
GO:0050662	coenzyme binding	molecular_function	8.9498e-06	0.0014389	167	5740	282	12947	52	POPTR_0005s00770,POPTR_0005s16180,POPTR_0011s04220,POPTR_0011s16630,POPTR_0001s11860,POPTR_0010s18120,POPTR_0018s09500,POPTR_0016s02120,POPTR_0006s13990,POPTR_0016s08130,POPTR_0012s12180,POPTR_0004s21440,POPTR_0015s10330,POPTR_0001s19050,POPTR_0001s14970,POPTR_0012s01860,POPTR_0018s08250,POPTR_0002s04220,POPTR_0016s12760,POPTR_0011s16390,POPTR_0022s00360,POPTR_0015s10920,POPTR_0013s02060,POPTR_00…	115	POPTR_0008s08340,POPTR_0002s17900,POPTR_0017s10630,POPTR_0011s16310,POPTR_0001s46650,POPTR_0001s46640,POPTR_0010s18360,POPTR_0001s46740,POPTR_0001s46670,POPTR_0003s15810,POPTR_0011s16400,POPTR_0010s15200,POPTR_0008s08440,POPTR_0001s46710,POPTR_0010s25670,POPTR_0018s10950,POPTR_0002s03500,POPTR_0009s12090,POPTR_0018s07120,POPTR_1734s00200,POPTR_0006s19300,POPTR_0011s03430,POPTR_0008s10020,POPTR_00…
GO:0065003	macromolecular complex assembly	biological_process	8.955e-06	0.0014389	102	5740	175	12947	34	POPTR_0016s12740,POPTR_0017s06400,POPTR_0005s03890,POPTR_0018s10070,POPTR_0006s26540,POPTR_0001s03560,POPTR_0006s15090,POPTR_0010s23730,POPTR_0009s11000,POPTR_0009s14220,POPTR_0006s08310,POPTR_1455s00200,POPTR_0005s25700,POPTR_0005s07340,POPTR_0008s13170,POPTR_0018s12580,POPTR_0001s47370,POPTR_0034s00260,POPTR_0009s09740,POPTR_0013s08250,POPTR_0001s28220,POPTR_0007s04730,POPTR_0018s07040,POPTR_00…	68	POPTR_0001s46870,POPTR_0014s06560,POPTR_0014s06290,POPTR_0008s02990,POPTR_0018s13970,POPTR_0001s06710,POPTR_0011s16520,POPTR_0008s20610,POPTR_0002s11250,POPTR_0009s16570,POPTR_0003s08430,POPTR_0017s11740,POPTR_0005s25530,POPTR_0009s07150,POPTR_0007s12000,POPTR_0010s15280,POPTR_0009s08850,POPTR_0014s09210,POPTR_0010s15510,POPTR_0006s07540,POPTR_0003s17150,POPTR_0006s27820,POPTR_0011s13490,POPTR_00…
GO:0005623	cell	cellular_component	2.0636e-05	0.0030947	1928	5740	4130	12947	982	POPTR_0001s02180,POPTR_0014s14620,POPTR_0004s04170,POPTR_0010s05860,POPTR_0005s12700,POPTR_0002s10970,POPTR_0010s11480,POPTR_0002s08470,POPTR_0003s15040,POPTR_0001s02910,POPTR_0001s07510,POPTR_0006s25040,POPTR_0001s07390,POPTR_0016s03330,POPTR_0017s11860,POPTR_0381s00200,POPTR_0007s06780,POPTR_0010s17850,POPTR_0018s11500,POPTR_0008s04150,POPTR_0001s17020,POPTR_0010s04350,POPTR_0018s09130,POPTR_00…	946	POPTR_0006s09610,POPTR_0003s17250,POPTR_0015s12940,POPTR_0014s09560,POPTR_0003s07720,POPTR_0010s07480,POPTR_0014s02700,POPTR_0001s06160,POPTR_0002s04010,POPTR_0009s08850,POPTR_0005s21210,POPTR_0006s23840,POPTR_0006s14100,POPTR_0012s07370,POPTR_0013s10050,POPTR_0011s04750,POPTR_0002s11730,POPTR_0001s32250,POPTR_0004s15390,POPTR_0016s05560,POPTR_0018s09570,POPTR_0014s15490,POPTR_0008s11630,POPTR_00…
GO:0044464	cell part	cellular_component	2.0636e-05	0.0030947	1928	5740	4130	12947	982	POPTR_0014s17900,POPTR_0002s07520,POPTR_0011s00660,POPTR_0003s11300,POPTR_0006s14020,POPTR_0002s01000,POPTR_0009s10620,POPTR_0014s06630,POPTR_0012s13880,POPTR_0006s09670,POPTR_0001s41660,POPTR_0013s05810,POPTR_0015s12710,POPTR_0004s21440,POPTR_0018s00820,POPTR_0001s04110,POPTR_0015s06290,POPTR_0004s12470,POPTR_0010s20700,POPTR_0010s13620,POPTR_0010s14010,POPTR_0003s10540,POPTR_0006s08390,POPTR_00…	946	POPTR_0008s05950,POPTR_0014s06590,POPTR_0018s12300,POPTR_0010s23540,POPTR_0006s10710,POPTR_0016s01160,POPTR_0010s03970,POPTR_0002s25950,POPTR_0010s21110,POPTR_0003s07690,POPTR_0004s07640,POPTR_0002s05970,POPTR_0010s10920,POPTR_0013s07610,POPTR_0012s10260,POPTR_0006s11840,POPTR_0002s01960,POPTR_0004s21720,POPTR_0004s06460,POPTR_0002s00970,POPTR_0022s00880,POPTR_0013s05850,POPTR_0006s23810,POPTR_00…
GO:0044262	cellular carbohydrate metabolic process	biological_process	2.6762e-05	0.003884	121	5740	197	12947	29	POPTR_0013s09030,POPTR_0016s12570,POPTR_0004s19760,POPTR_0015s05240,POPTR_0016s13330,POPTR_0003s11300,POPTR_0012s14700,POPTR_0002s20570,POPTR_0025s00740,POPTR_0005s23150,POPTR_0002s23730,POPTR_0018s10300,POPTR_0002s20340,POPTR_0002s25450,POPTR_0001s44430,POPTR_0016s12770,POPTR_0002s06120,POPTR_0010s10300,POPTR_0006s07060,POPTR_0002s25790,POPTR_0002s06130,POPTR_0015s11140,POPTR_0003s12430,POPTR_00…	92	POPTR_0014s14480,POPTR_0001s02190,POPTR_0006s23050,POPTR_0013s08150,POPTR_0003s11080,POPTR_0009s08520,POPTR_0006s23650,POPTR_0002s06270,POPTR_0010s15150,POPTR_0003s21690,POPTR_0013s00710,POPTR_0016s06640,POPTR_0006s06300,POPTR_0014s16990,POPTR_0015s08530,POPTR_0013s09550,POPTR_0002s14270,POPTR_0006s19240,POPTR_0002s24420,POPTR_0004s11700,POPTR_0008s16670,POPTR_0006s00610,POPTR_0010s15800,POPTR_00…
GO:0042546	cell wall biogenesis	biological_process	3.2575e-05	0.0045799	28	5740	34	12947	6	POPTR_0025s00450,POPTR_0016s13330,POPTR_0010s06730,POPTR_0011s02650,POPTR_0002s25450,POPTR_0016s12770	22	POPTR_0005s28030,POPTR_0019s08170,POPTR_0010s09910,POPTR_0002s24420,POPTR_0002s24790,POPTR_0005s21030,POPTR_0006s11810,POPTR_0002s10220,POPTR_0001s36950,POPTR_0015s07100,POPTR_0002s01960,POPTR_0009s01210,POPTR_0001s07130,POPTR_0014s14480,POPTR_0018s06400,POPTR_0013s08150,POPTR_0017s00860,POPTR_0014s02980,POPTR_0017s11190,POPTR_0001s07100,POPTR_0010s15150,POPTR_0002s25970
GO:0022607	cellular component assembly	biological_process	3.7919e-05	0.0051696	118	5740	210	12947	42	POPTR_0018s12580,POPTR_0008s13170,POPTR_0034s00260,POPTR_0001s47370,POPTR_0005s25700,POPTR_1455s00200,POPTR_0003s20820,POPTR_0005s07340,POPTR_0009s11000,POPTR_0010s23730,POPTR_0014s11300,POPTR_0009s14220,POPTR_0006s08310,POPTR_0011s12460,POPTR_0001s03560,POPTR_0004s23140,POPTR_0017s06400,POPTR_0016s12740,POPTR_0005s03890,POPTR_0006s26540,POPTR_0018s10070,POPTR_0006s15090,POPTR_0011s09190,POPTR_00…	76	POPTR_0001s44140,POPTR_0002s04720,POPTR_0003s12690,POPTR_0005s24130,POPTR_0015s12940,POPTR_0010s23770,POPTR_0005s02660,POPTR_0006s09610,POPTR_0015s07100,POPTR_0001s05450,POPTR_0001s35040,POPTR_1455s00210,POPTR_0002s18630,POPTR_0005s12280,POPTR_0003s22240,POPTR_0006s07540,POPTR_0003s17150,POPTR_0007s12000,POPTR_0010s15280,POPTR_0014s09210,POPTR_0010s15510,POPTR_0009s08850,POPTR_0001s16980,POPTR_00…
GO:0016043	cellular component organization	biological_process	4.0967e-05	0.005421	328	5740	616	12947	139	POPTR_0001s42170,POPTR_0008s13170,POPTR_0004s23750,POPTR_0002s08470,POPTR_0381s00200,POPTR_0015s09400,POPTR_0001s07390,POPTR_0006s25180,POPTR_0002s02500,POPTR_0011s12460,POPTR_0004s23140,POPTR_0001s00550,POPTR_0006s23880,POPTR_0006s26540,POPTR_0016s12740,POPTR_0007s00210,POPTR_0018s06280,POPTR_0019s05950,POPTR_0014s16820,POPTR_0013s06760,POPTR_0010s01290,POPTR_0015s04390,POPTR_0012s14630,POPTR_00…	189	POPTR_0002s04720,POPTR_0006s08020,POPTR_0006s09610,POPTR_0014s11610,POPTR_0010s25380,POPTR_0015s12940,POPTR_0010s07480,POPTR_0016s14260,POPTR_0003s22240,POPTR_0013s01860,POPTR_0003s04610,POPTR_0009s08850,POPTR_0010s15510,POPTR_0014s06170,POPTR_0010s11980,POPTR_0006s27820,POPTR_0003s08430,POPTR_0002s11250,POPTR_0018s06820,POPTR_0008s02990,POPTR_0004s20220,POPTR_0010s26180,POPTR_0001s10930,POPTR_00…
GO:0044264	cellular polysaccharide metabolic process	biological_process	4.8828e-05	0.0062764	96	5740	152	12947	24	POPTR_0002s06120,POPTR_0016s12770,POPTR_0002s25450,POPTR_0001s44430,POPTR_0002s20340,POPTR_0018s10300,POPTR_0010s10300,POPTR_0002s25790,POPTR_0002s06130,POPTR_0015s11140,POPTR_0006s07060,POPTR_0010s07540,POPTR_0016s08130,POPTR_0001s07800,POPTR_0010s06730,POPTR_0001s34380,POPTR_0025s00450,POPTR_0003s12430,POPTR_0016s13330,POPTR_0004s19760,POPTR_0002s20570,POPTR_0003s11300,POPTR_0002s23730,POPTR_00…	72	POPTR_0001s46570,POPTR_0001s04970,POPTR_0007s14570,POPTR_0010s21420,POPTR_0017s11190,POPTR_0005s22510,POPTR_0008s10090,POPTR_0009s17100,POPTR_0015s01470,POPTR_0009s01210,POPTR_0007s07120,POPTR_0015s07100,POPTR_0001s36950,POPTR_0006s05110,POPTR_0013s02050,POPTR_0003s09580,POPTR_0002s10220,POPTR_0004s02030,POPTR_0002s24790,POPTR_0010s16420,POPTR_0005s12280,POPTR_0006s16380,POPTR_0011s12080,POPTR_00…
GO:0034622	cellular macromolecular complex assembly	biological_process	6.2921e-05	0.0078634	95	5740	168	12947	31	POPTR_0018s07040,POPTR_0003s11300,POPTR_0013s08250,POPTR_0009s09740,POPTR_0007s04730,POPTR_0005s14680,POPTR_0002s10030,POPTR_0015s04390,POPTR_0014s03460,POPTR_0012s07090,POPTR_0001s40690,POPTR_0015s14540,POPTR_0019s05950,POPTR_0010s12020,POPTR_0006s15090,POPTR_0017s06400,POPTR_0016s12740,POPTR_0005s03890,POPTR_0006s26540,POPTR_0018s10070,POPTR_0001s03560,POPTR_0009s14220,POPTR_0006s08310,POPTR_00…	64	POPTR_0001s27960,POPTR_0002s20090,POPTR_0014s09260,POPTR_0009s03310,POPTR_0013s05520,POPTR_0007s14000,POPTR_0014s06590,POPTR_0018s01790,POPTR_0010s23720,POPTR_0007s04100,POPTR_0008s03060,POPTR_0369s00200,POPTR_0002s07910,POPTR_0015s07400,POPTR_0003s22120,POPTR_0019s04950,POPTR_0006s05840,POPTR_0010s08740,POPTR_0002s02340,POPTR_0006s06580,POPTR_0003s16720,POPTR_0008s00500,POPTR_0016s14780,POPTR_00…
LS2_FL1 vs LS2_CK
GO:0043228	non-membrane-bounded organelle	cellular_component	5.9464e-11	1.3376e-07	199	4190	475	12947	35	POPTR_0018s07040,POPTR_0013s06760,POPTR_0013s00750,POPTR_0001s32280,POPTR_0018s04840,POPTR_0015s06050,POPTR_0006s26540,POPTR_0007s13930,POPTR_0010s15770,POPTR_0002s13780,POPTR_0017s02940,POPTR_0004s16940,POPTR_0006s25180,POPTR_0005s14680,POPTR_0010s22090,POPTR_0011s15170,POPTR_0001s34380,POPTR_0001s22140,POPTR_0011s09190,POPTR_0001s02000,POPTR_0002s10030,POPTR_0001s37340,POPTR_0015s00750,POPTR_00…	164	POPTR_0001s23280,POPTR_0009s07150,POPTR_0001s10030,POPTR_0001s26060,POPTR_0002s04420,POPTR_0015s12760,POPTR_0014s12210,POPTR_0008s21180,POPTR_0010s21180,POPTR_0002s25950,POPTR_0015s06660,POPTR_0010s19380,POPTR_0011s14970,POPTR_0010s25320,POPTR_0016s13210,POPTR_0005s02430,POPTR_0004s06800,POPTR_0002s06680,POPTR_0015s12460,POPTR_0002s05870,POPTR_0003s04610,POPTR_0014s16860,POPTR_0006s08020,POPTR_00…
GO:0043232	intracellular non-membrane-bounded organelle	cellular_component	5.9464e-11	1.3376e-07	199	4190	475	12947	35	POPTR_0001s02000,POPTR_0002s10030,POPTR_0015s00750,POPTR_0001s37340,POPTR_0001s22140,POPTR_0011s09190,POPTR_0005s07340,POPTR_0001s28220,POPTR_0010s01290,POPTR_0015s04710,POPTR_0001s38640,POPTR_0005s25700,POPTR_0008s02810,POPTR_0017s11860,POPTR_0001s26030,POPTR_0019s05620,POPTR_0001s26400,POPTR_0008s07790,POPTR_0006s26540,POPTR_0007s13930,POPTR_0015s06050,POPTR_0001s32280,POPTR_0018s04840,POPTR_00…	164	POPTR_0010s21910,POPTR_0014s15410,POPTR_0369s00200,POPTR_0018s14700,POPTR_0005s15580,POPTR_0017s11740,POPTR_0007s11880,POPTR_0168s00200,POPTR_0001s12630,POPTR_0010s18810,POPTR_0008s17110,POPTR_0013s06110,POPTR_0010s01500,POPTR_0006s09610,POPTR_0008s01380,POPTR_0007s13440,POPTR_0006s02230,POPTR_0006s20710,POPTR_0008s16840,POPTR_0006s20870,POPTR_0009s03030,POPTR_0012s14470,POPTR_0013s14160,POPTR_00…
GO:0005840	ribosome	cellular_component	3.7875e-09	4.8698e-06	113	4190	272	12947	11	POPTR_0015s04710,POPTR_0011s15170,POPTR_0001s34380,POPTR_0004s16940,POPTR_0001s26400,POPTR_0019s05620,POPTR_0017s11860,POPTR_0001s37340,POPTR_0002s13780,POPTR_0001s32280,POPTR_0001s02000	102	POPTR_0011s15080,POPTR_0001s31210,POPTR_0004s09830,POPTR_0002s25930,POPTR_0013s11140,POPTR_0015s10770,POPTR_0007s09770,POPTR_0002s18010,POPTR_0017s01690,POPTR_0008s05970,POPTR_0018s13090,POPTR_0015s08820,POPTR_0012s03140,POPTR_0012s02440,POPTR_0011s07200,POPTR_0010s25170,POPTR_0008s00500,POPTR_0010s00470,POPTR_0002s25050,POPTR_0006s23060,POPTR_0008s06620,POPTR_0005s05120,POPTR_0005s11780,POPTR_00…
GO:0003735	structural constituent of ribosome	molecular_function	4.3297e-09	4.8698e-06	111	4190	268	12947	10	POPTR_0001s37340,POPTR_0002s13780,POPTR_0001s02000,POPTR_0001s32280,POPTR_0015s04710,POPTR_0011s15170,POPTR_0017s11860,POPTR_0019s05620,POPTR_0001s26400,POPTR_0004s16940	101	POPTR_0010s01500,POPTR_0013s06110,POPTR_0010s07690,POPTR_0008s17110,POPTR_0007s13440,POPTR_0008s01380,POPTR_0030s00470,POPTR_0006s02230,POPTR_0013s01830,POPTR_0005s02610,POPTR_0009s03210,POPTR_0008s16840,POPTR_0002s19070,POPTR_0010s21910,POPTR_0009s15070,POPTR_0018s03610,POPTR_0010s25740,POPTR_0018s14700,POPTR_0005s15580,POPTR_0007s11880,POPTR_0005s02430,POPTR_0002s06680,POPTR_0002s05870,POPTR_00…
GO:0030529	ribonucleoprotein complex	cellular_component	5.6258e-09	5.0621e-06	122	4190	296	12947	14	POPTR_0001s26400,POPTR_0004s16940,POPTR_0019s05620,POPTR_0017s11860,POPTR_0015s04710,POPTR_0011s15170,POPTR_0001s28220,POPTR_0001s34380,POPTR_0001s32280,POPTR_0001s02000,POPTR_0015s12080,POPTR_0001s37340,POPTR_0002s13780,POPTR_0005s23220	108	POPTR_0001s19180,POPTR_0002s24410,POPTR_0005s05280,POPTR_0002s18610,POPTR_0016s14650,POPTR_0018s14210,POPTR_0003s05190,POPTR_0011s15380,POPTR_0012s11020,POPTR_0016s08310,POPTR_0009s07020,POPTR_0015s11780,POPTR_0003s06880,POPTR_0010s24760,POPTR_0016s00420,POPTR_0016s02040,POPTR_0006s22640,POPTR_0001s26950,POPTR_0008s17560,POPTR_0011s07080,POPTR_0018s13700,POPTR_0015s10650,POPTR_1243s00200,POPTR_00…
GO:0005198	structural molecule activity	molecular_function	3.5432e-08	2.6568e-05	133	4190	328	12947	14	POPTR_0002s13780,POPTR_0001s32280,POPTR_0011s15170,POPTR_0001s15220,POPTR_0004s16940,POPTR_0001s37340,POPTR_0001s41870,POPTR_0011s12720,POPTR_0001s02000,POPTR_0015s04710,POPTR_0019s05620,POPTR_0001s26400,POPTR_0011s04150,POPTR_0017s11860	119	POPTR_0013s01830,POPTR_0005s02610,POPTR_0009s03210,POPTR_0002s19070,POPTR_0010s07690,POPTR_0030s00470,POPTR_0005s02430,POPTR_0002s06680,POPTR_0015s12460,POPTR_0002s05870,POPTR_0009s02450,POPTR_0018s03610,POPTR_0009s15070,POPTR_0010s25740,POPTR_0013s14390,POPTR_0008s21180,POPTR_0002s25950,POPTR_0015s06660,POPTR_0010s19380,POPTR_0016s13210,POPTR_0009s07150,POPTR_0001s10030,POPTR_0001s26060,POPTR_00…
GO:0006412	translation	biological_process	1.0952e-07	7.0391e-05	158	4190	395	12947	37	POPTR_0006s03400,POPTR_0018s09780,POPTR_0018s09430,POPTR_0001s31510,POPTR_0007s02520,POPTR_0001s37340,POPTR_0004s09250,POPTR_0013s00220,POPTR_0013s00230,POPTR_0001s02000,POPTR_0007s02530,POPTR_0006s13310,POPTR_0019s05620,POPTR_0001s26400,POPTR_0017s11860,POPTR_0019s08960,POPTR_0002s21870,POPTR_0010s13240,POPTR_0015s04710,POPTR_0008s17100,POPTR_0005s26650,POPTR_0010s07720,POPTR_0018s09760,POPTR_00…	121	POPTR_0002s14780,POPTR_0010s17020,POPTR_0001s34370,POPTR_0004s21290,POPTR_0003s17960,POPTR_0010s13280,POPTR_0007s11430,POPTR_0022s00880,POPTR_0004s16240,POPTR_0013s01520,POPTR_0012s09860,POPTR_0003s15660,POPTR_0012s14470,POPTR_0003s07240,POPTR_0006s02230,POPTR_0008s16840,POPTR_0013s06110,POPTR_0010s01500,POPTR_0022s00410,POPTR_0008s17110,POPTR_0008s01380,POPTR_0007s13440,POPTR_0007s11880,POPTR_00…
GO:0007017	microtubule-based process	biological_process	8.4153e-07	0.00047326	55	4190	91	12947	3	POPTR_0003s20720,POPTR_0008s02810,POPTR_0001s28220	52	POPTR_0001s37120,POPTR_0001s23280,POPTR_0001s08200,POPTR_0016s07850,POPTR_0004s16970,POPTR_0009s07150,POPTR_0002s11120,POPTR_0004s15300,POPTR_0013s05850,POPTR_0006s20870,POPTR_0015s12940,POPTR_0001s37020,POPTR_0004s20220,POPTR_0014s12060,POPTR_0001s09410,POPTR_0011s14970,POPTR_0001s24020,POPTR_0006s20950,POPTR_0019s07960,POPTR_0001s27960,POPTR_0014s06290,POPTR_0002s04220,POPTR_0013s02150,POPTR_00…
GO:0016614	oxidoreductase activity, acting on CH-OH group of donors	molecular_function	1.5796e-06	0.00078964	72	4190	134	12947	26	POPTR_0001s40920,POPTR_0018s10940,POPTR_0001s03670,POPTR_0004s24310,POPTR_0016s08130,POPTR_0019s10040,POPTR_0016s02120,POPTR_0017s13640,POPTR_0010s07980,POPTR_0009s09950,POPTR_0002s20570,POPTR_0005s00750,POPTR_0001s44120,POPTR_0001s14970,POPTR_0004s10880,POPTR_0018s08250,POPTR_0008s16920,POPTR_0018s00570,POPTR_0002s26130,POPTR_0013s03080,POPTR_0006s04170,POPTR_0001s14840,POPTR_0015s04730,POPTR_00…	46	POPTR_0011s03430,POPTR_0001s24380,POPTR_0002s16480,POPTR_0017s10630,POPTR_0002s12890,POPTR_0001s38560,POPTR_0904s00200,POPTR_0002s00570,POPTR_0009s06290,POPTR_0004s06400,POPTR_0018s10950,POPTR_0002s03500,POPTR_0010s21420,POPTR_0010s17520,POPTR_0192s00210,POPTR_0004s03030,POPTR_0018s08790,POPTR_0016s03990,POPTR_0014s06400,POPTR_0001s35080,POPTR_0010s18080,POPTR_0004s07320,POPTR_0001s10460,POPTR_00…
GO:0016616	oxidoreductase activity, acting on the CH-OH group of donors, NAD or NADP as acceptor	molecular_function	9.1667e-06	0.0041241	62	4190	116	12947	20	POPTR_0001s14910,POPTR_0005s00750,POPTR_0001s44120,POPTR_0001s14970,POPTR_0004s04370,POPTR_0004s10880,POPTR_0001s14840,POPTR_0015s04730,POPTR_0009s09950,POPTR_0002s20570,POPTR_0011s05250,POPTR_0019s10040,POPTR_0016s02120,POPTR_0017s13640,POPTR_0016s08130,POPTR_0013s03080,POPTR_0001s03670,POPTR_0018s08250,POPTR_0001s40920,POPTR_0018s10940	42	POPTR_0001s10460,POPTR_0005s25110,POPTR_0009s08520,POPTR_0005s27830,POPTR_0001s46990,POPTR_0001s08570,POPTR_0001s35080,POPTR_0010s18080,POPTR_0004s07320,POPTR_0010s18360,POPTR_0004s03030,POPTR_0018s08790,POPTR_0001s46120,POPTR_0014s06400,POPTR_0192s00210,POPTR_0009s06290,POPTR_0018s10950,POPTR_0002s03500,POPTR_0010s21420,POPTR_0007s14510,POPTR_0001s38560,POPTR_0013s07700,POPTR_0009s09870,POPTR_09…
GO:0000226	microtubule cytoskeleton organization	biological_process	1.5905e-05	0.0065053	22	4190	28	12947	1	POPTR_0001s28220	21	POPTR_0014s15410,POPTR_0007s13870,POPTR_0013s05850,POPTR_0006s20870,POPTR_0004s10680,POPTR_0004s01710,POPTR_0001s23280,POPTR_0002s11120,POPTR_0006s08020,POPTR_0001s32760,POPTR_0008s00500,POPTR_0016s00200,POPTR_0019s07960,POPTR_0010s18810,POPTR_0009s15490,POPTR_0014s06290,POPTR_0002s04220,POPTR_0015s12940,POPTR_0018s06400,POPTR_0004s20220,POPTR_0014s06560
LS2_FL7 vs LS2_CK
GO:0071103	DNA conformation change	biological_process	1.0737e-07	0.00013283	48	5515	70	12947	17	POPTR_0006s15090,POPTR_0006s26540,POPTR_0018s10070,POPTR_0010s23730,POPTR_0014s14620,POPTR_0001s37040,POPTR_0001s22320,POPTR_0008s13170,POPTR_0005s07340,POPTR_0007s10310,POPTR_0018s07040,POPTR_0012s07090,POPTR_0005s25700,POPTR_0007s13930,POPTR_0005s14680,POPTR_0010s25130,POPTR_0014s14630	31	POPTR_0013s14860,POPTR_0008s02990,POPTR_0010s25320,POPTR_0007s03930,POPTR_0003s22120,POPTR_0009s12440,POPTR_0168s00200,POPTR_0005s25530,POPTR_0014s09210,POPTR_0005s02660,POPTR_0369s00200,POPTR_0008s03060,POPTR_0010s23720,POPTR_0001s27120,POPTR_0007s14000,POPTR_0011s13490,POPTR_0010s08740,POPTR_0001s05450,POPTR_0012s05670,POPTR_0014s09260,POPTR_0014s11610,POPTR_0005s11740,POPTR_0002s04720,POPTR_00…
GO:0006325	chromatin organization	biological_process	1.1454e-07	0.00013283	92	5515	142	12947	48	POPTR_0005s14680,POPTR_0008s16240,POPTR_0003s08130,POPTR_0004s23750,POPTR_0015s09400,POPTR_0001s11900,POPTR_0005s25700,POPTR_0006s27810,POPTR_0002s09610,POPTR_0008s13170,POPTR_0018s02350,POPTR_0014s12530,POPTR_0013s14800,POPTR_0002s25920,POPTR_0001s00550,POPTR_0018s10070,POPTR_0001s26030,POPTR_0007s12130,POPTR_0010s01290,POPTR_0006s13750,POPTR_0006s15090,POPTR_0004s14100,POPTR_0007s13930,POPTR_00…	44	POPTR_0013s11910,POPTR_0010s23770,POPTR_0005s24130,POPTR_0018s11100,POPTR_0003s10380,POPTR_0010s11980,POPTR_0003s04350,POPTR_0003s22240,POPTR_0016s06420,POPTR_0006s24700,POPTR_0014s11610,POPTR_0005s11740,POPTR_0001s05450,POPTR_0006s29060,POPTR_0007s14000,POPTR_0015s10770,POPTR_0011s13490,POPTR_0009s17200,POPTR_0005s02660,POPTR_0008s03060,POPTR_0019s07960,POPTR_0168s00200,POPTR_0005s25530,POPTR_00…
GO:0071840	cellular component organization or biogenesis	biological_process	1.5623e-07	0.00013283	376	5515	715	12947	164	POPTR_0001s00550,POPTR_0015s14540,POPTR_0018s10070,POPTR_0002s17400,POPTR_0015s08860,POPTR_0014s12750,POPTR_0002s23930,POPTR_0001s47370,POPTR_0009s09740,POPTR_0003s08130,POPTR_0005s14680,POPTR_0009s03450,POPTR_0381s00200,POPTR_0002s09060,POPTR_0007s12210,POPTR_0014s12530,POPTR_0016s12740,POPTR_0002s09610,POPTR_0001s17400,POPTR_0002s10840,POPTR_0007s00210,POPTR_0019s07170,POPTR_0008s05660,POPTR_00…	212	POPTR_0003s20330,POPTR_0006s29060,POPTR_0214s00210,POPTR_0019s07960,POPTR_0002s07910,POPTR_0001s36950,POPTR_0002s25970,POPTR_0006s13670,POPTR_0001s33930,POPTR_0001s46570,POPTR_0012s02170,POPTR_0011s15280,POPTR_0008s02990,POPTR_0014s06290,POPTR_0009s14380,POPTR_0016s06250,POPTR_0018s06150,POPTR_0014s06170,POPTR_0006s24700,POPTR_0001s06590,POPTR_0019s09140,POPTR_0017s13530,POPTR_0003s11080,POPTR_00…
GO:0006333	chromatin assembly or disassembly	biological_process	1.659e-07	0.00013283	48	5515	71	12947	22	POPTR_0010s23730,POPTR_0018s10070,POPTR_0010s18120,POPTR_0013s06760,POPTR_0001s00550,POPTR_0006s15090,POPTR_0010s01290,POPTR_0001s26030,POPTR_0013s00750,POPTR_0008s02950,POPTR_0006s26540,POPTR_0004s12470,POPTR_0012s07090,POPTR_0006s27810,POPTR_0005s25700,POPTR_0007s13930,POPTR_0005s14680,POPTR_0018s02350,POPTR_0008s13170,POPTR_0002s09610,POPTR_0005s07340,POPTR_0018s07040	26	POPTR_0369s00200,POPTR_0008s03060,POPTR_0005s02660,POPTR_0010s23720,POPTR_0007s14000,POPTR_0011s13490,POPTR_0007s03930,POPTR_0008s02990,POPTR_0003s22120,POPTR_0005s25530,POPTR_0014s09210,POPTR_0168s00200,POPTR_0001s44140,POPTR_0003s09920,POPTR_0003s04350,POPTR_0010s11980,POPTR_0003s22240,POPTR_0010s23770,POPTR_0005s24130,POPTR_0001s05450,POPTR_0010s08740,POPTR_0014s09260,POPTR_0005s11740,POPTR_00…
GO:0043169	cation binding	molecular_function	2.0441e-07	0.00013283	1001	5515	2116	12947	423	POPTR_0001s31490,POPTR_0015s11680,POPTR_0019s07730,POPTR_0001s22320,POPTR_0006s11790,POPTR_0007s13760,POPTR_0004s09680,POPTR_0008s11050,POPTR_0010s23550,POPTR_0002s07890,POPTR_0016s14510,POPTR_0008s19780,POPTR_0010s10300,POPTR_0015s01160,POPTR_0004s14300,POPTR_0008s12470,POPTR_0002s03300,POPTR_0018s02680,POPTR_0012s06420,POPTR_0014s14620,POPTR_0012s05730,POPTR_0006s09670,POPTR_0008s08740,POPTR_00…	578	POPTR_0019s05810,POPTR_0006s19080,POPTR_0016s08120,POPTR_0014s03660,POPTR_0002s18230,POPTR_0015s00620,POPTR_0004s09710,POPTR_0014s02160,POPTR_0004s18140,POPTR_0015s09920,POPTR_0010s19090,POPTR_0016s11500,POPTR_0011s11850,POPTR_0008s12460,POPTR_0015s08720,POPTR_0001s27700,POPTR_0012s07370,POPTR_0001s21260,POPTR_0004s01110,POPTR_0007s11320,POPTR_0009s04720,POPTR_0002s10110,POPTR_0015s01950,POPTR_00…
GO:0000785	chromatin	cellular_component	2.1434e-07	0.00013283	42	5515	61	12947	18	POPTR_0001s26030,POPTR_0013s00750,POPTR_0006s26540,POPTR_0010s01290,POPTR_0001s00550,POPTR_0010s23730,POPTR_0018s10070,POPTR_0013s06760,POPTR_0018s07040,POPTR_0018s02350,POPTR_0008s13170,POPTR_0005s07340,POPTR_0010s15770,POPTR_0009s15710,POPTR_0005s14680,POPTR_0007s13930,POPTR_0006s27810,POPTR_0005s25700	24	POPTR_0003s22120,POPTR_0014s09210,POPTR_0005s25530,POPTR_0168s00200,POPTR_0008s02990,POPTR_0007s14000,POPTR_0011s13490,POPTR_0008s03060,POPTR_0369s00200,POPTR_0005s02660,POPTR_0010s23720,POPTR_0018s10040,POPTR_0001s05450,POPTR_0010s08740,POPTR_0002s04720,POPTR_0005s11740,POPTR_0014s09260,POPTR_0018s11100,POPTR_0010s23770,POPTR_0005s24130,POPTR_0001s44140,POPTR_0003s09920,POPTR_0003s22240,POPTR_00…
GO:0031497	chromatin assembly	biological_process	2.1676e-07	0.00013283	36	5515	53	12947	11	POPTR_0006s26540,POPTR_0006s15090,POPTR_0018s10070,POPTR_0010s23730,POPTR_0018s07040,POPTR_0005s07340,POPTR_0008s13170,POPTR_0007s13930,POPTR_0005s14680,POPTR_0005s25700,POPTR_0012s07090	25	POPTR_0168s00200,POPTR_0005s25530,POPTR_0014s09210,POPTR_0003s22120,POPTR_0008s02990,POPTR_0007s03930,POPTR_0011s13490,POPTR_0007s14000,POPTR_0010s23720,POPTR_0005s02660,POPTR_0369s00200,POPTR_0008s03060,POPTR_0018s10040,POPTR_0012s05670,POPTR_0005s11740,POPTR_0002s04720,POPTR_0014s09260,POPTR_0010s08740,POPTR_0001s05450,POPTR_0005s24130,POPTR_0010s23770,POPTR_0003s22240,POPTR_0003s04350,POPTR_00…
GO:0032993	protein-DNA complex	cellular_component	2.8225e-07	0.00013283	32	5515	47	12947	9	POPTR_0007s13930,POPTR_0005s14680,POPTR_0005s25700,POPTR_0018s07040,POPTR_0005s07340,POPTR_0008s13170,POPTR_0010s23730,POPTR_0018s10070,POPTR_0006s26540	23	POPTR_0012s03640,POPTR_0005s24130,POPTR_0010s23770,POPTR_0003s22240,POPTR_0010s11980,POPTR_0001s44140,POPTR_0018s10040,POPTR_0002s04720,POPTR_0005s11740,POPTR_0014s09260,POPTR_0001s05450,POPTR_0010s08740,POPTR_0011s13490,POPTR_0007s14000,POPTR_0010s23720,POPTR_0008s03060,POPTR_0369s00200,POPTR_0005s02660,POPTR_0005s25530,POPTR_0014s09210,POPTR_0168s00200,POPTR_0003s22120,POPTR_0008s02990
GO:0044427	chromosomal part	cellular_component	3.0953e-07	0.00013283	50	5515	75	12947	21	POPTR_0010s15770,POPTR_0007s13930,POPTR_0005s14680,POPTR_0009s15710,POPTR_0006s27810,POPTR_0005s25700,POPTR_0018s07040,POPTR_0001s22140,POPTR_0008s13170,POPTR_0018s02350,POPTR_0005s07340,POPTR_0001s00550,POPTR_0018s10070,POPTR_0005s10490,POPTR_0010s23730,POPTR_0011s09190,POPTR_0013s06760,POPTR_0013s00750,POPTR_0001s26030,POPTR_0006s26540,POPTR_0010s01290	29	POPTR_0005s24130,POPTR_0010s23770,POPTR_0018s11100,POPTR_0012s03640,POPTR_0003s09920,POPTR_0001s44140,POPTR_0010s11980,POPTR_0003s22240,POPTR_0018s10040,POPTR_0001s23280,POPTR_0009s01170,POPTR_0010s08740,POPTR_0001s05450,POPTR_0003s09350,POPTR_0014s09260,POPTR_0005s11740,POPTR_0002s04720,POPTR_0011s13490,POPTR_0007s14000,POPTR_0005s02660,POPTR_0369s00200,POPTR_0008s03060,POPTR_0010s23720,POPTR_00…
GO:0006334	nucleosome assembly	biological_process	3.2477e-07	0.00013283	35	5515	52	12947	11	POPTR_0006s15090,POPTR_0006s26540,POPTR_0018s10070,POPTR_0010s23730,POPTR_0008s13170,POPTR_0005s07340,POPTR_0018s07040,POPTR_0012s07090,POPTR_0005s25700,POPTR_0007s13930,POPTR_0005s14680	24	POPTR_0008s02990,POPTR_0007s03930,POPTR_0003s22120,POPTR_0168s00200,POPTR_0014s09210,POPTR_0005s25530,POPTR_0005s02660,POPTR_0008s03060,POPTR_0369s00200,POPTR_0010s23720,POPTR_0007s14000,POPTR_0011s13490,POPTR_0010s08740,POPTR_0001s05450,POPTR_0005s11740,POPTR_0002s04720,POPTR_0014s09260,POPTR_0018s10040,POPTR_0001s44140,POPTR_0003s04350,POPTR_0003s22240,POPTR_0010s11980,POPTR_0010s23770,POPTR_00…
GO:0034728	nucleosome organization	biological_process	3.2477e-07	0.00013283	35	5515	52	12947	11	POPTR_0018s10070,POPTR_0010s23730,POPTR_0006s26540,POPTR_0006s15090,POPTR_0005s14680,POPTR_0007s13930,POPTR_0012s07090,POPTR_0005s25700,POPTR_0018s07040,POPTR_0008s13170,POPTR_0005s07340	24	POPTR_0011s13490,POPTR_0007s14000,POPTR_0005s02660,POPTR_0369s00200,POPTR_0008s03060,POPTR_0010s23720,POPTR_0003s22120,POPTR_0168s00200,POPTR_0005s25530,POPTR_0014s09210,POPTR_0008s02990,POPTR_0007s03930,POPTR_0010s23770,POPTR_0005s24130,POPTR_0001s44140,POPTR_0010s11980,POPTR_0003s04350,POPTR_0003s22240,POPTR_0018s10040,POPTR_0010s08740,POPTR_0001s05450,POPTR_0014s09260,POPTR_0005s11740,POPTR_00…
GO:0006323	DNA packaging	biological_process	3.9078e-07	0.00014651	37	5515	55	12947	11	POPTR_0005s07340,POPTR_0008s13170,POPTR_0018s07040,POPTR_0005s25700,POPTR_0012s07090,POPTR_0005s14680,POPTR_0007s13930,POPTR_0006s15090,POPTR_0006s26540,POPTR_0018s10070,POPTR_0010s23730	26	POPTR_0012s05670,POPTR_0014s09260,POPTR_0005s11740,POPTR_0002s04720,POPTR_0010s08740,POPTR_0001s05450,POPTR_0018s10040,POPTR_0010s11980,POPTR_0003s04350,POPTR_0003s22240,POPTR_0004s08390,POPTR_0001s44140,POPTR_0005s24130,POPTR_0010s23770,POPTR_0008s02990,POPTR_0007s03930,POPTR_0168s00200,POPTR_0005s25530,POPTR_0014s09210,POPTR_0003s22120,POPTR_0010s23720,POPTR_0005s02660,POPTR_0369s00200,POPTR_00…
GO:0000786	nucleosome	cellular_component	4.5298e-07	0.00015677	31	5515	46	12947	9	POPTR_0008s13170,POPTR_0005s07340,POPTR_0018s07040,POPTR_0006s26540,POPTR_0010s23730,POPTR_0018s10070,POPTR_0005s25700,POPTR_0005s14680,POPTR_0007s13930	22	POPTR_0001s05450,POPTR_0010s08740,POPTR_0002s04720,POPTR_0005s11740,POPTR_0014s09260,POPTR_0008s02990,POPTR_0003s22120,POPTR_0018s10040,POPTR_0014s09210,POPTR_0005s25530,POPTR_0168s00200,POPTR_0369s00200,POPTR_0008s03060,POPTR_0001s44140,POPTR_0005s02660,POPTR_0003s22240,POPTR_0010s11980,POPTR_0010s23720,POPTR_0010s23770,POPTR_0007s14000,POPTR_0011s13490,POPTR_0005s24130
GO:0051276	chromosome organization	biological_process	7.146e-07	0.00022964	108	5515	173	12947	55	POPTR_0001s07390,POPTR_0005s13810,POPTR_0005s07340,POPTR_0013s06080,POPTR_0001s22140,POPTR_0018s07040,POPTR_0012s08570,POPTR_0012s07090,POPTR_0004s03960,POPTR_0007s13760,POPTR_0010s15770,POPTR_0007s13930,POPTR_0006s20310,POPTR_0009s15710,POPTR_0001s42170,POPTR_0010s02180,POPTR_0013s00750,POPTR_0008s02950,POPTR_0004s12470,POPTR_0006s26540,POPTR_0005s10490,POPTR_0010s23730,POPTR_0013s06760,POPTR_00…	53	POPTR_0010s08740,POPTR_0004s01710,POPTR_0012s05670,POPTR_0002s04720,POPTR_0014s09260,POPTR_0018s10040,POPTR_0002s11120,POPTR_0010s01550,POPTR_0007s13870,POPTR_0003s09920,POPTR_0001s44140,POPTR_0016s07150,POPTR_0006s08020,POPTR_0007s03930,POPTR_0006s03910,POPTR_0003s22120,POPTR_0009s12440,POPTR_0014s15410,POPTR_0369s00200,POPTR_0010s23720,POPTR_0001s35040,POPTR_0012s01170,POPTR_0001s05450,POPTR_00…
GO:0065004	protein-DNA complex assembly	biological_process	8.1913e-07	0.00023033	35	5515	53	12947	11	POPTR_0010s23730,POPTR_0018s10070,POPTR_0006s15090,POPTR_0006s26540,POPTR_0012s07090,POPTR_0005s25700,POPTR_0007s13930,POPTR_0005s14680,POPTR_0008s13170,POPTR_0005s07340,POPTR_0018s07040	24	POPTR_0369s00200,POPTR_0008s03060,POPTR_0005s02660,POPTR_0010s23720,POPTR_0007s14000,POPTR_0011s13490,POPTR_0007s03930,POPTR_0008s02990,POPTR_0003s22120,POPTR_0005s25530,POPTR_0014s09210,POPTR_0168s00200,POPTR_0001s44140,POPTR_0003s04350,POPTR_0010s11980,POPTR_0003s22240,POPTR_0005s24130,POPTR_0010s23770,POPTR_0001s05450,POPTR_0010s08740,POPTR_0014s09260,POPTR_0005s11740,POPTR_0002s04720,POPTR_00…
GO:0071824	protein-DNA complex subunit organization	biological_process	8.1913e-07	0.00023033	35	5515	53	12947	11	POPTR_0005s14680,POPTR_0007s13930,POPTR_0005s25700,POPTR_0012s07090,POPTR_0018s07040,POPTR_0005s07340,POPTR_0008s13170,POPTR_0018s10070,POPTR_0010s23730,POPTR_0006s26540,POPTR_0006s15090	24	POPTR_0010s23770,POPTR_0005s24130,POPTR_0003s04350,POPTR_0003s22240,POPTR_0010s11980,POPTR_0001s44140,POPTR_0018s10040,POPTR_0014s09260,POPTR_0002s04720,POPTR_0005s11740,POPTR_0010s08740,POPTR_0001s05450,POPTR_0007s14000,POPTR_0011s13490,POPTR_0010s23720,POPTR_0005s02660,POPTR_0369s00200,POPTR_0008s03060,POPTR_0168s00200,POPTR_0005s25530,POPTR_0014s09210,POPTR_0003s22120,POPTR_0008s02990,POPTR_00…
GO:0005694	chromosome	cellular_component	3.063e-06	0.00081062	64	5515	101	12947	29	POPTR_0018s07040,POPTR_0001s22140,POPTR_0010s18580,POPTR_0005s07340,POPTR_0010s15770,POPTR_0007s13930,POPTR_0009s15710,POPTR_0013s00750,POPTR_0006s26540,POPTR_0014s14620,POPTR_0005s10490,POPTR_0010s23730,POPTR_0011s09190,POPTR_0013s06760,POPTR_0001s26980,POPTR_0018s02350,POPTR_0008s13170,POPTR_0007s10310,POPTR_0005s14680,POPTR_0014s14630,POPTR_0005s24630,POPTR_0006s27810,POPTR_0005s25700,POPTR_00…	35	POPTR_0018s10040,POPTR_0010s08740,POPTR_0012s05670,POPTR_0014s09260,POPTR_0002s04720,POPTR_0012s03640,POPTR_0003s09920,POPTR_0001s44140,POPTR_0003s22120,POPTR_0014s15410,POPTR_0006s08020,POPTR_0010s25320,POPTR_0369s00200,POPTR_0010s23720,POPTR_0001s27120,POPTR_0001s23280,POPTR_0009s01170,POPTR_0001s05450,POPTR_0003s09350,POPTR_0005s11740,POPTR_0010s23770,POPTR_0005s24130,POPTR_0018s11100,POPTR_00…
GO:0046872	metal ion binding	molecular_function	4.7463e-06	0.0011863	947	5515	2018	12947	416	POPTR_0010s23550,POPTR_0008s11050,POPTR_0007s13760,POPTR_0004s09680,POPTR_0002s07890,POPTR_0015s11680,POPTR_0001s31490,POPTR_0006s11790,POPTR_0019s07730,POPTR_0001s22320,POPTR_0012s05730,POPTR_0006s09670,POPTR_0014s14620,POPTR_0012s00730,POPTR_0019s08600,POPTR_0008s08740,POPTR_0010s18790,POPTR_0001s15170,POPTR_0016s14510,POPTR_0018s02680,POPTR_0002s03300,POPTR_0008s12470,POPTR_0012s06420,POPTR_00…	531	POPTR_0010s19090,POPTR_0016s11500,POPTR_0011s11850,POPTR_0015s09920,POPTR_0012s07370,POPTR_0001s27700,POPTR_0015s08720,POPTR_0008s12460,POPTR_0014s03660,POPTR_0002s18230,POPTR_0016s08120,POPTR_0006s19080,POPTR_0019s05810,POPTR_0014s02160,POPTR_0004s18140,POPTR_0015s00620,POPTR_0004s09710,POPTR_0014s01590,POPTR_0002s21400,POPTR_0019s15110,POPTR_0014s03690,POPTR_0001s23700,POPTR_0014s06770,POPTR_00…
GO:0016765	transferase activity, transferring alkyl or aryl (other than methyl) groups	molecular_function	5.2023e-06	0.0012319	30	5515	37	12947	9	POPTR_0002s22440,POPTR_0001s15050,POPTR_0002s19000,POPTR_0003s01150,POPTR_0008s12060,POPTR_0017s12240,POPTR_0006s23880,POPTR_0274s00200,POPTR_0007s02070	21	POPTR_0010s09940,POPTR_0002s09950,POPTR_0013s00550,POPTR_0014s11000,POPTR_0019s13180,POPTR_0002s14740,POPTR_0001s31970,POPTR_0005s09650,POPTR_0009s05010,POPTR_0004s20440,POPTR_0005s10380,POPTR_0010s07180,POPTR_0006s13580,POPTR_0008s20650,POPTR_0002s06270,POPTR_0013s13530,POPTR_0010s03150,POPTR_0010s16330,POPTR_0010s10470,POPTR_0001s04490,POPTR_0004s16830
GO:0044036	cell wall macromolecule metabolic process	biological_process	1.6063e-05	0.0036134	40	5515	57	12947	12	POPTR_0002s25790,POPTR_0010s06730,POPTR_0016s12770,POPTR_0009s14540,POPTR_0016s13330,POPTR_0007s12230,POPTR_0006s15610,POPTR_0007s12210,POPTR_0011s02650,POPTR_0014s14370,POPTR_0004s19420,POPTR_0010s08920	28	POPTR_0002s25970,POPTR_0001s36950,POPTR_0009s14430,POPTR_0001s46570,POPTR_0008s03020,POPTR_0002s24420,POPTR_0012s13770,POPTR_0002s10220,POPTR_0013s08150,POPTR_0017s11190,POPTR_0010s15150,POPTR_0004s10500,POPTR_0002s08530,POPTR_0009s14410,POPTR_0010s23750,POPTR_0017s00860,POPTR_0005s21030,POPTR_0002s18760,POPTR_0009s01210,POPTR_0003s11080,POPTR_0014s10740,POPTR_0011s01470,POPTR_0014s02980,POPTR_00…
GO:0071554	cell wall organization or biogenesis	biological_process	2.2131e-05	0.0047414	99	5515	170	12947	24	POPTR_0011s02650,POPTR_0009s12030,POPTR_0002s14640,POPTR_0004s19420,POPTR_0007s12230,POPTR_0007s12210,POPTR_0002s25450,POPTR_0010s06730,POPTR_0016s12770,POPTR_0007s14310,POPTR_0009s14540,POPTR_0006s23880,POPTR_0015s01610,POPTR_0014s14370,POPTR_0010s08920,POPTR_0003s19030,POPTR_0014s06260,POPTR_0006s15610,POPTR_0016s13330,POPTR_0018s10300,POPTR_0012s14630,POPTR_0002s25790,POPTR_0004s13310,POPTR_00…	75	POPTR_0018s06150,POPTR_0014s06170,POPTR_0006s25420,POPTR_0008s05720,POPTR_0009s14380,POPTR_0013s12870,POPTR_0002s20360,POPTR_0002s01960,POPTR_0013s10230,POPTR_0214s00200,POPTR_0008s01180,POPTR_0010s09910,POPTR_0003s11080,POPTR_0014s10740,POPTR_0011s01470,POPTR_0001s05720,POPTR_0005s28030,POPTR_0014s02980,POPTR_0017s11190,POPTR_0018s06400,POPTR_0010s15150,POPTR_0002s24420,POPTR_0002s10220,POPTR_00…
GO:0016616	oxidoreductase activity, acting on the CH-OH group of donors, NAD or NADP as acceptor	molecular_function	2.7371e-05	0.0055491	73	5515	116	12947	22	POPTR_0011s16630,POPTR_0019s10040,POPTR_0001s14910,POPTR_0004s21440,POPTR_0008s11910,POPTR_0016s02120,POPTR_0004s04370,POPTR_0009s17090,POPTR_0011s05250,POPTR_0009s09950,POPTR_0016s08130,POPTR_0017s13640,POPTR_0001s03670,POPTR_0002s20570,POPTR_0018s09500,POPTR_0001s40920,POPTR_0001s44120,POPTR_0001s19050,POPTR_0018s10940,POPTR_0018s08250,POPTR_0001s35080,POPTR_0005s00750	51	POPTR_0001s08570,POPTR_0001s38560,POPTR_0001s10460,POPTR_0192s00210,POPTR_0006s04550,POPTR_0001s46120,POPTR_0006s25280,POPTR_0008s09390,POPTR_0017s10630,POPTR_0002s14270,POPTR_0006s28750,POPTR_0003s11050,POPTR_0006s02530,POPTR_0005s25110,POPTR_0002s00570,POPTR_0004s03030,POPTR_0013s10050,POPTR_0006s02520,POPTR_0001s24380,POPTR_0018s08790,POPTR_0010s18360,POPTR_0009s09870,POPTR_0016s02390,POPTR_00…
GO:0016491	oxidoreductase activity	molecular_function	2.8368e-05	0.0055491	557	5515	1160	12947	152	POPTR_0005s16180,POPTR_0013s02340,POPTR_0002s23310,POPTR_0008s18780,POPTR_0001s21720,POPTR_0001s27060,POPTR_0006s03180,POPTR_0007s14390,POPTR_0006s23760,POPTR_0015s04190,POPTR_0005s10860,POPTR_0008s13840,POPTR_0006s21410,POPTR_0017s13640,POPTR_0008s01340,POPTR_0017s01520,POPTR_0018s09500,POPTR_0005s25200,POPTR_0056s00260,POPTR_0001s15260,POPTR_0015s10330,POPTR_0004s24310,POPTR_0005s11690,POPTR_00…	405	POPTR_0011s00810,POPTR_0001s10460,POPTR_0001s28480,POPTR_0011s16200,POPTR_0012s07300,POPTR_0006s14370,POPTR_0007s05960,POPTR_0008s06430,POPTR_0014s08160,POPTR_0009s06940,POPTR_0010s15200,POPTR_0001s41170,POPTR_0004s15600,POPTR_0006s25280,POPTR_0016s14040,POPTR_0009s10960,POPTR_0007s02580,POPTR_0013s02700,POPTR_0006s04550,POPTR_0001s46660,POPTR_0014s09420,POPTR_0008s06960,POPTR_0177s00200,POPTR_00…
GO:0008202	steroid metabolic process	biological_process	3.3829e-05	0.0063414	48	5515	72	12947	16	POPTR_0002s20570,POPTR_0001s03670,POPTR_0016s08130,POPTR_0019s01140,POPTR_0010s09190,POPTR_0006s00630,POPTR_0014s15600,POPTR_0006s08660,POPTR_0002s09610,POPTR_0016s02120,POPTR_0018s10940,POPTR_0002s19510,POPTR_0001s35810,POPTR_0016s11800,POPTR_0008s11910,POPTR_0001s14910	32	POPTR_0013s07700,POPTR_0002s12890,POPTR_0001s46570,POPTR_0011s03430,POPTR_0009s06290,POPTR_0192s00210,POPTR_0014s06400,POPTR_0002s00660,POPTR_0002s05610,POPTR_0001s10460,POPTR_0014s16610,POPTR_0004s23980,POPTR_0014s16670,POPTR_0018s06400,POPTR_0001s24380,POPTR_0001s34880,POPTR_0003s15880,POPTR_0002s11330,POPTR_0004s03030,POPTR_0001s04450,POPTR_0001s14100,POPTR_0018s10950,POPTR_0003s11080,POPTR_00…
GO:0016043	cellular component organization	biological_process	4.2182e-05	0.0075911	317	5515	616	12947	142	POPTR_0010s14080,POPTR_0014s16820,POPTR_0001s42170,POPTR_0004s12470,POPTR_0014s14350,POPTR_0001s03560,POPTR_0010s23730,POPTR_0009s11840,POPTR_0002s12470,POPTR_0012s05730,POPTR_0005s07340,POPTR_0007s00360,POPTR_0015s11680,POPTR_0011s12460,POPTR_0006s20310,POPTR_0014s18440,POPTR_0007s13760,POPTR_0002s17130,POPTR_0007s12130,POPTR_0006s13750,POPTR_0017s06400,POPTR_0002s25450,POPTR_0004s23140,POPTR_00…	175	POPTR_0007s03930,POPTR_0006s08020,POPTR_0009s15490,POPTR_0007s14290,POPTR_0002s10110,POPTR_0004s20220,POPTR_0010s23720,POPTR_0006s03980,POPTR_0013s01860,POPTR_0369s00200,POPTR_0012s01170,POPTR_0012s05670,POPTR_0018s12530,POPTR_0004s01710,POPTR_0006s27270,POPTR_0005s07020,POPTR_0006s09610,POPTR_0013s13470,POPTR_0010s26180,POPTR_0006s23490,POPTR_0010s25390,POPTR_0005s06270,POPTR_0014s09210,POPTR_00…
Note: Bg, background; up, up-regulated gene; down, down-regulated gene.
