# Supplementary material for: Molecular and physiological responses in roots of two full-sib poplars uncover mechanisms that contribute to differences in partial submergence tolerance
Source: Sci Rep. 2018 Aug 27;8:12829. doi: 10.1038/s41598-018-30821-y (PMC6110812; doi:10.1038/s41598-018-30821-y)
Supplement: Supplementary file 7 — Dataset 6 [file 41598_2018_30821_MOESM7_ESM.xls]

## Sheet: Sheet1
Supplementary Table 5. DEGs annotated to major KEGG pathways
KEGG pathway	EC number	Gene ID V2.0	Genename	Description	Gene expression log2 fold change
					LS1_FL1 vs LS1_CK	LS1_FL7 vs LS1_CK	LS1_FL7 vs LS1_FL1	LS2_FL1 vs LS2_CK	LS2_FL7 vs LS2_CK	LS2_FL7 vs LS2_FL1	LS1_CK vs LS2_CK	LS1_FL1 vs LS2_FL1	LS1_FL7 vs LS2_FL7
@@Circadian rhythm	NA	POPTR_0006s14360	NA	RING-box 1	0.78844	0.98028	0.26525	0.87633	1.0827	0.27345	-0.0783503	-0.159282	-0.16594
@@Circadian rhythm	NA	POPTR_0009s02670	POPTRDRAFT_204045	5\'-AMP-activated protein kinase beta-2 subunit protein	1.1415	0.26603	-0.80173	1.378	0.65007	-0.66067	0.33314	0.101483	-0.0365339
@@Circadian rhythm	NA	POPTR_0001s22800	POPTRDRAFT_172135	5\'-AMP-activated protein kinase beta-2 subunit protein	2.142	-0.095679	-2.1625	2.5815	0.63742	-1.8774	0.429082	-0.00434788	-0.289169
@@Circadian rhythm	NA	POPTR_0010s02450	POPTRDRAFT_725818	cullin 1	0.42214	0.49838	0.14956	0.67378	1.0194	0.41318	-0.124887	-0.371958	-0.631685
@@Glycosphingolipid biosynthesis	2.4.1.228	POPTR_0004s03940	POPTRDRAFT_856311	alpha 1	-2.9409	-4.1802	-1.17	-2.657	-4.3358	-1.6133	-0.746595	-1.02827	-0.575458
@@Glycosphingolipid biosynthesis	3.2.1.22	POPTR_0010s26170	POPTRDRAFT_228333	alpha-galactosidase 1	-0.97491	-0.9173	0.13064	-1.1469	-0.7198	0.49447	0.077872	0.256638	-0.105419
@@Glycosphingolipid biosynthesis	3.2.1.23	POPTR_0003s04490	POPTRDRAFT_919635	beta-galactosidase 17	-2.3853	-0.86395	1.5943	-2.3214	-0.81252	1.5756	-0.0980555	-0.157741	-0.134421
@@Glycosphingolipid biosynthesis	3.2.1.52	POPTR_0008s07890	POPTRDRAFT_720563	beta-hexosaminidase 3	-3.0724	-2.5428	0.6024	-4.5865	-4.0558	0.59867	0.823093	2.3445	2.34998
@@Photosynthesis	1.10.9.1	POPTR_0019s14100	POPTRDRAFT_826333	photosynthetic electron transfer C	2.173	1.9008	-0.19815	2.7725	2.0838	-0.62192	-0.0860179	-0.680417	-0.254582
@@Photosynthesis	1.18.1.2	POPTR_0001s38080	POPTRDRAFT_707742	root FNR 1	-0.81618	-0.72022	0.16902	-1.8098	-1.0927	0.78419	-0.523367	0.473996	-0.135853
@@Photosynthesis	delta	POPTR_0019s11720	POPTRDRAFT_574320	ATP synthase delta-subunit gene	-1.2985	-0.29113	1.0811	-1.5634	-0.28523	1.3456	0.162195	0.430822	0.170492
@@Photosynthesis	gamma	POPTR_0011s00550	POPTRDRAFT_771072	ATPase	-0.5688	-0.54521	0.096619	-1.3073	-0.67312	0.70209	-0.222323	0.51711	-0.0808633
@@Photosynthesis	NA	POPTR_0014s09760	POPTRDRAFT_572432	ATP synthase delta-subunit gene	0.33111	0.027721	-0.22722	1.6815	1.1927	-0.4204	0.826319	-0.52263	-0.324732
@@Photosynthesis	NA	POPTR_0014s00980	NA	NA	-0.27971	-0.52392	-0.17147	-0.63174	-1.177	-0.47656	-0.037472	0.318004	0.628665
@@Photosynthesis	PetA	POPTR_0016s11450	POPTRDRAFT_277132	photosynthetic electron transfer A	2.7426	3.1864	0.51322	1.5773	1.3658	-0.14719	-1.21703	-0.0407458	0.616465
@@Photosynthesis	PetF	POPTR_0004s21260	POPTRDRAFT_594972	ferredoxin 3	-2.1193	-1.1722	1.0185	-2.7191	-1.2808	1.5042	-0.136315	0.469206	-0.0121168
@@Photosynthesis	PsaD	POPTR_0008s15100	NA	photosystem I subunit D-2	1.8638	-2.6654	-4.4546	2.9126	-1.5232	-4.3705	1.04762	0.00365698	-0.0788941
@@Photosynthesis	PsaF	POPTR_0001s11600	POPTRDRAFT_709002	photosystem I subunit F	-2.23	-4.2572	-1.951	-3.3133	-1.6303	1.7523	0.253906	1.324	-2.35915
@@Photosynthesis	PsaG	POPTR_0011s17170	POPTRDRAFT_744851	photosystem I subunit G	Down	-2.9771	Up	Down	-1.3872	Up	1.56161	NA	-0.0153997
@@Photosynthesis	PsaK	POPTR_0006s27030	POPTRDRAFT_802453	photosystem I subunit K	0.49875	-3.18	-3.6028	-0.25216	-3.8345	-3.5151	-0.511771	0.247347	0.157845
@@Photosynthesis	PsaL	POPTR_0014s17400	POPTRDRAFT_732598	photosystem I subunit l	-3.0363	Down	Down	-1.3094	-2.7165	-1.3409	0.10115	-1.62385	Down
@@Photosynthesis	PsaN	POPTR_0005s06420	POPTRDRAFT_715775	photosystem I reaction center subunit PSI-N	-3.0109	Down	Down	-2.6635	Down	Down	1.49843	1.18523	NA
@@Photosynthesis	Psb27	POPTR_0002s05720	POPTRDRAFT_643350	photosystem II family protein	-1.4617	-3.471	-1.9335	-0.83741	-3.085	-2.18	-0.408122	-1.0223	-0.778428
@@Photosynthesis	PsbO	POPTR_0005s13860	POPTRDRAFT_716206	PS II oxygen-evolving complex 1	0.1038	-1.6473	-1.6753	0.67052	-0.92897	-1.5327	0.416416	-0.149339	-0.286678
@@Photosynthesis	PsbP	POPTR_0005s22830	POPTRDRAFT_818640	photosystem II subunit P-1	0.96659	-1.8319	-2.7238	0.98777	-1.9426	-2.8642	0.340411	0.321509	0.465896
@@Photosynthesis	PsbQ	POPTR_0004s03160	POPTRDRAFT_831063	photosystem II subunit Q-2	3.242	-0.65977	-3.8229	2.6581	-1.628	-4.2217	-1.88123	-1.29794	-0.89599
@@Photosynthesis	PsbY	POPTR_0010s06190	POPTRDRAFT_726168	photosystem II BY	5.3724	3.6811	-1.6168	5.1648	3.4031	-1.694	-0.100877	0.10952	0.189671
ABC transporters	3.6.3.44	POPTR_0002s18860	POPTRDRAFT_711431	ATP binding cassette subfamily B4	1.2921	1.0241	-0.19518	1.1825	0.87872	-0.23616	-0.120252	-0.006012	0.0393138
Alanine, aspartate and glutamate metabolism	1.4.1.13 1.4.1.14	POPTR_0012s01860	POPTRDRAFT_594762	NADH-dependent glutamate synthase 1	2.3949	1.2973	-1.0254	2.8983	1.8548	-0.97672	0.0586798	-0.4389	-0.484117
Alanine, aspartate and glutamate metabolism	1.4.1.3	POPTR_0013s05480	POPTRDRAFT_571209	glutamate dehydrogenase 1	-0.80295	-1.1267	-0.25055	-0.32316	-1.0301	-0.6387	0.425263	-0.0509953	0.342801
Alanine, aspartate and glutamate metabolism	1.4.3.16	POPTR_0001s34980	POPTRDRAFT_173845	L-aspartate oxidase	0.83422	-0.16893	-0.93085	1.1243	-0.070408	-1.1264	-0.205803	-0.489307	-0.290527
Alanine, aspartate and glutamate metabolism	2.1.3.2	POPTR_0001s36730	POPTRDRAFT_550113	PYRIMIDINE B	-0.7255	-0.22626	0.57262	-1.3929	-0.33489	1.1255	-0.15956	0.513445	-0.0370096
Alanine, aspartate and glutamate metabolism	2.4.2.14	POPTR_0009s12850	NA	GLN phosphoribosyl pyrophosphate amidotransferase 1	1.6526	1.4985	-0.081431	1.7184	1.4261	-0.22515	-0.159222	-0.216781	-0.0728567
Alanine, aspartate and glutamate metabolism	2.6.1.1	POPTR_0018s08910	POPTRDRAFT_835881	aspartate aminotransferase 2	2.3574	2.1745	-0.11036	2.4155	2.1538	-0.1944	-0.145958	-0.197374	-0.110901
Alanine, aspartate and glutamate metabolism	2.6.1.2	POPTR_0001s16300	POPTRDRAFT_584163	alanine aminotransferase 2	2.9785	1.1185	-1.7864	3.0565	2.0245	-0.96468	0.046268	-0.0264357	-0.845378
Alanine, aspartate and glutamate metabolism	2.6.1.4 2.6.1.2 2.6.1.44	POPTR_0008s19160	POPTRDRAFT_565169	alanine-2-oxoglutarate aminotransferase 2	-3.1152	-2.6456	0.54192	-1.5676	-2.4403	-0.80727	0.11229	-1.42885	-0.0774979
Alanine, aspartate and glutamate metabolism	2.6.1.44 2.6.1.40	POPTR_0016s13970	POPTRDRAFT_835604	PYRIMIDINE 4	-1.4014	-1.2656	0.2096	-0.30609	-0.86082	-0.48743	0.0468268	-1.04335	-0.342985
Alanine, aspartate and glutamate metabolism	3.5.1.3	POPTR_0006s23950			0.059637	0.23631	0.24973	-0.1073	0.41112	0.58572	-0.218984	-0.0475624	-0.379218
Alanine, aspartate and glutamate metabolism	4.1.1.15	POPTR_0017s01430	NA	glutamate decarboxylase	2.5808	0.23742	-2.2696	2.6776	-0.023665	-2.6342	0.0269509	-0.0640658	0.302113
Alanine, aspartate and glutamate metabolism	4.3.2.1	POPTR_0002s10640	POPTRDRAFT_830251	L-Aspartase-like family protein	0.41962	1.3581	1.0111	0.070771	0.99011	0.98659	-0.133296	0.221048	0.24859
Alanine, aspartate and glutamate metabolism	4.3.2.2	POPTR_0008s06410	NA	NA	1.6468	3.1037	1.5293	1.2883	0.56834	-0.65918	3.17624	3.55505	5.72723
	6.3.1.2	POPTR_0015s05010	NA	glutamine synthase clone R1	-2.1382	-2.6596	-0.44869	-2.9344	-2.9764	0.025371	-0.310316	0.489582	0.0212722
	6.3.1.2	POPTR_0004s08380	POPTRDRAFT_831163	glutamine synthase clone R1	1.4371	1.4773	0.11043	2.2011	1.4929	-0.64165	0.982889	0.224053	0.983033
	6.3.1.2	POPTR_0005s09610	POPTRDRAFT_819912	glutamine synthase clone F11	-3.3863	-5.1397	-1.6783	-3.3227	-5.1456	-1.7566	0.202226	0.146053	0.223953
	6.3.1.2	POPTR_0017s02770	NA	glutamine synthase clone R1	1.6469	0.90931	-0.66808	1.678	0.73031	-0.88193	-0.0444013	-0.0686885	0.150527
	6.3.1.2	POPTR_0012s04090	NA	glutamine synthase clone R1	-1.612	-1.5211	0.16402	-1.2565	-1.0585	0.26504	0.539902	0.189739	0.092198
Alanine, aspartate and glutamate metabolism	6.3.5.4	POPTR_0001s28500	XM_002299955.1	glutamine-dependent asparagine synthase 1	-3.2948	-6.0916	-2.7223	-1.8127	-4.6435	-2.7643	0.578113	-0.894761	-0.854548
Alanine, aspartate and glutamate metabolism	6.3.5.5	POPTR_0010s02380	POPTRDRAFT_1089355	carbamoyl phosphate synthetase B	-1.1135	0.5504	1.7354	-0.74827	0.72801	1.5435	0.0880264	-0.268824	-0.0751295
Alanine, aspartate and glutamate metabolism	NA	POPTR_0799s00210	NA	NA	-3.7539	-6.5724	-2.743	-3.2115	-4.3343	-1.0606	1.33623	0.806723	-0.881122
Alanine, aspartate and glutamate metabolism	NA	POPTR_0007s07970	NA	NA	Down	-4.8336	Up	-3.3606	-3.348	0.080149	-0.617305	Down	-2.08517
alpha-Linolenic acid metabolism	1.-.-.-	POPTR_0008s10590	NA	Peroxidase superfamily protein	1.2472	-3.0131	-4.1855	2.1105	-1.4371	-3.4814	0.460275	-0.398611	-1.10023
alpha-Linolenic acid metabolism	1.13.11.12	POPTR_0008s17810	POPTRDRAFT_1085564	PLAT/LH2 domain-containing lipoxygenase family protein	-1.8216	-2.018	-0.12253	-3.0201	-2.5282	0.55849	0.779278	1.98539	1.30455
alpha-Linolenic acid metabolism	1.3.1.42	POPTR_0018s07120	POPTRDRAFT_672416	oxophytodienoate-reductase 3	-2.2832	-4.4789	-2.1257	-1.8063	-4.6831	-2.8101	0.531096	0.0652927	0.748557
alpha-Linolenic acid metabolism	1.3.3.6	POPTR_0016s12540	POPTRDRAFT_735866	acyl-CoA oxidase 4	0.97033	-0.11554	-1.0118	1.5291	0.29175	-1.1702	0.0246081	-0.529989	-0.368084
alpha-Linolenic acid metabolism	2.3.1.16	POPTR_0001s14280	NA	peroxisomal 3-ketoacyl-CoA thiolase 3	-1.0161	-2.0673	-0.9776	-0.43912	-1.483	-0.97622	0.26506	-0.305883	-0.305221
alpha-Linolenic acid metabolism	3.1.1.4	POPTR_0018s13200	NA	Phospholipase A2 family protein	-3.5295	-1.4263	2.1744	-3.6666	-2.6065	1.1283	0.143234	0.290449	1.33785
alpha-Linolenic acid metabolism	4.1.2.-	POPTR_0014s15390	CYP74B7	hydroperoxide lyase 1	Down	Down	NA	-2.3526	-3.0477	-0.62312	0.899181	Down	Down
alpha-Linolenic acid metabolism	4.2.1.92	POPTR_0002s13220	CYP74A1	allene oxide synthase	-1.873	-1.5726	0.37089	-1.2968	-2.7249	-1.3609	-0.833467	-1.40268	0.332792
alpha-Linolenic acid metabolism	6.2.1.-	POPTR_0002s01420	NA	OPC-8:0 CoA ligase1	-3.3347	-2.8057	0.60495	-0.58166	-3.3513	-2.7087	-0.560314	-3.32463	0.000595934
alpha-Linolenic acid metabolism	NA	POPTR_0010s01560	NA	NA	0.21799	-0.20533	-0.34892	1.05	0.76843	-0.21345	0.280629	-0.547169	-0.678917
Amino sugar and nucleotide sugar metabolism	1.1.1.22	POPTR_0017s12760	POPTRDRAFT_835719	UDP-glucose 6-dehydrogenase family protein	0.54264	0.35241	-0.11688	2.1459	1.5426	-0.53621	0.346429	-1.24629	-0.828857
Amino sugar and nucleotide sugar metabolism	1.1.1.271	POPTR_0006s19300	POPTRDRAFT_561376	NAD(P)-binding Rossmann-fold superfamily protein	-1.2934	-0.53459	0.83156	-1.2303	-0.21269	1.0853	0.18766	0.128278	-0.120082
Amino sugar and nucleotide sugar metabolism	1.6.2.2	POPTR_0010s25300	POPTRDRAFT_725354	NADH:cytochrome B5 reductase 1	-0.85081	-1.3782	-0.45187	-1.2025	-1.2056	0.06348	-0.0221683	0.330656	-0.179267
Amino sugar and nucleotide sugar metabolism	2.4.1.43	POPTR_0006s00320	POPTRDRAFT_761704	galacturonosyltransferase 4	4.6803	4.0631	-0.5437	4.3987	3.5077	-0.82348	-0.119492	0.165673	0.449607
Amino sugar and nucleotide sugar metabolism	2.4.2.24	POPTR_0014s12000	NA	cellulose synthase-like D5	-4.5715	-6.0659	-1.4211	-5.684	-6.5327	-0.77818	0.295711	1.41854	0.77426
Amino sugar and nucleotide sugar metabolism	2.7.1.1	POPTR_0018s09560	POPTRDRAFT_825877	hexokinase 1	2.3096	0.76821	-1.4673	2.8486	1.2625	-1.5191	0.0593527	-0.474201	-0.420509
Amino sugar and nucleotide sugar metabolism	2.7.1.4	POPTR_0015s14000	NA	pfkB-like carbohydrate kinase family protein	3.9032	2.4723	-1.3577	4.0465	2.6044	-1.3748	0.773881	0.637065	0.655554
Amino sugar and nucleotide sugar metabolism	2.7.1.43	POPTR_0001s35530	POPTRDRAFT_549568	glucuronokinase G	-0.0027499	-1.7635	-1.6858	1.0204	-0.7637	-1.7178	0.315036	-0.70343	-0.669448
Amino sugar and nucleotide sugar metabolism	2.7.1.44	POPTR_0006s06980	POPTRDRAFT_416929	galacturonic acid kinase	-2.6644	-0.90379	1.8314	-2.3001	-1.1251	1.2412	0.0992649	-0.248465	0.335305
Amino sugar and nucleotide sugar metabolism	2.7.1.46	POPTR_0018s03980	POPTRDRAFT_746579	arabinose kinase	-0.57792	-2.2674	-1.6152	-0.36405	-1.7172	-1.2869	0.039721	-0.168588	-0.495387
Amino sugar and nucleotide sugar metabolism	2.7.1.52	POPTR_0014s09690	POPTRDRAFT_664148	L-fucokinase/GDP-L-fucose pyrophosphorylase	-1.5483	-0.55517	1.0643	-2.1753	-0.45205	1.7912	0.315583	0.952269	0.225569
Amino sugar and nucleotide sugar metabolism	2.7.7.13	POPTR_0010s20620	POPTRDRAFT_659626	Glucose-1-phosphate adenylyltransferase family protein	0.92381	0.57592	-0.2743	1.2963	0.9921	-0.23638	-0.157525	-0.524981	-0.559182
Amino sugar and nucleotide sugar metabolism	2.7.7.23 2.7.7.83	POPTR_0001s15980	POPTRDRAFT_826527	N-acetylglucosamine-1-phosphate uridylyltransferase 2	-1.355	-1.3134	0.1149	-1.1349	-0.89523	0.30655	-0.0117981	-0.224681	-0.415003
Amino sugar and nucleotide sugar metabolism	2.7.7.27	POPTR_0014s16990	POPTRDRAFT_573143	ADP glucose pyrophosphorylase 1	-0.37434	-0.44034	0.0067021	-1.068	-0.82603	0.31004	0.00127445	0.700502	0.401633
Amino sugar and nucleotide sugar metabolism	2.7.7.64	POPTR_0002s07790	POPTRDRAFT_551400	UDP-sugar pyrophosphorylase	2.448	1.595	-0.77929	3.4198	2.5964	-0.75589	-0.432087	-1.39897	-1.41928
Amino sugar and nucleotide sugar metabolism	2.7.7.9	POPTR_0017s01390	POPTRDRAFT_592888	UDP-glucose pyrophosphorylase 2	1.9067	0.94898	-0.88527	2.4466	1.0315	-1.3477	0.0976959	-0.433883	0.0293264
Amino sugar and nucleotide sugar metabolism	3.2.1.14	POPTR_0015s05980	POPTRDRAFT_828660	chitinase A	-1.7387	-3.9339	-2.1217	-1.0808	-3.5749	-2.4273	0.0603564	-0.591752	-0.284108
Amino sugar and nucleotide sugar metabolism	3.2.1.37	POPTR_0001s21430	POPTRDRAFT_171426	beta-D-xylosidase 4	-5.2116	-4.5015	0.77937	-6.9825	-6.151	0.89785	0.656616	2.44397	2.32095
Amino sugar and nucleotide sugar metabolism	3.2.1.52	POPTR_0008s07890	POPTRDRAFT_720563	beta-hexosaminidase 3	-3.0724	-2.5428	0.6024	-4.5865	-4.0558	0.59867	0.823093	2.3445	2.34998
Amino sugar and nucleotide sugar metabolism	3.2.1.55	POPTR_0006s02850	POPTRDRAFT_831781	alpha-L-arabinofuranosidase 1	0.40396	-1.5314	-1.8611	0.52433	-1.3872	-1.8448	1.01729	0.901903	0.887887
Amino sugar and nucleotide sugar metabolism	4.2.1.47	POPTR_0005s11830	POPTRDRAFT_836590	NAD(P)-binding Rossmann-fold superfamily protein	0.90422	0.031735	-0.79937	1.0561	0.4998	-0.48909	0.0765365	-0.0674389	-0.376847
Amino sugar and nucleotide sugar metabolism	4.2.1.76	POPTR_0001s39210	NA	rhamnose biosynthesis 1	-1.9859	-1.962	0.095669	-1.9255	-1.393	0.59962	0.467191	0.412931	-0.0873411
Amino sugar and nucleotide sugar metabolism	5.1.3.- 1.1.1.-	POPTR_0003s12000	POPTRDRAFT_554291	nucleotide-rhamnose synthase/epimerase-reductase	-3.2181	-2.5496	0.74053	-2.776	-2.0466	0.79676	0.612731	0.182026	0.124776
Amino sugar and nucleotide sugar metabolism	5.1.3.18 5.1.3.-	POPTR_0013s03790	POPTRDRAFT_823669	GDP-D-mannose 3\'	-4.8032	-4.7428	0.13647	-3.0067	-2.5561	0.51728	1.02191	-0.772038	-1.14924
Amino sugar and nucleotide sugar metabolism	5.1.3.2	POPTR_0001s10700	NA	UDP-D-glucose/UDP-D-galactose 4-epimerase 2	-0.51416	-1.0247	-0.43725	-0.32877	-1.0606	-0.66501	0.637415	0.459597	0.68733
Amino sugar and nucleotide sugar metabolism	5.1.3.5	POPTR_0011s15960	POPTRDRAFT_823130	NAD(P)-binding Rossmann-fold superfamily protein	0.88315	1.4753	0.66487	1.1154	1.3663	0.31825	0.0734398	-0.150609	0.196832
Amino sugar and nucleotide sugar metabolism	5.1.3.6	POPTR_0001s32730	POPTRDRAFT_815626	UDP-D-glucuronate 4-epimerase 6	1.7423	0.94889	-0.72016	2.262	1.0691	-1.1258	-0.0306901	-0.542689	-0.136704
Amino sugar and nucleotide sugar metabolism	5.3.1.8	POPTR_0004s09820	POPTRDRAFT_758948	Mannose-6-phosphate isomerase	2.8467	2.106	-0.66749	4.0103	3.1363	-0.80686	0.13498	-1.0214	-0.881326
Amino sugar and nucleotide sugar metabolism	5.3.1.9	POPTR_0008s11770	POPTRDRAFT_1085041	Sugar isomerase (SIS) family protein	1.7718	1.5342	-0.16431	2.3166	2.1472	-0.10209	0.360238	-0.179205	-0.238582
Amino sugar and nucleotide sugar metabolism	5.4.2.2	POPTR_0010s11970	POPTRDRAFT_832763	Phosphoglucomutase/phosphomannomutase family protein	4.2538	4.4648	0.28396	4.8424	4.8863	0.11145	0.192822	-0.39027	-0.214689
Amino sugar and nucleotide sugar metabolism	5.4.2.3	POPTR_0001s02980	POPTRDRAFT_589964	phosphoglucosamine mutase-related	-0.97115	-0.64896	0.39538	-0.93118	-1.0545	-0.0569	0.0680043	0.0335613	0.488985
Amino sugar and nucleotide sugar metabolism	5.4.2.8	POPTR_0014s07630	NA	phosphomannomutase	-2.1419	-1.479	0.7355	-1.4642	-1.4014	0.13066	0.753763	0.0838731	0.690169
Amino sugar and nucleotide sugar metabolism	NA	POPTR_0004s20120	POPTRDRAFT_836675	UDP-D-apiose/UDP-D-xylose synthase 2	-2.6357	-2.2216	0.48603	-1.8788	-1.4766	0.46999	0.608327	-0.139562	-0.122421
Amino sugar and nucleotide sugar metabolism	NA	POPTR_0010s15800	POPTRDRAFT_723945	Mevalonate/galactokinase family protein	-0.73819	-1.5134	-0.70132	-0.51253	-1.3923	-0.81243	0.33136	0.110223	0.224546
Amino sugar and nucleotide sugar metabolism	NA	POPTR_0014s06980	NA	NA	-1.9112	-2.2318	-0.24626	-0.78037	-1.3694	-0.5226	1.64599	0.51898	0.799314
Amino sugar and nucleotide sugar metabolism	NA	POPTR_0012s12390	NA	NA	0.13947	0.64214	0.57143	1.0964	1.5043	0.47436	0.554496	-0.384641	-0.294549
Aminoacyl-tRNA biosynthesis	2.1.2.9	POPTR_0005s14730	NA	NA	-0.34583	-0.34874	0.071864	-1.6014	-0.92681	0.74195	-0.450251	0.811245	0.142134
Aminoacyl-tRNA biosynthesis	6.1.1.10	POPTR_0017s08450	POPTRDRAFT_297902	methionine--tRNA ligase	-0.95556	-0.54824	0.47991	-1.1135	-0.4869	0.69409	-0.0951019	0.0698776	-0.142421
Aminoacyl-tRNA biosynthesis	6.1.1.14	POPTR_0001s12970	POPTRDRAFT_708845	glycyl-tRNA synthetase / glycine--tRNA ligase	0.41223	1.1174	0.77797	0.54287	1.1394	0.6641	0.0588024	-0.0656797	0.0509501
Aminoacyl-tRNA biosynthesis	6.1.1.15	POPTR_0002s18810	POPTRDRAFT_552617	Class II aaRS and biotin synthetases superfamily protein	1.3184	0.34645	-0.8988	0.70449	-0.42045	-1.058	-0.286524	0.33379	0.494555
Aminoacyl-tRNA biosynthesis	6.1.1.16	POPTR_0010s13240	POPTRDRAFT_833615	Cysteinyl-tRNA synthetase	0.85924	1.0152	0.22947	0.85944	1.0259	0.23397	-0.0315095	-0.026137	-0.0279464
Aminoacyl-tRNA biosynthesis	6.1.1.17	POPTR_0005s00300	POPTRDRAFT_1115489	Glutamyl/glutaminyl-tRNA synthetase	0.68758	0.84855	0.23401	0.83049	1.0028	0.23977	-0.155428	-0.292287	-0.295589
Aminoacyl-tRNA biosynthesis	6.1.1.18	POPTR_0008s12140	POPTRDRAFT_766080	glutamine-tRNA ligase	1.8345	1.5231	-0.23812	2.0671	1.154	-0.84614	0.0631429	-0.161441	0.446519
Aminoacyl-tRNA biosynthesis	6.1.1.2	POPTR_0003s15660	POPTRDRAFT_554641	Nucleotidylyl transferase superfamily protein	-1.2909	0.98506	2.3479	-1.6333	0.62212	2.3231	-0.358308	-0.00745204	0.0187597
Aminoacyl-tRNA biosynthesis	6.1.1.20	POPTR_0018s06640	POPTRDRAFT_828230	tRNA synthetase beta subunit family protein	-1.185	-0.18338	1.0739	-1.5395	-0.36963	1.2369	0.154996	0.516162	0.356068
Aminoacyl-tRNA biosynthesis	6.1.1.21	POPTR_0006s12640	POPTRDRAFT_282150	Histidyl-tRNA synthetase 1	1.9267	1.0598	-0.79388	1.993	1.1497	-0.77538	-0.100161	-0.160818	-0.176639
Aminoacyl-tRNA biosynthesis	6.1.1.22	POPTR_0006s15880	POPTRDRAFT_416299	Class II aminoacyl-tRNA and biotin synthetases superfamily protein	0.18025	1.0937	0.98587	0.053195	1.0049	1.019	-0.09834	0.0354977	0.00506853
Aminoacyl-tRNA biosynthesis	6.1.1.3	POPTR_0010s10660	NA	Threonyl-tRNA synthetase	2.7905	2.2705	-0.44711	2.4929	1.5882	-0.83791	-0.638916	-0.331775	0.0572702
Aminoacyl-tRNA biosynthesis	6.1.1.4	POPTR_0004s23530	POPTRDRAFT_596759	ATP binding;leucine-tRNA ligases;aminoacyl-tRNA ligases;nucleotide binding;ATP binding;aminoacyl-tRNA ligases	0.34255	1.0543	0.78462	0.23664	1.0146	0.84539	-0.114429	-0.0025469	-0.0603796
Aminoacyl-tRNA biosynthesis	6.1.1.5	POPTR_0017s06170	POPTRDRAFT_292610	tRNA synthetase class I (I	0.31213	1.0025	0.76337	0.2853	1.1585	0.94043	0.0193359	0.0526987	-0.122139
Aminoacyl-tRNA biosynthesis	6.1.1.6	POPTR_0003s20940	NA	Lysyl-tRNA synthetase	2.434	1.5343	-0.82519	2.6646	1.4377	-1.1598	-0.107674	-0.332823	0.00337118
Aminoacyl-tRNA biosynthesis	6.1.1.9	POPTR_0005s09010	POPTRDRAFT_558652	valyl-tRNA synthetase / valine--tRNA ligase (VALRS)	-1.1223	-0.65844	0.53727	-0.56978	-0.47967	0.15691	0.0737424	-0.470472	-0.0896379
Aminoacyl-tRNA biosynthesis	6.3.5.6 6.3.5.7	POPTR_0008s17260	POPTRDRAFT_766505	GLU-ADT subunit B	1.1036	0.38304	-0.64832	1.309	0.55292	-0.68894	-0.0340197	-0.2343	-0.190122
Aminoacyl-tRNA biosynthesis	NA	POPTR_0008s12200	NA	NA	1.1721	1.7452	0.64629	0.65699	1.0582	0.46911	-1.60081	-1.08023	-0.899941
Arginine and proline metabolism	1.14.11.2	POPTR_0002s23310	POPTRDRAFT_830522	P4H isoform 1	2.6564	2.2795	-0.30314	2.5245	2.1685	-0.28904	-0.302897	-0.165386	-0.177243
Arginine and proline metabolism	1.14.13.39	POPTR_0001s00700	POPTRDRAFT_423804	P-loop containing nucleoside triphosphate hydrolases superfamily protein	1.2543	0.70768	-0.47277	1.2709	0.6958	-0.50774	-0.319132	-0.331592	-0.293817
Arginine and proline metabolism	1.2.1.3	POPTR_0002s19060	POPTRDRAFT_830473	aldehyde dehydrogenase 2B7	-1.5101	-1.9396	-0.35572	-1.1932	-1.8073	-0.54656	0.0869299	-0.224025	-0.030981
Arginine and proline metabolism	1.2.1.31 1.2.1.8 1.2.1.3	POPTR_0001s16730	POPTRDRAFT_745820	aldehyde dehydrogenase 7B4	-0.30033	-1.8666	-1.4922	0.62399	-1.0503	-1.6076	0.175524	-0.742655	-0.626083
Arginine and proline metabolism	1.2.1.38	POPTR_0004s15290	POPTRDRAFT_267747	oxidoreductases	1.2556	0.26689	-0.91581	0.78353	-0.057269	-0.77443	0.389612	0.867554	0.728032
Arginine and proline metabolism	1.4.1.3	POPTR_0013s05480	POPTRDRAFT_571209	glutamate dehydrogenase 1	-0.80295	-1.1267	-0.25055	-0.32316	-1.0301	-0.6387	0.425263	-0.0509953	0.342801
Arginine and proline metabolism	1.5.-.-	POPTR_0004s10610	POPTRDRAFT_859200	Methylenetetrahydrofolate reductase family protein	-5.1346	-4.3888	0.82056	-3.2729	-5.4566	-2.1237	0.506118	-1.35819	1.59311
Arginine and proline metabolism	2.3.1.1	POPTR_0007s14900	POPTRDRAFT_869897	N-acetyl-l-glutamate synthase 2	1.9149	0.92007	-0.92117	1.5524	0.45159	-1.0331	-0.316467	0.0505441	0.165587
Arginine and proline metabolism	2.3.1.35 2.3.1.1	POPTR_0012s11640	POPTRDRAFT_746969	arginine biosynthesis protein ArgJ family	2.1134	1.2666	-0.77301	1.8911	0.90995	-0.91474	-0.400118	-0.171951	-0.0283436
Arginine and proline metabolism	2.5.1.16	POPTR_0010s10470	POPTRDRAFT_833545	spermidine synthase 2	-1.9781	-1.1801	0.87031	-2.6402	-1.536	1.1703	0.0188942	0.690334	0.389912
Arginine and proline metabolism	2.6.1.1	POPTR_0018s08910	POPTRDRAFT_835881	aspartate aminotransferase 2	2.3574	2.1745	-0.11036	2.4155	2.1538	-0.1944	-0.145958	-0.197374	-0.110901
Arginine and proline metabolism	2.7.2.11 1.2.1.41	POPTR_0010s20590	POPTRDRAFT_833794	delta 1-pyrroline-5-carboxylate synthase 2	3.3199	2.796	-0.45059	3.7468	2.9332	-0.7467	0.200629	-0.220228	0.0778677
Arginine and proline metabolism	2.7.2.8	POPTR_0006s29450	POPTRDRAFT_271681	N-acetyl-l-glutamate kinase	0.86594	0.59556	-0.19701	1.0465	0.88121	-0.09759	-0.434693	-0.60871	-0.706213
Arginine and proline metabolism	3.5.1.14	POPTR_0009s17030	NA	Peptidase M20/M25/M40 family protein	0.518	1.1214	0.67649	0.73725	1.3916	0.72203	0.133688	-0.0808857	-0.122132
Arginine and proline metabolism	3.5.1.16	POPTR_0003s08980	NA	Peptidase M20/M25/M40 family protein	-0.15336	-0.48627	-0.2603	-0.61033	-1.0538	-0.37633	-0.38905	0.0732482	0.192717
Arginine and proline metabolism	3.5.3.1	POPTR_0002s14720	POPTRDRAFT_552033	arginase	0.079273	-1.2038	-1.2089	-0.12877	-0.37543	-0.18037	0.623675	0.836488	-0.189931
Arginine and proline metabolism	3.5.3.12	POPTR_0015s06560	POPTRDRAFT_836805	porphyromonas-type peptidyl-arginine deiminase family protein	-0.9245	-0.57918	0.41747	-1.3648	-0.49465	0.93793	0.0300954	0.47449	-0.0401193
Arginine and proline metabolism	4.1.1.19	POPTR_0004s17020	POPTRDRAFT_713160	arginine decarboxylase 2	-3.1433	-2.0473	1.1696	-2.6286	-3.4206	-0.72574	-0.0964831	-0.604557	1.29216
Arginine and proline metabolism	4.1.1.50	POPTR_0004s10660	NA	S-adenosylmethionine decarboxylase	-1.1307	-2.0121	-0.80748	-0.61357	-1.9188	-1.2378	-0.0735653	-0.584828	-0.152483
Arginine and proline metabolism	4.3.2.1	POPTR_0002s10640	POPTRDRAFT_830251	L-Aspartase-like family protein	0.41962	1.3581	1.0111	0.070771	0.99011	0.98659	-0.133296	0.221048	0.24859
Arginine and proline metabolism	6.3.1.2	POPTR_0015s05010	NA	glutamine synthase clone R1	-2.1382	-2.6596	-0.44869	-2.9344	-2.9764	0.025371	-0.310316	0.489582	0.0212722
Arginine and proline metabolism	NA	POPTR_0799s00210	NA	NA	-3.7539	-6.5724	-2.743	-3.2115	-4.3343	-1.0606	1.33623	0.806723	-0.881122
Arginine and proline metabolism	NA	POPTR_0010s09940	POPTRDRAFT_231244	S-adenosyl-L-methionine-dependent methyltransferases superfamily protein	-2.7923	-2.6428	0.22216	-2.7341	-5.0934	-2.2916	0.510697	0.454859	2.97606
Arginine and proline metabolism	NA	POPTR_0008s15120	NA	S-adenosyl-L-methionine-dependent methyltransferases superfamily protein	-3.3174	-1.8592	1.5291	-2.5578	-1.267	1.358	0.29938	-0.459271	-0.279258
Arginine and proline metabolism	NA	POPTR_0006s23880	POPTRDRAFT_717791	S-adenosyl-L-methionine-dependent methyltransferases superfamily protein	2.0227	2.1619	0.21286	1.2452	1.1863	0.0092674	-0.640074	0.14222	0.348829
Arginine and proline metabolism	NA	POPTR_0007s07970	NA	NA	Down	-4.8336	Up	-3.3606	-3.348	0.080149	-0.617305	Down	-2.08517
Ascorbate and aldarate metabolism	1.1.1.22	POPTR_0017s12760	POPTRDRAFT_835719	UDP-glucose 6-dehydrogenase family protein	0.54264	0.35241	-0.11688	2.1459	1.5426	-0.53621	0.346429	-1.24629	-0.828857
Ascorbate and aldarate metabolism	1.1.1.316	POPTR_0001s29390	POPTRDRAFT_815719	NAD(P)-linked oxidoreductase superfamily protein	-1.3826	-1.4138	0.042942	-1.3091	-1.1452	0.23018	0.0625629	-0.00771823	-0.190756
Ascorbate and aldarate metabolism	1.10.3.3	POPTR_0009s16130	POPTRDRAFT_1086023	Plant L-ascorbate oxidase	-1.617	-4.1277	-2.4367	-1.5065	-2.336	-0.7622	-0.511964	-0.61751	-2.28831
Ascorbate and aldarate metabolism	1.11.1.11	POPTR_0009s02070	NA	ascorbate peroxidase 2	-1.2746	-0.7629	0.58531	-1.6096	-0.82527	0.85205	0.27468	0.61518	0.351364
Ascorbate and aldarate metabolism	1.13.99.1	POPTR_0018s06700	POPTRDRAFT_745185	myo-inositol oxygenase 4	-1.7193	-5.4336	-3.6376	-0.40869	-4.1101	-3.6337	0.0778293	-1.22596	-1.23051
Ascorbate and aldarate metabolism	1.2.1.3	POPTR_0002s19060	POPTRDRAFT_830473	aldehyde dehydrogenase 2B7	-1.5101	-1.9396	-0.35572	-1.1932	-1.8073	-0.54656	0.0869299	-0.224025	-0.030981
Ascorbate and aldarate metabolism	1.2.1.31 1.2.1.8 1.2.1.3	POPTR_0001s16730	POPTRDRAFT_745820	aldehyde dehydrogenase 7B4	-0.30033	-1.8666	-1.4922	0.62399	-1.0503	-1.6076	0.175524	-0.742655	-0.626083
Ascorbate and aldarate metabolism	1.3.2.3	POPTR_0016s03990	POPTRDRAFT_1102986	L-galactono-1	-2.2449	-1.2122	1.105	-2.444	-0.73213	1.7795	0.191292	0.395627	-0.27456
Ascorbate and aldarate metabolism	1.6.5.4	POPTR_0006s11570	POPTRDRAFT_836268	monodehydroascorbate reductase 1	-1.3154	-1.9213	-0.53221	-0.65752	-1.1054	-0.38044	0.201597	-0.450489	-0.600122
Ascorbate and aldarate metabolism	2.7.1.43	POPTR_0001s35530	POPTRDRAFT_549568	glucuronokinase G	-0.0027499	-1.7635	-1.6858	1.0204	-0.7637	-1.7178	0.315036	-0.70343	-0.669448
Ascorbate and aldarate metabolism	2.7.7.64	POPTR_0002s07790	POPTRDRAFT_551400	UDP-sugar pyrophosphorylase	2.448	1.595	-0.77929	3.4198	2.5964	-0.75589	-0.432087	-1.39897	-1.41928
Ascorbate and aldarate metabolism	2.7.7.69	POPTR_0001s36560	POPTRDRAFT_642193	mannose-1-phosphate guanylyltransferase (GDP)s;GDP-galactose:mannose-1-phosphate guanylyltransferases;GDP-galactose:glucose-1-phosphate guanylyltransferases;GDP-galactose:myoinositol-1-phosphate guanylyltransferases;glucose-1-phosphate guanylyltransferase	-2.4071	-1.9488	0.53168	-0.66598	-1.3482	-0.61486	-0.847859	-2.58299	-1.43404
Ascorbate and aldarate metabolism	3.1.3.25 3.1.3.93	POPTR_0006s01600	POPTRDRAFT_716898	Inositol monophosphatase family protein	-3.4627	-3.0312	0.50546	-2.3757	-3.0878	-0.64506	-0.0352796	-1.11737	0.03596
Ascorbate and aldarate metabolism	5.1.3.18 5.1.3.-	POPTR_0013s03790	POPTRDRAFT_823669	GDP-D-mannose 3\'	-4.8032	-4.7428	0.13647	-3.0067	-2.5561	0.51728	1.02191	-0.772038	-1.14924
Biotin metabolism	1.1.1.100	POPTR_0010s06620	POPTRDRAFT_726104	NAD(P)-binding Rossmann-fold superfamily protein	-1.0101	-0.5365	0.54594	-1.4635	-0.48915	1.0416	0.308183	0.770265	0.274983
Biotin metabolism	1.3.1.9 1.3.1.10	POPTR_0001s05100	POPTRDRAFT_639726	NAD(P)-binding Rossmann-fold superfamily protein	-2.1736	-1.0618	1.1834	-2.3917	-1.0091	1.4501	0.188529	0.415526	0.149853
Biotin metabolism	2.3.1.179	POPTR_0004s13640	POPTRDRAFT_714495	3-ketoacyl-acyl carrier protein synthase I	-2.1594	-2.1227	0.10924	-1.5341	-1.3018	0.29941	0.13108	-0.486424	-0.67502
Biotin metabolism	2.3.1.47	POPTR_0001s00880	POPTRDRAFT_423768	biotin F	-0.63151	-0.70934	-0.0041107	-0.43244	-1.0606	-0.56182	0.133776	-0.0583302	0.500721
Biotin metabolism	2.8.1.6	POPTR_0017s06180	POPTRDRAFT_741439	Radical SAM superfamily protein	-0.74716	-0.97614	-0.15721	-1.316	-1.185	0.1982	-0.0489055	0.526846	0.174187
Biotin metabolism	4.2.1.59	POPTR_0133s00270	POPTRDRAFT_553441	NA	-2.6404	-1.6085	1.104	-1.4576	-1.6496	-0.12381	-0.528456	-1.69918	-0.472855
Biotin metabolism	NA	POPTR_0011s02740	XM_002316699.1	NA	-1.6764	-1.2446	0.50381	-1.8205	-0.92631	0.9622	0.171118	0.320657	-0.133325
Biotin metabolism	NA	POPTR_0004s13650	NA	NA	-2.1272	-2.225	-0.025582	-1.3658	-1.3665	0.064725	0.106857	-0.646601	-0.736835
Butanoate metabolism	1.1.1.157	POPTR_0001s40920	NA	3-hydroxyacyl-CoA dehydrogenase family protein	1.42	0.97586	-0.37045	1.7931	1.1573	-0.56896	-0.569044	-0.935747	-0.736081
Butanoate metabolism	1.2.4.1	POPTR_0017s11290	POPTRDRAFT_668506	Transketolase family protein	-2.132	-2.0068	0.19747	-2.0831	-1.5197	0.63059	0.332675	0.290672	-0.140262
Butanoate metabolism	2.2.1.6	POPTR_0015s10920	POPTRDRAFT_666677	chlorsulfuron/imidazolinone resistant 1	2.0257	2.3958	0.44383	2.1502	2.4295	0.3469	-0.227314	-0.347682	-0.246954
Butanoate metabolism	2.3.1.9	POPTR_0014s16670	POPTRDRAFT_732472	acetoacetyl-CoA thiolase 2	-0.41411	-1.3531	-0.86601	-0.79083	-1.5394	-0.68113	-0.427899	-0.0444457	-0.227256
Butanoate metabolism	2.3.3.10	POPTR_0003s12030	POPTRDRAFT_646543	hydroxymethylglutaryl-CoA synthase / HMG-CoA synthase / 3-hydroxy-3-methylglutaryl coenzyme A synthase	-2.6408	-2.1318	0.58061	-2.7132	-2.343	0.43742	0.0491178	0.128655	0.274989
Butanoate metabolism	4.1.1.15	POPTR_0017s01430	NA	glutamate decarboxylase	2.5808	0.23742	-2.2696	2.6776	-0.023665	-2.6342	0.0269509	-0.0640658	0.302113
Butanoate metabolism	4.1.3.4	POPTR_0009s07280	POPTRDRAFT_833174	Aldolase superfamily protein	-1.0922	-0.66047	0.50453	-2.3619	-1.75	0.67875	0.00228174	1.27942	1.10635
C10-Branched dibasic acid metabolism	4.2.1.33 4.2.1.35	POPTR_0008s17230	NA	isopropyl malate isomerase large subunit 1	0.18033	-0.66127	-0.76903	-1.3934	-2.6974	-1.235	0.866539	2.44448	2.91457
C6-Branched dibasic acid metabolism	2.2.1.6	POPTR_0015s10920	POPTRDRAFT_666677	chlorsulfuron/imidazolinone resistant 1	2.0257	2.3958	0.44383	2.1502	2.4295	0.3469	-0.227314	-0.347682	-0.246954
Carbon fixation in photosynthetic organisms	1.1.1.37	POPTR_0001s38560	POPTRDRAFT_707785	Lactate/malate dehydrogenase family protein	-1.7848	-1.4147	0.44316	-1.2387	-0.6225	0.68386	0.306056	-0.23316	-0.471561
Carbon fixation in photosynthetic organisms	1.1.1.37	POPTR_0004s11170	POPTRDRAFT_837445	malate dehydrogenase	2.6133	1.8815	-0.66175	2.0791	1.6423	-0.36865	0.0449494	0.584839	0.297753
Carbon fixation in photosynthetic organisms	1.1.1.39	POPTR_0014s07570	POPTRDRAFT_731028	NAD-dependent malic enzyme 2	-0.65178	-2.1119	-1.3868	-0.86927	-2.5576	-1.6212	0.301342	0.525964	0.762307
Carbon fixation in photosynthetic organisms	1.1.1.40	POPTR_0018s09380	NA	NADP-malic enzyme 4	-1.0773	-0.9381	0.21294	-0.6406	-0.6254	0.083022	0.00394675	-0.427465	-0.294755
Carbon fixation in photosynthetic organisms	1.1.1.82	POPTR_0008s03160	POPTRDRAFT_820232	lactate/malate dehydrogenase family protein	-1.7551	0.97521	2.8043	-1.613	0.36425	2.0435	0.356302	0.222066	0.981767
Carbon fixation in photosynthetic organisms	2.6.1.1	POPTR_0018s08910	POPTRDRAFT_835881	aspartate aminotransferase 2	2.3574	2.1745	-0.11036	2.4155	2.1538	-0.1944	-0.145958	-0.197374	-0.110901
Carbon fixation in photosynthetic organisms	2.6.1.2	POPTR_0001s16300	POPTRDRAFT_584163	alanine aminotransferase 2	2.9785	1.1185	-1.7864	3.0565	2.0245	-0.96468	0.046268	-0.0264357	-0.845378
Carbon fixation in photosynthetic organisms	2.6.1.4 2.6.1.2 2.6.1.44	POPTR_0008s19160	POPTRDRAFT_565169	alanine-2-oxoglutarate aminotransferase 2	-3.1152	-2.6456	0.54192	-1.5676	-2.4403	-0.80727	0.11229	-1.42885	-0.0774979
Carbon fixation in photosynthetic organisms	2.7.1.19	POPTR_0003s09830	NA	phosphoribulokinase	7.1494	6.2565	-0.81921	7.8121	6.3728	-1.3713	0.120075	-0.535332	0.0157205
Carbon fixation in photosynthetic organisms	2.7.1.40	POPTR_0008s00310	POPTRDRAFT_563414	Pyruvate kinase family protein	4.2221	3.6026	-0.54581	4.0468	3.4602	-0.51899	0.156181	0.33747	0.312527
Carbon fixation in photosynthetic organisms	2.7.2.3	POPTR_0010s17870	POPTRDRAFT_659332	phosphoglycerate kinase	1.9123	1.5783	-0.26095	1.9454	1.6306	-0.24708	0.0308688	0.00377512	-0.00712319
Carbon fixation in photosynthetic organisms	3.1.3.11	POPTR_0005s21360	POPTRDRAFT_714722	Inositol monophosphatase family protein	-0.54251	-2.6212	-2.0041	-0.10217	-2.1438	-1.9734	0.34152	-0.0909502	-0.122123
Carbon fixation in photosynthetic organisms	3.1.3.37	POPTR_0010s20060	POPTRDRAFT_567316	sedoheptulose-bisphosphatase	2.6376	2.3944	-0.17178	3.4217	2.4074	-0.94659	0.707578	-0.0715856	0.70604
Carbon fixation in photosynthetic organisms	4.1.1.31	POPTR_0008s11330	POPTRDRAFT_564468	phosphoenolpyruvate carboxylase 4	-2.6036	-1.5345	1.1421	-0.34355	-0.29306	0.11761	-0.211083	-2.46572	-1.43812
Carbon fixation in photosynthetic organisms	4.1.1.49	POPTR_0002s10850	XM_002302313.1	phosphoenolpyruvate carboxykinase 1	-0.94292	-1.4245	-0.40685	0.47236	0.15984	-0.24566	-0.239457	-1.652	-1.80902
Carbon fixation in photosynthetic organisms	4.1.2.13	POPTR_0006s17940	POPTRDRAFT_836979	Aldolase superfamily protein	5.6159	4.8005	-0.74127	5.2931	4.4557	-0.76954	-0.596624	-0.268913	-0.238025
Carbon fixation in photosynthetic organisms	5.3.1.1	POPTR_0010s21100	NA	triosephosphate isomerase	2.4295	1.7898	-0.56599	3.1561	2.222	-0.86679	0.198096	-0.522558	-0.219502
Carbon fixation in photosynthetic organisms	5.3.1.6	POPTR_0013s03700	POPTRDRAFT_1096522	Ribose 5-phosphate isomerase	-1.3663	-1.146	0.29367	-0.6127	-0.776	-0.095741	0.323815	-0.422264	-0.0317622
Carbon fixation in photosynthetic organisms	NA	POPTR_0002s10860	NA	NA	-0.71296	-1.4093	-0.62152	0.98288	0.31874	-0.59695	-0.367177	-2.06074	-2.08087
Carbon fixation in photosynthetic organisms	NA	POPTR_0018s09880	NA	ribulose bisphosphate carboxylase small chain 1A	1.6918	1.0591	-0.55901	1.8944	1.1227	-0.70441	0.0727548	-0.12448	0.0236945
Circadian rhythm	2.3.1.74	POPTR_0014s14200	CHS	Chalcone and stilbene synthase family protein	-3.9902	-3.9658	0.095301	-4.675	-3.8746	0.86879	0.231877	0.922615	0.154897
Circadian rhythm	2.3.2.27	POPTR_0014s15740	POPTRDRAFT_807645	Transducin/WD40 repeat-like superfamily protein	1.2349	0.94984	-0.21197	0.90745	1.0132	0.17324	0.0173664	0.349839	-0.0319795
Circadian rhythm	2.7.11.1	POPTR_0007s10100	POPTRDRAFT_852855	casein kinase alpha 1	2.6793	2.4977	-0.10774	2.9986	2.8706	-0.060364	-0.166581	-0.480202	-0.525449
Circadian rhythm	CK2β	POPTR_0003s08300	NA	casein kinase II beta chain 1	1.1535	1.2474	0.16723	1.4533	1.5787	0.19268	0.160133	-0.133237	-0.156636
Circadian rhythm	CRY	POPTR_0010s08200	POPTRDRAFT_1119034	cryptochrome 2	-0.48125	-1.3381	-0.7836	-0.99173	-1.7913	-0.73312	-0.0100189	0.504447	0.457894
Circadian rhythm	ELF3	POPTR_0006s25030	NA	hydroxyproline-rich glycoprotein family protein	2.6203	1.1549	-1.3908	2.7517	1.4629	-1.2209	0.365171	0.23799	0.0711272
Circadian rhythm	FKF1	POPTR_0010s11610	POPTRDRAFT_822050	flavin-binding	0.91244	0.72826	-0.1111	1.3652	0.63202	-0.66581	0.219854	-0.2265	0.330325
Circadian rhythm	GI	POPTR_0005s21870	POPTRDRAFT_818606	gigantea protein (GI)	0.83392	0.40249	-0.35827	1.305	0.74851	-0.4889	0.451796	-0.0139798	0.11947
Circadian rhythm	NA	POPTR_0015s07300	NA	NA	0.72581	1.7058	1.0532	1.0542	2.4502	1.4635	0.218	-0.104847	-0.512007
Circadian rhythm	NA	POPTR_0018s09800	NA	NA	2.0487	1.8675	-0.10821	2.5484	2.6767	0.19563	0.298911	-0.194872	-0.496802
Circadian rhythm	NA	POPTR_0006s25010	POPTRDRAFT_832108	NA	2.6094	1.1352	-1.4002	2.9496	1.3693	-1.5128	-0.47662	-0.812113	-0.697013
Circadian rhythm	PIF3	POPTR_0013s00310	POPTRDRAFT_662518	phytochrome interacting factor 3	1.7654	0.34884	-1.3428	0.57971	0.21406	-0.29805	0.0574838	1.24821	0.205989
Circadian rhythm	PRR5	POPTR_0012s00600	POPTRDRAFT_806314	pseudo-response regulator 5	2.2771	1.9638	-0.23991	1.984	1.6841	-0.23208	-0.103044	0.198049	0.191931
Circadian rhythm	SPA1	POPTR_0014s09100	NA	SPA (suppressor of phyA-105) protein family	0.93655	0.96893	0.10454	1.9588	2.0131	0.12286	0.523833	-0.492995	-0.507707
Circadian rhythm	TOC1	POPTR_0015s07310	NA	CCT motif -containing response regulator protein	0.9405	1.8245	0.95744	1.3651	2.2967	0.99874	-0.0250613	-0.444436	-0.482655
Circadian rhythm	ZTL	POPTR_0018s09810	POPTRDRAFT_809263	Galactose oxidase/kelch repeat superfamily protein	2.0027	2.026	0.096378	2.1858	2.3502	0.23234	0.105356	-0.0720626	-0.20545
Citrate cycle (TCA cycle)	1.1.1.37	POPTR_0001s38560	POPTRDRAFT_707785	Lactate/malate dehydrogenase family protein	-1.7848	-1.4147	0.44316	-1.2387	-0.6225	0.68386	0.306056	-0.23316	-0.471561
Citrate cycle (TCA cycle)	1.1.1.37	POPTR_0004s11170	POPTRDRAFT_837445	malate dehydrogenase	2.6133	1.8815	-0.66175	2.0791	1.6423	-0.36865	0.0449494	0.584839	0.297753
Citrate cycle (TCA cycle)	1.1.1.41	POPTR_0005s10260	POPTRDRAFT_558763	isocitrate dehydrogenase 1	-1.1983	-1.3022	-0.03041	-1.4836	-1.359	0.19297	0.178151	0.465802	0.248848
Citrate cycle (TCA cycle)	1.1.1.42	POPTR_0004s07320	POPTRDRAFT_648243	cytosolic NADP+-dependent isocitrate dehydrogenase	-2.2152	-2.072	0.21615	-1.7477	-2.5001	-0.68508	0.131739	-0.327012	0.574643
Citrate cycle (TCA cycle)	1.2.4.1	POPTR_0017s11290	POPTRDRAFT_668506	Transketolase family protein	-2.132	-2.0068	0.19747	-2.0831	-1.5197	0.63059	0.332675	0.290672	-0.140262
Citrate cycle (TCA cycle)	1.2.4.2	POPTR_0010s21610	POPTRDRAFT_724772	2-oxoglutarate dehydrogenase	-0.68664	-0.64222	0.11746	-1.5892	-0.81572	0.8411	0.0837306	0.990016	0.271678
Citrate cycle (TCA cycle)	1.3.5.1	POPTR_0005s12530	POPTRDRAFT_593943	succinate dehydrogenase 1-1	-0.59513	-0.20355	0.46503	-1.1579	-0.28413	0.9413	-0.079277	0.486695	0.0159091
Citrate cycle (TCA cycle)	1.8.1.4	POPTR_0010s15200	LPD4	lipoamide dehydrogenase 1	-2.1726	-1.4113	0.83274	-2.2639	-1.381	0.94995	-0.0837204	0.0176467	-0.099516
Citrate cycle (TCA cycle)	2.3.1.12	POPTR_0013s11870	POPTRDRAFT_740652	2-oxoacid dehydrogenases acyltransferase family protein	-1.6105	-0.57434	1.1086	-1.7129	-0.26472	1.5163	0.216678	0.323906	-0.0786078
Citrate cycle (TCA cycle)	2.3.3.1	POPTR_0016s09070	POPTRDRAFT_735490	citrate synthase 2	0.87725	0.056065	-0.74741	1.421	0.66892	-0.6848	0.250209	-0.287419	-0.348533
Citrate cycle (TCA cycle)	2.3.3.8	POPTR_0008s10480	POPTRDRAFT_656642	ATP-citrate lyase B-1	-1.0704	-1.1246	0.018535	-1.5116	-1.8748	-0.2957	0.113122	0.56187	0.877749
Citrate cycle (TCA cycle)	4.1.1.49	POPTR_0002s10850	XM_002302313.1	phosphoenolpyruvate carboxykinase 1	-0.94292	-1.4245	-0.40685	0.47236	0.15984	-0.24566	-0.239457	-1.652	-1.80902
Citrate cycle (TCA cycle)	4.2.1.2	POPTR_0002s20240	POPTRDRAFT_552480	FUMARASE 2	-1.3594	-1.9014	-0.46827	-1.1921	-1.6784	-0.41866	0.138796	-0.0240427	-0.0696724
Citrate cycle (TCA cycle)	4.2.1.3	POPTR_0012s06320	POPTRDRAFT_816803	aconitase 3	-2.4726	-1.8866	0.65898	-2.2905	-1.6659	0.69198	0.179889	0.00279594	-0.0262057
Citrate cycle (TCA cycle)	6.2.1.4 6.2.1.5	POPTR_0012s00920	NA	Succinyl-CoA ligase	-1.0447	-0.74111	0.37714	-0.87968	-0.36033	0.58642	0.191707	0.0309287	-0.174419
Citrate cycle (TCA cycle)	NA	POPTR_0002s10860	NA	NA	-0.71296	-1.4093	-0.62152	0.98288	0.31874	-0.59695	-0.367177	-2.06074	-2.08087
Cysteine and methionine metabolism	1.1.1.27	POPTR_0001s00440	POPTRDRAFT_554197	Lactate/malate dehydrogenase family protein	0.66322	1.0729	0.48178	0.2751	0.84138	0.63424	-0.307959	0.0871673	-0.0621908
Cysteine and methionine metabolism	1.13.11.53 1.13.11.54	POPTR_0008s15730	POPTRDRAFT_720244	RmlC-like cupins superfamily protein	0.19874	-1.0148	-1.1397	0.32928	-0.87444	-1.1368	0.491473	0.366608	0.365369
Cysteine and methionine metabolism	1.14.17.4	POPTR_0006s15610	ACO5	ACC oxidase 1	4.77	4.1453	-0.5514	4.1906	3.2773	-0.84528	-1.01828	-0.432394	-0.136158
Cysteine and methionine metabolism	1.2.1.11	POPTR_0008s13510	POPTRDRAFT_564677	semialdehyde dehydrogenase family protein	2.47	1.7764	-0.6196	2.9093	1.9335	-0.90869	-0.157627	-0.591382	-0.300213
Cysteine and methionine metabolism	2.1.1.10	POPTR_0005s23480	HMT5	homocysteine methyltransferase 2	-1.7608	-0.0026334	1.8314	-1.7231	0.055112	1.8462	0.13609	0.100717	0.0921658
Cysteine and methionine metabolism	2.1.1.14	POPTR_0009s15490	MS2	Cobalamin-independent synthase family protein	-1.5327	-0.75199	0.85263	-2.367	-1.1858	1.2494	0.217894	1.05805	0.665647
Cysteine and methionine metabolism	2.1.1.37	POPTR_0019s00240	NA	methyltransferase 1	3.5982	3.0593	-0.46637	3.5089	2.9878	-0.45392	-0.509833	-0.414109	-0.424366
Cysteine and methionine metabolism	2.3.1.30	POPTR_0013s11380	POPTRDRAFT_835321	serine acetyltransferase 1;1	2.1114	2.8441	0.80618	2.604	3.0752	0.53903	-0.0251747	-0.51305	-0.24234
Cysteine and methionine metabolism	2.3.1.30	POPTR_0001s37420	POPTRDRAFT_829882	serine acetyltransferase 2;2	-2.903	-3.1762	-0.20083	-1.8726	-3.6013	-1.6607	0.283716	-0.735419	0.722695
Cysteine and methionine metabolism	2.5.1.16	POPTR_0010s10470	POPTRDRAFT_833545	spermidine synthase 2	-1.9781	-1.1801	0.87031	-2.6402	-1.536	1.1703	0.0188942	0.690334	0.389912
Cysteine and methionine metabolism	2.5.1.47	POPTR_0005s05040	NA	O-acetylserine (thiol) lyase (OAS-TL) isoform A1	3.8977	3.6918	-0.13227	3.2005	3.0207	-0.11147	-0.741655	-0.040877	-0.0574056
Cysteine and methionine metabolism	2.5.1.6	POPTR_0014s11000	ADOMET4	S-adenosylmethionine synthetase 2	-1.7454	-0.84661	0.9701	-2.1253	-1.1286	1.0654	0.141442	0.528808	0.437195
Cysteine and methionine metabolism	2.6.1.1	POPTR_0018s08910	POPTRDRAFT_835881	aspartate aminotransferase 2	2.3574	2.1745	-0.11036	2.4155	2.1538	-0.1944	-0.145958	-0.197374	-0.110901
Cysteine and methionine metabolism	2.6.1.5	POPTR_0017s04590	XM_002328010.1	Tyrosine transaminase family protein	1.393	2.7839	1.4643	2.391	3.3196	0.99563	0.42703	-0.566078	-0.0935968
Cysteine and methionine metabolism	2.7.2.4 1.1.1.3	POPTR_0019s10040	POPTRDRAFT_780515	aspartate kinase-homoserine dehydrogenase ii	3.4225	3.4721	0.12221	4.1336	3.8558	-0.21072	0.215237	-0.489337	-0.154288
Cysteine and methionine metabolism	3.2.2.16	POPTR_0009s13130	POPTRDRAFT_814076	methylthioadenosine nucleosidase 1	-1.4336	-1.5989	-0.092413	-0.62335	-0.92215	-0.23173	0.414184	-0.388219	-0.247755
Cysteine and methionine metabolism	3.3.1.1	POPTR_0001s32780	POPTRDRAFT_707148	S-adenosyl-L-homocysteine hydrolase	-1.19	-0.79176	0.47006	-1.3744	-0.73421	0.70851	0.26159	0.454168	0.218066
Cysteine and methionine metabolism	4.1.1.50	POPTR_0004s10660	NA	S-adenosylmethionine decarboxylase	-1.1307	-2.0121	-0.80748	-0.61357	-1.9188	-1.2378	-0.0735653	-0.584828	-0.152483
Cysteine and methionine metabolism	4.4.1.11	POPTR_0001s11350	NA	methionine gamma-lyase	-3.1896	-6.0358	-2.7706	-3.2612	-5.9476	-2.6155	1.15479	1.23237	1.07899
Cysteine and methionine metabolism	4.4.1.14	POPTR_0001s09850	ACS1	1-aminocyclopropane-1-carboxylic acid (acc) synthase 6	-2.3882	-3.2975	-0.8404	-2.8796	-3.8076	-0.86408	-0.197837	0.309074	0.328063
Cysteine and methionine metabolism	NA	POPTR_0006s23880	POPTRDRAFT_717791	S-adenosyl-L-methionine-dependent methyltransferases superfamily protein	2.0227	2.1619	0.21286	1.2452	1.1863	0.0092674	-0.640074	0.14222	0.348829
Cysteine and methionine metabolism	NA	POPTR_0003s09930	NA	NA	-2.1116	-0.51719	1.6655	-2.7403	-1.3877	1.4173	-0.358878	0.280633	0.526854
Cysteine and methionine metabolism	NA	POPTR_0017s04580	NA	NA	1.9331	3.4043	1.5439	2.8599	4.0483	1.2558	0.340728	-0.582091	-0.28919
Cysteine and methionine metabolism	NA	POPTR_0010s09940	POPTRDRAFT_231244	S-adenosyl-L-methionine-dependent methyltransferases superfamily protein	-2.7923	-2.6428	0.22216	-2.7341	-5.0934	-2.2916	0.510697	0.454859	2.97606
Cysteine and methionine metabolism	NA	POPTR_0008s15120	NA	S-adenosyl-L-methionine-dependent methyltransferases superfamily protein	-3.3174	-1.8592	1.5291	-2.5578	-1.267	1.358	0.29938	-0.459271	-0.279258
Ether lipid metabolism	2.3.1.23 2.3.1.67	POPTR_0014s07030	POPTRDRAFT_1098087	calcineurin B subunit-related	1.038	0.5429	-0.42085	0.65216	0.2074	-0.37772	0.189086	0.578793	0.539129
Ether lipid metabolism	2.3.1.51 2.3.1.23 2.3.1.-	POPTR_0003s12170	POPTRDRAFT_799918	MBOAT (membrane bound O-acyl transferase) family protein	-0.55707	-1.3057	-0.67587	-0.27752	-0.87991	-0.53463	0.139066	-0.134628	-0.27252
Ether lipid metabolism	2.7.8.1	POPTR_0010s14380	POPTRDRAFT_1091017	aminoalcoholphosphotransferase 1	-2.6934	-2.2885	0.47758	-2.8079	-2.115	0.76049	0.100667	0.221936	-0.0589213
Ether lipid metabolism	3.1.1.4	POPTR_0018s13200	NA	Phospholipase A2 family protein	-3.5295	-1.4263	2.1744	-3.6666	-2.6065	1.1283	0.143234	0.290449	1.33785
Ether lipid metabolism	3.1.4.3	POPTR_0009s04970	POPTRDRAFT_821490	non-specific phospholipase C1	1.2463	1.0128	-0.16074	1.5985	1.2131	-0.31816	0.184701	-0.162037	-0.00111875
Ether lipid metabolism	3.1.4.4	POPTR_0001s19360	POPTRDRAFT_829577	phospholipase D alpha 1	1.7085	1.4909	-0.14392	1.8207	1.7615	0.008045	0.26724	0.159497	0.011041
Fatty acid biosynthesis	1.1.1.100	POPTR_0010s06620	POPTRDRAFT_726104	NAD(P)-binding Rossmann-fold superfamily protein	-1.0101	-0.5365	0.54594	-1.4635	-0.48915	1.0416	0.308183	0.770265	0.274983
Fatty acid biosynthesis	1.14.19.2	POPTR_0005s21000	POPTRDRAFT_862463	Plant stearoyl-acyl-carrier-protein desaturase family protein	6.9147	8.4264	1.5839	6.1467	7.6458	1.5681	-1.56378	-0.790363	-0.770345
Fatty acid biosynthesis	1.3.1.9 1.3.1.10	POPTR_0001s05100	POPTRDRAFT_639726	NAD(P)-binding Rossmann-fold superfamily protein	-2.1736	-1.0618	1.1834	-2.3917	-1.0091	1.4501	0.188529	0.415526	0.149853
Fatty acid biosynthesis	2.3.1.179	POPTR_0004s13640	POPTRDRAFT_714495	3-ketoacyl-acyl carrier protein synthase I	-2.1594	-2.1227	0.10924	-1.5341	-1.3018	0.29941	0.13108	-0.486424	-0.67502
Fatty acid biosynthesis	3.1.2.14	POPTR_0002s24700	POPTRDRAFT_412325	fatA acyl-ACP thioesterase	-1.6749	-1.3826	0.36585	-1.3247	-1.5422	-0.14998	0.0875177	-0.259515	0.261133
Fatty acid biosynthesis	4.2.1.59	POPTR_0133s00270	POPTRDRAFT_553441	NA	-2.6404	-1.6085	1.104	-1.4576	-1.6496	-0.12381	-0.528456	-1.69918	-0.472855
Fatty acid biosynthesis	6.4.1.2 6.3.4.14	POPTR_0006s07780	POPTRDRAFT_831870	acetyl Co-enzyme a carboxylase biotin carboxylase subunit	-1.6726	-1.038	0.70725	-1.6852	-0.98241	0.77057	-0.0514214	-0.0328581	-0.0926439
Fatty acid biosynthesis	NA	POPTR_0011s02740	XM_002316699.1	NA	-1.6764	-1.2446	0.50381	-1.8205	-0.92631	0.9622	0.171118	0.320657	-0.133325
Fatty acid biosynthesis	PabD	POPTR_0009s08150	POPTRDRAFT_821336	catalytics;transferases;[acyl-carrier-protein] S-malonyltransferases;binding	-2.4647	-2.4339	0.10398	-2.5749	-2.7472	-0.10446	-0.0585542	0.054161	0.268476
Fatty acid biosynthesis	NA	POPTR_0004s13650	NA	NA	-2.1272	-2.225	-0.025582	-1.3658	-1.3665	0.064725	0.106857	-0.646601	-0.736835
Fatty acid biosynthesis	6.4.1.2	POPTR_0019s08170	NA	chloroplastic acetylcoenzyme A carboxylase 1	-1.4921	-0.80991	0.75539	-0.55231	-0.3634	0.25757	-0.0145469	-0.951706	-0.447467
Fatty acid elongation	1.1.1.62 1.1.1.330	POPTR_0010s06220	POPTRDRAFT_766594	beta-ketoacyl reductase 1	-1.4066	-1.4328	0.045271	-1.8472	-1.2589	0.65626	0.36758	0.817921	0.207605
Fatty acid elongation	1.3.1.38	POPTR_0001s23980	NA	Polyketide synthase	-0.9658	1.1008	2.1387	-1.3897	0.88096	2.3374	-0.232472	0.199789	0.00186754
Fatty acid elongation	1.3.1.93	POPTR_0008s05550	POPTRDRAFT_720621	3-oxo-5-alpha-steroid 4-dehydrogenase family protein	-0.6743	-0.42336	0.32358	-1.6077	-0.82017	0.85503	-0.317671	0.625337	0.0933254
Fatty acid elongation	2.3.1.199	POPTR_0018s01300	POPTRDRAFT_737124	3-ketoacyl-CoA synthase 11	-0.33012	-2.4343	-2.0315	0.33892	-1.7421	-2.015	0.023047	-0.638909	-0.654424
Fatty acid elongation	3.1.2.22	POPTR_0003s07790	NA	alpha/beta-Hydrolases superfamily protein	-2.554	-2.4793	0.14919	-2.6847	-1.937	0.81441	0.657734	0.791183	0.130949
Fatty acid elongation	4.2.1.134	POPTR_0007s14290	POPTRDRAFT_719769	Protein-tyrosine phosphatase-like	-2.3653	-3.0491	-0.611	-2.985	-2.5395	0.51335	-0.171146	0.452829	-0.666353
Fatty acid elongation	NA	POPTR_0001s15450	NA	NA	-1.0348	-1.3206	-0.21134	-0.1205	-0.89804	-0.71001	-0.0990818	-1.00801	-0.507911
Fatty acid metabolism	1.1.1.1	POPTR_0002s07290	ADH1	alcohol dehydrogenase 1	5.252	5.4529	0.27491	4.7254	4.2931	-0.36438	-1.11936	-0.588661	0.05419
Fatty acid metabolism	1.1.1.284 1.1.1.1	POPTR_0002s01480	POPTRDRAFT_815974	Zinc-binding alcohol dehydrogenase family protein	-2.8073	-1.9537	0.92592	-2.9522	-1.7745	1.2456	0.313117	0.460506	0.148573
Fatty acid metabolism	1.2.1.3	POPTR_0002s19060	POPTRDRAFT_830473	aldehyde dehydrogenase 2B7	-1.5101	-1.9396	-0.35572	-1.1932	-1.8073	-0.54656	0.0869299	-0.224025	-0.030981
Fatty acid metabolism	1.2.1.31 1.2.1.8 1.2.1.3	POPTR_0001s16730	POPTRDRAFT_745820	aldehyde dehydrogenase 7B4	-0.30033	-1.8666	-1.4922	0.62399	-1.0503	-1.6076	0.175524	-0.742655	-0.626083
Fatty acid metabolism	1.3.3.6	POPTR_0016s12540	POPTRDRAFT_735866	acyl-CoA oxidase 4	0.97033	-0.11554	-1.0118	1.5291	0.29175	-1.1702	0.0246081	-0.529989	-0.368084
Fatty acid metabolism	2.3.1.16	POPTR_0001s14280	NA	peroxisomal 3-ketoacyl-CoA thiolase 3	-1.0161	-2.0673	-0.9776	-0.43912	-1.483	-0.97622	0.26506	-0.305883	-0.305221
Fatty acid metabolism	2.3.1.9	POPTR_0014s16670	POPTRDRAFT_732472	acetoacetyl-CoA thiolase 2	-0.41411	-1.3531	-0.86601	-0.79083	-1.5394	-0.68113	-0.427899	-0.0444457	-0.227256
Fatty acid metabolism	6.2.1.3	POPTR_0001s10590	NA	AMP-dependent synthetase and ligase family protein	3.814	3.1037	-0.63687	3.8831	3.1499	-0.66593	-0.31434	-0.377429	-0.3461
Fatty acid metabolism	NA	POPTR_0010s01560	NA	NA	0.21799	-0.20533	-0.34892	1.05	0.76843	-0.21345	0.280629	-0.547169	-0.678917
Fatty acid metabolism	NA	POPTR_0017s08690	NA	NA	-0.70546	-0.61299	0.16363	-1.8251	-1.0209	0.87041	-0.242523	0.889542	0.17952
Flavonoid biosynthesis	1.1.1.219 1.1.1.234	POPTR_0002s03500	DFR1	dihydroflavonol 4-reductase	-4.3151	-5.3957	-1.008	-5.0323	-4.7185	0.38075	-0.00466252	0.717844	-0.667147
Flavonoid biosynthesis	1.14.11.19	POPTR_0003s11900	ANS1	leucoanthocyanidin dioxygenase	-4.2608	-5.1061	-0.773	-5.1926	-4.6966	0.56233	-0.220453	0.717469	-0.61383
Flavonoid biosynthesis	1.14.11.9	POPTR_0005s11600	F3H4	flavanone 3-hydroxylase	-2.3814	-1.4878	0.96615	-1.7575	-0.91622	0.90892	-0.325672	-0.944374	-0.882284
Flavonoid biosynthesis	1.14.13.11	POPTR_0013s15380	C4H2|CYP73A42	cinnamate-4-hydroxylase	-5.239	-4.5225	0.78915	-5.2143	-5.372	-0.090113	0.260759	0.245467	1.12492
Flavonoid biosynthesis	1.14.13.21	POPTR_0013s07050	F3H1	Cytochrome P450 superfamily protein	-3.2704	-3.4921	-0.15115	-3.7493	-3.2282	0.58909	-0.0225205	0.463093	-0.272112
Flavonoid biosynthesis	1.14.13.36	POPTR_0006s03180	CYP98A27	cytochrome P450	1.8691	0.75854	-1.0366	1.7655	0.55411	-1.1435	-0.149992	-0.0417995	0.0684989
Flavonoid biosynthesis	1.14.13.88	POPTR_0009s07320	CYP75A12|F3'5'H1	Cytochrome P450 superfamily protein	-5.4897	-4.5051	1.0544	-6.0485	-4.7097	1.4056	-0.615408	-0.0453511	-0.395601
Flavonoid biosynthesis	1.17.1.3	POPTR_0010s13990	LAR2	NAD(P)-binding Rossmann-fold superfamily protein	-5.2662	-8.6046	-3.2649	-4.7193	-7.3227	-2.5397	0.279051	-0.261018	-0.98756
Flavonoid biosynthesis	1.3.1.77	POPTR_0004s03030	ANR/BAN1	NAD(P)-binding Rossmann-fold superfamily protein	-3.4833	-3.5825	-0.026936	-3.3282	-2.9278	0.46736	0.0633341	-0.0864909	-0.576474
Flavonoid biosynthesis	2.1.1.104	POPTR_0001s31220	CAM2	S-adenosyl-L-methionine-dependent methyltransferases superfamily protein	-0.13258	-1.3598	-1.1539	-0.43382	-1.6562	-1.1551	0.0106308	0.317434	0.321222
Flavonoid biosynthesis	2.3.1.133	POPTR_0003s18210	NA	NA	-2.0011	-2.3246	-0.24968	-1.6342	-1.9197	-0.21741	0.0670411	-0.291303	-0.323967
Flavonoid biosynthesis	2.3.1.74	POPTR_0014s14200	CHS	Chalcone and stilbene synthase family protein	-3.9902	-3.9658	0.095301	-4.675	-3.8746	0.86879	0.231877	0.922615	0.154897
Flavonoid biosynthesis	5.5.1.6	POPTR_0010s21980	CHI1	Chalcone-flavanone isomerase family protein	-0.8253	-1.249	-0.35049	-0.71808	-0.86421	-0.079152	0.311181	0.208684	-0.0586598
Flavonoid biosynthesis	NA	POPTR_0018s14270	NA	NA	1.861	0.88753	-0.90054	1.0301	-0.19616	-1.1577	-0.481261	0.356279	0.616505
Fructose and mannose metabolism	1.1.1.14	POPTR_0012s13790	POPTRDRAFT_823499	GroES-like zinc-binding alcohol dehydrogenase family protein	0.25674	-1.2486	-1.4313	0.45981	-1.1208	-1.5139	0.0106062	-0.187328	-0.102448
Fructose and mannose metabolism	1.1.1.271	POPTR_0006s19300	POPTRDRAFT_561376	NAD(P)-binding Rossmann-fold superfamily protein	-1.2934	-0.53459	0.83156	-1.2303	-0.21269	1.0853	0.18766	0.128278	-0.120082
Fructose and mannose metabolism	2.7.1.1	POPTR_0018s09560	POPTRDRAFT_825877	hexokinase 1	2.3096	0.76821	-1.4673	2.8486	1.2625	-1.5191	0.0593527	-0.474201	-0.420509
Fructose and mannose metabolism	2.7.1.11	POPTR_0006s25170	NA	phosphofructokinase 3	6.8572	6.2459	-0.53748	6.5646	5.6457	-0.85085	-0.302657	-0.00495586	0.309872
Fructose and mannose metabolism	2.7.1.4	POPTR_0015s14000	NA	pfkB-like carbohydrate kinase family protein	3.9032	2.4723	-1.3577	4.0465	2.6044	-1.3748	0.773881	0.637065	0.655554
Fructose and mannose metabolism	2.7.1.52	POPTR_0014s09690	POPTRDRAFT_664148	L-fucokinase/GDP-L-fucose pyrophosphorylase	-1.5483	-0.55517	1.0643	-2.1753	-0.45205	1.7912	0.315583	0.952269	0.225569
Fructose and mannose metabolism	2.7.1.90	POPTR_0002s00490	POPTRDRAFT_550714	Phosphofructokinase family protein	4.2051	3.162	-0.96837	4.5542	3.3983	-1.0882	-0.111446	-0.45663	-0.333885
Fructose and mannose metabolism	2.7.7.13	POPTR_0010s20620	POPTRDRAFT_659626	Glucose-1-phosphate adenylyltransferase family protein	0.92381	0.57592	-0.2743	1.2963	0.9921	-0.23638	-0.157525	-0.524981	-0.559182
Fructose and mannose metabolism	3.1.3.11	POPTR_0005s21360	POPTRDRAFT_714722	Inositol monophosphatase family protein	-0.54251	-2.6212	-2.0041	-0.10217	-2.1438	-1.9734	0.34152	-0.0909502	-0.122123
Fructose and mannose metabolism	4.1.2.13	POPTR_0006s17940	POPTRDRAFT_836979	Aldolase superfamily protein	5.6159	4.8005	-0.74127	5.2931	4.4557	-0.76954	-0.596624	-0.268913	-0.238025
Fructose and mannose metabolism	4.2.1.47	POPTR_0005s11830	POPTRDRAFT_836590	NAD(P)-binding Rossmann-fold superfamily protein	0.90422	0.031735	-0.79937	1.0561	0.4998	-0.48909	0.0765365	-0.0674389	-0.376847
Fructose and mannose metabolism	5.3.1.1	POPTR_0010s21100	NA	triosephosphate isomerase	2.4295	1.7898	-0.56599	3.1561	2.222	-0.86679	0.198096	-0.522558	-0.219502
Fructose and mannose metabolism	5.3.1.5	POPTR_0018s10460	POPTRDRAFT_737826	xylose isomerase family protein	-0.096683	-3.3931	-3.2224	0.32706	-2.9044	-3.1647	0.309959	-0.108514	-0.164448
Fructose and mannose metabolism	5.3.1.8	POPTR_0004s09820	POPTRDRAFT_758948	Mannose-6-phosphate isomerase	2.8467	2.106	-0.66749	4.0103	3.1363	-0.80686	0.13498	-1.0214	-0.881326
Fructose and mannose metabolism	5.4.2.8	POPTR_0014s07630	NA	phosphomannomutase	-2.1419	-1.479	0.7355	-1.4642	-1.4014	0.13066	0.753763	0.0838731	0.690169
Fructose and mannose metabolism	NA	POPTR_0001s28600	NA	NA	-0.15324	0.63707	0.86262	-1.3898	-0.05379	1.4015	-0.411102	0.834987	0.295467
Galactose metabolism	2.4.1.67	POPTR_0014s11370	POPTRDRAFT_572594	stachyose synthase	-1.9176	-3.3871	-1.4014	-0.19283	-2.3886	-2.1311	0.476459	-1.22915	-0.50768
Galactose metabolism	2.4.1.82	POPTR_0006s05130	POPTRDRAFT_560522	seed imbibition 2	1.2028	2.0873	0.9578	2.6205	3.0851	0.53128	0.690289	-0.72227	-0.292697
Galactose metabolism	2.7.1.1	POPTR_0018s09560	POPTRDRAFT_825877	hexokinase 1	2.3096	0.76821	-1.4673	2.8486	1.2625	-1.5191	0.0593527	-0.474201	-0.420509
Galactose metabolism	2.7.1.11	POPTR_0006s25170	NA	phosphofructokinase 3	6.8572	6.2459	-0.53748	6.5646	5.6457	-0.85085	-0.302657	-0.00495586	0.309872
Galactose metabolism	2.7.1.44	POPTR_0006s06980	POPTRDRAFT_416929	galacturonic acid kinase	-2.6644	-0.90379	1.8314	-2.3001	-1.1251	1.2412	0.0992649	-0.248465	0.335305
Galactose metabolism	2.7.7.9	POPTR_0017s01390	POPTRDRAFT_592888	UDP-glucose pyrophosphorylase 2	1.9067	0.94898	-0.88527	2.4466	1.0315	-1.3477	0.0976959	-0.433883	0.0293264
Galactose metabolism	3.2.1.20	POPTR_0011s15750	POPTRDRAFT_569295	Glycosyl hydrolases family 31 protein	-0.3119	-3.0426	-2.6553	0.32947	-1.7393	-2.0022	0.388934	-0.247903	-0.898777
Galactose metabolism	3.2.1.22	POPTR_0019s08450	POPTRDRAFT_249183	Melibiase family protein	-0.27948	-2.5882	-2.2349	-1.5961	-1.4198	0.24406	1.03696	2.35604	-0.117404
Galactose metabolism	3.2.1.23	POPTR_0003s04490	POPTRDRAFT_919635	beta-galactosidase 17	-2.3853	-0.86395	1.5943	-2.3214	-0.81252	1.5756	-0.0980555	-0.157741	-0.134421
Galactose metabolism	3.2.1.26	POPTR_0006s22710	POPTRDRAFT_819410	cell wall invertase 2	0.14878	-0.14556	-0.2202	2.7534	2.7161	0.02989	0.38094	-2.21644	-2.46594
Galactose metabolism	5.1.3.2	POPTR_0001s10700	NA	UDP-D-glucose/UDP-D-galactose 4-epimerase 2	-0.51416	-1.0247	-0.43725	-0.32877	-1.0606	-0.66501	0.637415	0.459597	0.68733
Galactose metabolism	5.4.2.2	POPTR_0010s11970	POPTRDRAFT_832763	Phosphoglucomutase/phosphomannomutase family protein	4.2538	4.4648	0.28396	4.8424	4.8863	0.11145	0.192822	-0.39027	-0.214689
Galactose metabolism	NA	POPTR_0003s04480	NA	NA	-3.9263	-1.1343	2.8619	-2.245	-0.54653	1.7669	0.741385	-0.926538	0.166822
Galactose metabolism	NA	POPTR_0010s15800	POPTRDRAFT_723945	Mevalonate/galactokinase family protein	-0.73819	-1.5134	-0.70132	-0.51253	-1.3923	-0.81243	0.33136	0.110223	0.224546
Glutathione metabolism	1.1.1.42	POPTR_0010s18360	POPTRDRAFT_770098	cytosolic NADP+-dependent isocitrate dehydrogenase	-2.1307	-1.9364	0.26729	-2.3571	-1.8959	0.52673	-0.135901	0.096683	-0.161206
Glutathione metabolism	1.1.1.44 1.1.1.343	POPTR_0001s10220	POPTRDRAFT_640402	6-phosphogluconate dehydrogenase family protein	-0.61863	-0.098989	0.59037	-1.1758	-0.26552	0.97779	0.0107149	0.574671	0.191698
Glutathione metabolism	1.1.1.49 1.1.1.363	POPTR_0001s36160	G6PDH	glucose-6-phosphate dehydrogenase 6	2.2929	1.405	-0.81402	2.4033	1.4108	-0.92545	-0.169111	-0.273739	-0.160531
	1.8.1.7	POPTR_0015s04650	PTRCGR1	glutathione reductase	2.7832	2.1248	-0.58428	2.6969	1.8732	-0.75655	-0.415873	-0.325123	-0.150078
Glutathione metabolism	1.11.1.11	POPTR_0009s02070	NA	ascorbate peroxidase 2	-1.2746	-0.7629	0.58531	-1.6096	-0.82527	0.85205	0.27468	0.61518	0.351364
Glutathione metabolism	1.11.1.9	POPTR_0003s12620	PTRCGPX3_2	glutathione peroxidase 6	1.5227	0.6406	-0.80786	2.032	0.99442	-0.97024	0.44541	-0.0597743	0.105494
Glutathione metabolism	1.17.4.1	POPTR_0001s33730	POPTRDRAFT_752731	Ferritin/ribonucleotide reductase-like family protein	-2.3223	-1.4292	0.96505	-2.497	-1.3967	1.1685	-0.26553	-0.0841964	-0.283792
Glutathione metabolism	2.3.2.2 3.4.19.13 3.4.19.14	POPTR_0018s06710	POPTRDRAFT_1116555	NA	-3.7083	-3.4614	0.32061	-3.4286	-2.4821	1.0133	0.216065	-0.0589316	-0.748227
Glutathione metabolism	2.5.1.16	POPTR_0012s01730	POPTRDRAFT_772373	spermidine synthase 3	0.56783	1.3392	0.84449	0.82747	1.7659	1.0055	-0.284955	-0.537743	-0.697829
Glutathione metabolism	2.5.1.18	POPTR_0483s00220	POPTRDRAFT_243514	glutathione S-transferase 6	3.8765	4.04	0.23736	3.9732	3.6744	-0.23072	-0.476129	-0.568055	-0.0969814
Glutathione metabolism	3.4.11.1	POPTR_0018s11600	POPTRDRAFT_911639	Cytosol aminopeptidase family protein	0.26214	0.98296	0.79418	0.36546	1.2621	0.96417	0.05329	-0.0461363	-0.211466
Glutathione metabolism	3.5.2.9	POPTR_0004s09010	POPTRDRAFT_759026	oxoprolinase 1	0.78474	0.73923	0.027491	0.78393	1.0287	0.31218	0.0601266	0.0653104	-0.214768
Glutathione metabolism	NA	POPTR_0006s23880	POPTRDRAFT_717791	S-adenosyl-L-methionine-dependent methyltransferases superfamily protein	2.0227	2.1619	0.21286	1.2452	1.1863	0.0092674	-0.640074	0.14222	0.348829
Glutathione metabolism	NA	POPTR_0010s09940	POPTRDRAFT_231244	S-adenosyl-L-methionine-dependent methyltransferases superfamily protein	-2.7923	-2.6428	0.22216	-2.7341	-5.0934	-2.2916	0.510697	0.454859	2.97606
Glutathione metabolism	NA	POPTR_0008s15120	NA	S-adenosyl-L-methionine-dependent methyltransferases superfamily protein	-3.3174	-1.8592	1.5291	-2.5578	-1.267	1.358	0.29938	-0.459271	-0.279258
Glycine, serine and threonine metabolism	1.1.1.95	POPTR_0009s09950	POPTRDRAFT_201872	D-3-phosphoglycerate dehydrogenase	2.7865	3.1642	0.45062	3.0331	2.555	-0.41037	-0.269363	-0.508227	0.35407
Glycine, serine and threonine metabolism	1.2.1.11	POPTR_0008s13510	POPTRDRAFT_564677	semialdehyde dehydrogenase family protein	2.47	1.7764	-0.6196	2.9093	1.9335	-0.90869	-0.157627	-0.591382	-0.300213
Glycine, serine and threonine metabolism	1.2.1.31 1.2.1.8 1.2.1.3	POPTR_0001s16730	POPTRDRAFT_745820	aldehyde dehydrogenase 7B4	-0.30033	-1.8666	-1.4922	0.62399	-1.0503	-1.6076	0.175524	-0.742655	-0.626083
Glycine, serine and threonine metabolism	1.2.1.8	POPTR_0015s08190	POPTRDRAFT_666405	aldehyde dehydrogenase 10A8	-2.0649	-1.8168	0.32028	-2.1351	-1.4405	0.7625	0.323764	0.399358	-0.0383304
Glycine, serine and threonine metabolism	1.4.3.21	POPTR_0012s08630	POPTRDRAFT_570122	Copper amine oxidase family protein	1.9714	1.6102	-0.28765	1.6255	1.6752	0.1174	-0.401019	-0.0512127	-0.451829
Glycine, serine and threonine metabolism	1.4.4.2	POPTR_0006s24570	GDCP1	glycine decarboxylase P-protein 1	-2.0388	-2.0194	0.091516	-2.7666	-2.358	0.47654	0.161228	0.894316	0.513889
Glycine, serine and threonine metabolism	1.8.1.4	POPTR_0010s15200	LPD4	lipoamide dehydrogenase 1	-2.1726	-1.4113	0.83274	-2.2639	-1.381	0.94995	-0.0837204	0.0176467	-0.099516
Glycine, serine and threonine metabolism	2.1.2.1	POPTR_0001s32770	NA	serine hydroxymethyltransferase 4	-0.50134	-0.28545	0.2877	-1.1744	-0.70718	0.53538	-0.0916833	0.588453	0.3439
Glycine, serine and threonine metabolism	2.1.2.10	POPTR_0004s01030	GDCT2	Glycine cleavage T-protein family	-1.301	-1.5888	-0.21539	-1.3552	-1.5532	-0.12992	0.274659	0.334101	0.253048
Glycine, serine and threonine metabolism	2.6.1.4 2.6.1.2 2.6.1.44	POPTR_0008s19160	POPTRDRAFT_565169	alanine-2-oxoglutarate aminotransferase 2	-3.1152	-2.6456	0.54192	-1.5676	-2.4403	-0.80727	0.11229	-1.42885	-0.0774979
Glycine, serine and threonine metabolism	2.6.1.44 2.6.1.40	POPTR_0016s13970	POPTRDRAFT_835604	PYRIMIDINE 4	-1.4014	-1.2656	0.2096	-0.30609	-0.86082	-0.48743	0.0468268	-1.04335	-0.342985
Glycine, serine and threonine metabolism	2.6.1.44 2.6.1.45 2.6.1.51	POPTR_0009s05240	POPTRDRAFT_723016	alanine:glyoxylate aminotransferase	0.4376	-3.1025	-3.4657	2.0959	-1.9572	-3.9854	0.246855	-1.40654	-0.884792
Glycine, serine and threonine metabolism	2.7.1.31	POPTR_0001s17750	NA	P-loop containing nucleoside triphosphate hydrolases superfamily protein	3.4629	2.1354	-1.253	4.0357	2.1507	-1.8181	0.58335	0.0167112	0.58286
Glycine, serine and threonine metabolism	2.7.1.39	POPTR_0004s21680	POPTRDRAFT_782581	homoserine kinase	-0.48524	0.78573	1.3428	-0.40883	1.019	1.4955	-0.0344509	-0.104747	-0.253001
Glycine, serine and threonine metabolism	2.7.2.4	POPTR_0014s14270	POPTRDRAFT_246339	Aspartate kinase family protein	5.5256	5.9191	0.46599	5.8473	6.334	0.55456	0.000851264	-0.315658	-0.400741
Glycine, serine and threonine metabolism	2.7.2.4 1.1.1.3	POPTR_0019s10040	POPTRDRAFT_780515	aspartate kinase-homoserine dehydrogenase ii	3.4225	3.4721	0.12221	4.1336	3.8558	-0.21072	0.215237	-0.489337	-0.154288
Glycine, serine and threonine metabolism	4.1.2.5	POPTR_0019s03530	POPTRDRAFT_826083	threonine aldolase 1	4.6977	5.1157	0.49308	5.985	5.9151	-0.0020314	-0.133081	-1.41487	-0.919356
Glycine, serine and threonine metabolism	4.3.1.19	POPTR_0006s11980	POPTRDRAFT_826476	L-O-methylthreonine resistant 1	0.5921	1.0746	0.55533	0.69456	1.1614	0.53444	-0.21802	-0.31479	-0.290746
Glycine, serine and threonine metabolism	5.1.1.18	POPTR_0001s09190	NA	serine racemase	1.7538	1.3086	-0.37172	1.005	0.84269	-0.094261	0.184284	0.936966	0.663812
Glycine, serine and threonine metabolism	5.4.2.11	POPTR_0002s09390	POPTRDRAFT_1071686	Phosphoglycerate mutase family protein	-0.12889	-0.96642	-0.76633	-0.9021	-1.6635	-0.69416	-0.821437	-0.0433452	-0.109269
Glycine, serine and threonine metabolism	5.4.2.12	POPTR_0016s14950	POPTRDRAFT_825441	Phosphoglycerate mutase	3.3361	3.0625	-0.20075	3.5863	3.2899	-0.22912	-0.0326415	-0.277028	-0.245988
Glycine, serine and threonine metabolism	NA	POPTR_0004s18190	POPTRDRAFT_818203	hydroxypyruvate reductase	-1.1276	-2.4881	-1.2877	-1.8786	-1.826	0.12155	-0.0312459	0.723298	-0.679295
Glycine, serine and threonine metabolism	NA	POPTR_0009s16960	POPTRDRAFT_1085904	tonoplast monosaccharide transporter2	-1.0854	-0.46223	0.69504	0.32112	0.73319	0.47947	0.472263	-0.926223	-0.708593
Glycolysis / Gluconeogenesis	1.1.1.1	POPTR_0002s07290	ADH1	alcohol dehydrogenase 1	5.252	5.4529	0.27491	4.7254	4.2931	-0.36438	-1.11936	-0.588661	0.05419
Glycolysis / Gluconeogenesis	1.1.1.27	POPTR_0001s00440	POPTRDRAFT_554197	Lactate/malate dehydrogenase family protein	0.66322	1.0729	0.48178	0.2751	0.84138	0.63424	-0.307959	0.0871673	-0.0621908
Glycolysis / Gluconeogenesis	1.2.1.12	POPTR_0010s06560	GAPDH	glyceraldehyde-3-phosphate dehydrogenase C subunit 1	4.4016	4.047	-0.28148	4.7412	4.2825	-0.39104	-0.0446954	-0.377394	-0.266204
Glycolysis / Gluconeogenesis	1.2.1.3	POPTR_0002s19060	POPTRDRAFT_830473	aldehyde dehydrogenase 2B7	-1.5101	-1.9396	-0.35572	-1.1932	-1.8073	-0.54656	0.0869299	-0.224025	-0.030981
Glycolysis / Gluconeogenesis	1.2.1.31 1.2.1.8 1.2.1.3	POPTR_0001s16730	POPTRDRAFT_745820	aldehyde dehydrogenase 7B4	-0.30033	-1.8666	-1.4922	0.62399	-1.0503	-1.6076	0.175524	-0.742655	-0.626083
Glycolysis / Gluconeogenesis	1.2.1.9	POPTR_0018s02400	POPTRDRAFT_912477	aldehyde dehydrogenase 11A3	1.817	3.4593	1.7153	1.7581	3.495	1.8048	-0.148308	-0.0863583	-0.169868
Glycolysis / Gluconeogenesis	1.2.4.1	POPTR_0017s11290	POPTRDRAFT_668506	Transketolase family protein	-2.132	-2.0068	0.19747	-2.0831	-1.5197	0.63059	0.332675	0.290672	-0.140262
Glycolysis / Gluconeogenesis	1.8.1.4	POPTR_0010s15200	LPD4	lipoamide dehydrogenase 1	-2.1726	-1.4113	0.83274	-2.2639	-1.381	0.94995	-0.0837204	0.0176467	-0.099516
Glycolysis / Gluconeogenesis	2.3.1.12	POPTR_0013s11870	POPTRDRAFT_740652	2-oxoacid dehydrogenases acyltransferase family protein	-1.6105	-0.57434	1.1086	-1.7129	-0.26472	1.5163	0.216678	0.323906	-0.0786078
Glycolysis / Gluconeogenesis	2.7.1.1	POPTR_0018s09560	POPTRDRAFT_825877	hexokinase 1	2.3096	0.76821	-1.4673	2.8486	1.2625	-1.5191	0.0593527	-0.474201	-0.420509
Glycolysis / Gluconeogenesis	2.7.1.11	POPTR_0006s25170	NA	phosphofructokinase 3	6.8572	6.2459	-0.53748	6.5646	5.6457	-0.85085	-0.302657	-0.00495586	0.309872
Glycolysis / Gluconeogenesis	2.7.1.40	POPTR_0008s00310	POPTRDRAFT_563414	Pyruvate kinase family protein	4.2221	3.6026	-0.54581	4.0468	3.4602	-0.51899	0.156181	0.33747	0.312527
Glycolysis / Gluconeogenesis	2.7.2.3	POPTR_0010s17870	POPTRDRAFT_659332	phosphoglycerate kinase	1.9123	1.5783	-0.26095	1.9454	1.6306	-0.24708	0.0308688	0.00377512	-0.00712319
Glycolysis / Gluconeogenesis	3.1.3.11	POPTR_0005s21360	POPTRDRAFT_714722	Inositol monophosphatase family protein	-0.54251	-2.6212	-2.0041	-0.10217	-2.1438	-1.9734	0.34152	-0.0909502	-0.122123
Glycolysis / Gluconeogenesis	4.1.1.1	POPTR_0011s07630	POPTRDRAFT_1094038	Thiamine pyrophosphate dependent pyruvate decarboxylase family protein	5.0754	3.3551	-1.6464	5.4454	3.2449	-2.1331	-0.0755263	-0.438282	0.0488056
Glycolysis / Gluconeogenesis	4.1.1.49	POPTR_0002s10850	XM_002302313.1	phosphoenolpyruvate carboxykinase 1	-0.94292	-1.4245	-0.40685	0.47236	0.15984	-0.24566	-0.239457	-1.652	-1.80902
Glycolysis / Gluconeogenesis	4.1.2.13	POPTR_0006s17940	POPTRDRAFT_836979	Aldolase superfamily protein	5.6159	4.8005	-0.74127	5.2931	4.4557	-0.76954	-0.596624	-0.268913	-0.238025
Glycolysis / Gluconeogenesis	4.2.1.11	POPTR_0015s14380	POPTRDRAFT_575698	Enolase	3.1736	3.1259	0.025385	3.2096	3.0678	-0.073978	-0.00424832	-0.034413	0.0677786
Glycolysis / Gluconeogenesis	5.1.3.15	POPTR_0001s35450	POPTRDRAFT_797872	aldose 1-epimerase family protein	2.5924	1.6879	-0.83057	2.4544	1.7627	-0.62441	0.0235148	0.165615	-0.037037
Glycolysis / Gluconeogenesis	5.1.3.3	POPTR_0004s13470	POPTRDRAFT_1076165	Galactose mutarotase-like superfamily protein	0.35437	-1.215	-1.4956	0.65451	-1.3859	-1.9739	0.601847	0.305617	0.787529
Glycolysis / Gluconeogenesis	5.3.1.1	POPTR_0010s21100	NA	triosephosphate isomerase	2.4295	1.7898	-0.56599	3.1561	2.222	-0.86679	0.198096	-0.522558	-0.219502
Glycolysis / Gluconeogenesis	5.3.1.9	POPTR_0008s11770	POPTRDRAFT_1085041	Sugar isomerase (SIS) family protein	1.7718	1.5342	-0.16431	2.3166	2.1472	-0.10209	0.360238	-0.179205	-0.238582
Glycolysis / Gluconeogenesis	5.4.2.11	POPTR_0002s09390	POPTRDRAFT_1071686	Phosphoglycerate mutase family protein	-0.12889	-0.96642	-0.76633	-0.9021	-1.6635	-0.69416	-0.821437	-0.0433452	-0.109269
Glycolysis / Gluconeogenesis	5.4.2.12	POPTR_0016s14950	POPTRDRAFT_825441	Phosphoglycerate mutase	3.3361	3.0625	-0.20075	3.5863	3.2899	-0.22912	-0.0326415	-0.277028	-0.245988
Glycolysis / Gluconeogenesis	5.4.2.2	POPTR_0010s11970	POPTRDRAFT_832763	Phosphoglucomutase/phosphomannomutase family protein	4.2538	4.4648	0.28396	4.8424	4.8863	0.11145	0.192822	-0.39027	-0.214689
Glycolysis / Gluconeogenesis	NA	POPTR_0001s28560	NA	NA	4.8003	4.2504	-0.47391	3.9868	4.7907	0.87269	0.226742	1.0353	-0.299516
Glycolysis / Gluconeogenesis	NA	POPTR_0002s10860	NA	NA	-0.71296	-1.4093	-0.62152	0.98288	0.31874	-0.59695	-0.367177	-2.06074	-2.08087
Glycosphingolipid biosynthesis	2.4.1.228	POPTR_0004s03940	POPTRDRAFT_856311	alpha 1	-2.9409	-4.1802	-1.17	-2.657	-4.3358	-1.6133	-0.746595	-1.02827	-0.575458
Glycosphingolipid biosynthesis	3.2.1.22	POPTR_0019s08450	POPTRDRAFT_249183	Melibiase family protein	-0.27948	-2.5882	-2.2349	-1.5961	-1.4198	0.24406	1.03696	2.35604	-0.117404
Glycosphingolipid biosynthesis	3.2.1.23	POPTR_0003s04490	POPTRDRAFT_919635	beta-galactosidase 17	-2.3853	-0.86395	1.5943	-2.3214	-0.81252	1.5756	-0.0980555	-0.157741	-0.134421
Glycosphingolipid biosynthesis	3.2.1.52	POPTR_0008s07890	POPTRDRAFT_720563	beta-hexosaminidase 3	-3.0724	-2.5428	0.6024	-4.5865	-4.0558	0.59867	0.823093	2.3445	2.34998
Glycosphingolipid biosynthesis	NA	POPTR_0003s04480	NA	NA	-3.9263	-1.1343	2.8619	-2.245	-0.54653	1.7669	0.741385	-0.926538	0.166822
Glyoxylate and dicarboxylate metabolism	1.1.1.37	POPTR_0001s38560	POPTRDRAFT_707785	Lactate/malate dehydrogenase family protein	-1.7848	-1.4147	0.44316	-1.2387	-0.6225	0.68386	0.306056	-0.23316	-0.471561
Glyoxylate and dicarboxylate metabolism	1.1.1.37	POPTR_0004s11170	POPTRDRAFT_837445	malate dehydrogenase	2.6133	1.8815	-0.66175	2.0791	1.6423	-0.36865	0.0449494	0.584839	0.297753
Glyoxylate and dicarboxylate metabolism	1.1.3.15	POPTR_0004s06400	POPTRDRAFT_555599	Aldolase-type TIM barrel family protein	-0.4761	-1.0468	-0.49763	-0.7531	-2.5175	-1.6976	-0.225088	0.0581981	1.26033
Glyoxylate and dicarboxylate metabolism	1.11.1.6	POPTR_0002s01080	CAT1	catalase 2	0.81419	0.15123	-0.58896	1.3615	0.55736	-0.73712	0.26415	-0.279101	-0.127287
Glyoxylate and dicarboxylate metabolism	1.2.1.2	POPTR_0014s15960	FDH1	formate dehydrogenase	1.0698	-0.98785	-1.9835	1.9679	-0.21256	-2.1129	-0.1179	-1.01079	-0.879534
Glyoxylate and dicarboxylate metabolism	1.4.7.1	POPTR_0016s03630	NA	glutamate synthase 1	-0.87581	-1.0976	-0.14746	-0.82642	-0.95665	-0.061397	0.508931	0.461904	0.382223
Glyoxylate and dicarboxylate metabolism	2.1.2.1	POPTR_0001s32770	NA	serine hydroxymethyltransferase 4	-0.50134	-0.28545	0.2877	-1.1744	-0.70718	0.53538	-0.0916833	0.588453	0.3439
Glyoxylate and dicarboxylate metabolism	2.3.1.9	POPTR_0014s16670	POPTRDRAFT_732472	acetoacetyl-CoA thiolase 2	-0.41411	-1.3531	-0.86601	-0.79083	-1.5394	-0.68113	-0.427899	-0.0444457	-0.227256
Glyoxylate and dicarboxylate metabolism	2.3.3.1	POPTR_0016s09070	POPTRDRAFT_735490	citrate synthase 2	0.87725	0.056065	-0.74741	1.421	0.66892	-0.6848	0.250209	-0.287419	-0.348533
Glyoxylate and dicarboxylate metabolism	2.6.1.4 2.6.1.2 2.6.1.44	POPTR_0008s19160	POPTRDRAFT_565169	alanine-2-oxoglutarate aminotransferase 2	-3.1152	-2.6456	0.54192	-1.5676	-2.4403	-0.80727	0.11229	-1.42885	-0.0774979
Glyoxylate and dicarboxylate metabolism	2.6.1.44 2.6.1.45 2.6.1.51	POPTR_0009s05240	POPTRDRAFT_723016	alanine:glyoxylate aminotransferase	0.4376	-3.1025	-3.4657	2.0959	-1.9572	-3.9854	0.246855	-1.40654	-0.884792
Glyoxylate and dicarboxylate metabolism	2.7.1.31	POPTR_0001s17750	NA	P-loop containing nucleoside triphosphate hydrolases superfamily protein	3.4629	2.1354	-1.253	4.0357	2.1507	-1.8181	0.58335	0.0167112	0.58286
Glyoxylate and dicarboxylate metabolism	3.1.3.18 3.1.3.48	POPTR_0010s18770	NA	2-phosphoglycolate phosphatase 1	-1.4486	-0.40289	1.1185	-1.2965	-0.60071	0.76343	0.0527339	-0.0996358	0.265646
Glyoxylate and dicarboxylate metabolism	3.5.1.10	POPTR_0003s07570			-0.31147	0.7732	1.1554	-0.3192	0.18925	0.57486	0.0523844	0.0722392	0.650546
Glyoxylate and dicarboxylate metabolism	3.5.1.49	POPTR_0005s18890			0.8315	0.46099	-0.29651	0.80325	0.23044	-0.50514	0.0104221	0.0436593	0.255009
Glyoxylate and dicarboxylate metabolism	4.1.3.1	POPTR_0007s02500	POPTRDRAFT_562291	isocitrate lyase	5.8254	5.8642	0.1123	4.074	3.6986	-0.30722	-0.898238	0.853544	1.27922
Glyoxylate and dicarboxylate metabolism	4.2.1.3	POPTR_0012s06320	POPTRDRAFT_816803	aconitase 3	-2.4726	-1.8866	0.65898	-2.2905	-1.6659	0.69198	0.179889	0.00279594	-0.0262057
Glyoxylate and dicarboxylate metabolism	6.3.1.2	POPTR_0015s05010	NA	glutamine synthase clone R1	-2.1382	-2.6596	-0.44869	-2.9344	-2.9764	0.025371	-0.310316	0.489582	0.0212722
Glyoxylate and dicarboxylate metabolism	NA	POPTR_0799s00210	NA	NA	-3.7539	-6.5724	-2.743	-3.2115	-4.3343	-1.0606	1.33623	0.806723	-0.881122
Glyoxylate and dicarboxylate metabolism	NA	POPTR_0007s07970	NA	NA	Down	-4.8336	Up	-3.3606	-3.348	0.080149	-0.617305	Down	-2.08517
Glyoxylate and dicarboxylate metabolism	NA	POPTR_0015s15290	GDCH2	Single hybrid motif superfamily protein	-0.85129	-0.51639	0.40799	-1.4633	-0.76818	0.76315	0.22765	0.843258	0.493707
Glyoxylate and dicarboxylate metabolism	NA	POPTR_0004s18190	POPTRDRAFT_818203	hydroxypyruvate reductase	-1.1276	-2.4881	-1.2877	-1.8786	-1.826	0.12155	-0.0312459	0.723298	-0.679295
Glyoxylate and dicarboxylate metabolism	NA	POPTR_0018s09880	NA	ribulose bisphosphate carboxylase small chain 1A	1.6918	1.0591	-0.55901	1.8944	1.1227	-0.70441	0.0727548	-0.12448	0.0236945
Glyoxylate and dicarboxylate metabolism	NA	POPTR_0007s09970	NA	NA	-0.48521	-2.314	-1.7558	-0.55375	-3.1752	-2.5554	-0.197927	-0.12419	0.678542
Histidine metabolism	1.1.1.23	POPTR_0001s46960	POPTRDRAFT_550607	histidinol dehydrogenase	-0.3005	-0.28722	0.085772	-0.55422	-1.1023	-0.48038	-0.14771	0.114688	0.681123
Histidine metabolism	1.2.1.3	POPTR_0002s19060	POPTRDRAFT_830473	aldehyde dehydrogenase 2B7	-1.5101	-1.9396	-0.35572	-1.1932	-1.8073	-0.54656	0.0869299	-0.224025	-0.030981
Histidine metabolism	1.2.1.31 1.2.1.8 1.2.1.3	POPTR_0001s16730	POPTRDRAFT_745820	aldehyde dehydrogenase 7B4	-0.30033	-1.8666	-1.4922	0.62399	-1.0503	-1.6076	0.175524	-0.742655	-0.626083
Histidine metabolism	2.4.2.- 4.1.3.-	POPTR_0009s06650	POPTRDRAFT_1087799	HIS HF	-4.4704	-0.75147	3.79	-3.317	-0.93021	2.4527	-0.333822	-1.47848	-0.139696
Histidine metabolism	2.4.2.17	POPTR_0019s08520	NA	NA	0.78651	1.0017	0.28799	0.43037	0.57999	0.21716	-0.508094	-0.146684	-0.0725503
Histidine metabolism	3.6.1.31 3.5.4.19	POPTR_0001s40210	NA	histidine biosynthesis bifunctional protein (HISIE)	-1.0343	-0.25736	0.84996	-1.0667	-0.63204	0.50188	-0.080514	-0.0434411	0.30863
Histidine metabolism	4.1.1.22	POPTR_0005s21280	POPTRDRAFT_559359	Pyridoxal phosphate (PLP)-dependent transferases superfamily protein	-0.91488	-1.4723	-0.48396	-0.41284	-0.54007	-0.060328	0.302492	-0.194821	-0.614908
Inositol phosphate metabolism	1.13.99.1	POPTR_0018s06700	POPTRDRAFT_745185	myo-inositol oxygenase 4	-1.7193	-5.4336	-3.6376	-0.40869	-4.1101	-3.6337	0.0778293	-1.22596	-1.23051
Inositol phosphate metabolism	2.7.1.150	POPTR_0008s12780	POPTRDRAFT_766135	FORMS APLOID AND BINUCLEATE CELLS 1C	1.1472	0.66231	-0.41119	1.0317	0.5919	-0.37223	-0.348581	-0.229359	-0.264008
Inositol phosphate metabolism	2.7.1.158	POPTR_0005s25180	POPTRDRAFT_818753	inositol-pentakisphosphate 2-kinase 1	-2.4051	-2.5598	-0.085141	-2.8044	-3.0801	-0.21045	0.114503	0.531488	0.649393
Inositol phosphate metabolism	2.7.1.159 2.7.1.134	POPTR_0005s19370	POPTRDRAFT_209085	Inositol 1	2.1399	1.125	-0.94043	2.3419	1.1441	-1.1307	-0.150183	-0.347751	-0.154803
Inositol phosphate metabolism	2.7.1.67	POPTR_0005s06050	NA	NA	1.0436	0.38259	-0.58773	0.80528	0.5233	-0.21423	-0.147321	0.0955894	-0.274319
Inositol phosphate metabolism	2.7.1.68	POPTR_0006s12300	POPTRDRAFT_282262	phosphatidyl inositol monophosphate 5 kinase	0.93004	1.0757	0.21858	1.095	1.2747	0.24722	0.0807656	-0.0782639	-0.103637
Inositol phosphate metabolism	3.1.3.16 3.1.3.48 3.1.3.67	POPTR_0009s10080	POPTRDRAFT_722258	PTEN 2	1.1563	0.44423	-0.63797	1.4379	0.51441	-0.85635	0.262913	-0.0149103	0.207406
Inositol phosphate metabolism	3.1.3.25 3.1.3.93	POPTR_0006s01600	POPTRDRAFT_716898	Inositol monophosphatase family protein	-3.4627	-3.0312	0.50546	-2.3757	-3.0878	-0.64506	-0.0352796	-1.11737	0.03596
Inositol phosphate metabolism	3.1.3.7 3.1.3.57	POPTR_0005s06490	POPTRDRAFT_818252	Inositol monophosphatase family protein	-1.3965	-0.80605	0.66437	-1.2319	-0.87363	0.42608	0.104068	-0.0552183	0.18595
Inositol phosphate metabolism	3.1.4.11	POPTR_0001s25910	POPTRDRAFT_815304	phosphatidylinositol-speciwc phospholipase C4	-1.0462	-0.41867	0.69967	-1.3265	-0.52641	0.86803	0.0229921	0.307912	0.144606
Inositol phosphate metabolism	3.1.4.3	POPTR_0009s04970	POPTRDRAFT_821490	non-specific phospholipase C1	1.2463	1.0128	-0.16074	1.5985	1.2131	-0.31816	0.184701	-0.162037	-0.00111875
Inositol phosphate metabolism	5.3.1.1	POPTR_0010s21100	NA	triosephosphate isomerase	2.4295	1.7898	-0.56599	3.1561	2.222	-0.86679	0.198096	-0.522558	-0.219502
Inositol phosphate metabolism	5.5.1.4	POPTR_0007s05810	POPTRDRAFT_832275	myo-inositol-1-phosphate synthase 2	-4.1865	-3.8537	0.40623	-5.398	-2.8282	2.6379	-0.135014	1.07909	-1.14622
Inositol phosphate metabolism	NA	POPTR_0004s15970	NA	NA	-2.1849	-1.4573	0.80021	-2.1031	-1.3568	0.81353	-0.158699	-0.232933	-0.24424
Inositol phosphate metabolism	NA	POPTR_0007s10620	NA	NA	-1.6558	-1.014	0.71311	-0.60191	-0.61431	0.054683	0.416124	-0.629606	0.0299477
Lysine biosynthesis	1.17.1.8	POPTR_0017s00350	POPTRDRAFT_746317	Dihydrodipicolinate reductase	-0.93677	0.026682	1.0353	-1.1341	-0.1377	1.0637	-0.0267225	0.178218	0.151914
Lysine biosynthesis	1.2.1.11	POPTR_0008s13510	POPTRDRAFT_564677	semialdehyde dehydrogenase family protein	2.47	1.7764	-0.6196	2.9093	1.9335	-0.90869	-0.157627	-0.591382	-0.300213
Lysine biosynthesis	1.2.1.31 1.2.1.8 1.2.1.3	POPTR_0001s16730	POPTRDRAFT_745820	aldehyde dehydrogenase 7B4	-0.30033	-1.8666	-1.4922	0.62399	-1.0503	-1.6076	0.175524	-0.742655	-0.626083
Lysine biosynthesis	1.5.1.8 1.5.1.9	POPTR_0006s13640	POPTRDRAFT_739274	NA	-3.1854	-5.0533	-1.7947	-2.7965	-4.0644	-1.2005	0.469156	0.0849148	-0.505456
Lysine biosynthesis	2.6.1.83	POPTR_0009s08570	NA	Pyridoxal phosphate (PLP)-dependent transferases superfamily protein	-1.3121	-0.62915	0.75584	-1.0506	-0.59264	0.52535	-0.0922047	-0.347074	-0.114146
Lysine biosynthesis	2.7.2.4	POPTR_0014s14270	POPTRDRAFT_246339	Aspartate kinase family protein	5.5256	5.9191	0.46599	5.8473	6.334	0.55456	0.000851264	-0.315658	-0.400741
Lysine biosynthesis	2.7.2.4 1.1.1.3	POPTR_0019s10040	POPTRDRAFT_780515	aspartate kinase-homoserine dehydrogenase ii	3.4225	3.4721	0.12221	4.1336	3.8558	-0.21072	0.215237	-0.489337	-0.154288
Lysine biosynthesis	4.1.1.20	POPTR_0009s12210	POPTRDRAFT_557223	Pyridoxal-dependent decarboxylase family protein	-1.1328	-0.754	0.45187	-1.4668	-0.80366	0.73059	-0.0691569	0.26984	-0.00492234
Lysine biosynthesis	4.3.3.7	POPTR_0014s06680	POPTRDRAFT_663832	dihydrodipicolinate synthase	4.6072	3.7439	-0.78945	4.9606	3.843	-1.0502	-0.559037	-0.905825	-0.644126
Lysine biosynthesis	5.1.1.7	POPTR_0006s10360	POPTRDRAFT_717427	diaminopimelate epimerase family protein	1.9803	1.9464	0.040009	1.8997	1.9423	0.11002	0.53684	0.620791	0.555373
Lysine degradation	1.2.1.3	POPTR_0002s19060	POPTRDRAFT_830473	aldehyde dehydrogenase 2B7	-1.5101	-1.9396	-0.35572	-1.1932	-1.8073	-0.54656	0.0869299	-0.224025	-0.030981
Lysine degradation	1.2.4.2	POPTR_0010s21610	POPTRDRAFT_724772	2-oxoglutarate dehydrogenase	-0.68664	-0.64222	0.11746	-1.5892	-0.81572	0.8411	0.0837306	0.990016	0.271678
Lysine degradation	2.1.1.43	POPTR_0002s23890	NA	SU(VAR)3-9 homolog 4	0.84617	0.90467	0.13211	0.75195	1.0811	0.39659	-0.200553	-0.102174	-0.362201
Lysine degradation	2.3.1.9	POPTR_0014s16670	POPTRDRAFT_732472	acetoacetyl-CoA thiolase 2	-0.41411	-1.3531	-0.86601	-0.79083	-1.5394	-0.68113	-0.427899	-0.0444457	-0.227256
metallothionein 2A	NA	POPTR_0013s13480	POPTRDRAFT_744962	metallothionein 2A	-0.9695	-2.024	-0.98068	0.10151	-1.0588	-1.0935	-0.082842	-1.14848	-1.0336
Nitrogen metabolism	1.4.1.13 1.4.1.14	POPTR_0015s01950	POPTRDRAFT_824538	NADH-dependent glutamate synthase 1	-0.1357	-0.90652	-0.69825	-1.5944	-1.9553	-0.2933	0.115628	1.57854	1.1791
	1.4.1.13 1.4.1.14	POPTR_0012s01860	POPTRDRAFT_594762	NADH-dependent glutamate synthase 1	2.3949	1.2973	-1.0254	2.8983	1.8548	-0.97672	0.0586798	-0.4389	-0.484117
	1.4.1.3	POPTR_0013s05480	POPTRDRAFT_571209	glutamate dehydrogenase 1	-0.80295	-1.1267	-0.25055	-0.32316	-1.0301	-0.6387	0.425263	-0.0509953	0.342801
	1.7.7.1	POPTR_0004s14810	NA	nitrite reductase 1	0.41515	1.4094	1.0668	-0.11003	0.71637	0.89387	-0.0730053	0.457466	0.63433
	2.1.2.10	POPTR_0004s01030	GDCT2	Glycine cleavage T-protein family	-1.301	-1.5888	-0.21539	-1.3552	-1.5532	-0.12992	0.274659	0.334101	0.253048
	3.5.5.4 4.2.1.65	POPTR_0006s22420	NIT2	NA	-4.3559	-2.6413	1.7813	-3.2516	-1.2823	2.0335	0.892917	-0.188177	-0.450654
	4.2.1.1	POPTR_0015s08710	POPTRDRAFT_575155	carbonic anhydrase 2	-0.4256	-4.5197	-4.0188	0.22689	-3.5794	-3.7402	-1.19107	-1.83913	-2.11556
	4.2.1.104	POPTR_0010s07880			0.32338	0.83819	0.58737	0.27463	0.73476	0.52803	-0.342776	-0.286793	-0.225451
	6.3.1.2	POPTR_0015s05010	NA	glutamine synthase clone R1	-2.1382	-2.6596	-0.44869	-2.9344	-2.9764	0.025371	-0.310316	0.489582	0.0212722
	6.3.5.4	POPTR_0001s28500	XM_002299955.1	glutamine-dependent asparagine synthase 1	-3.2948	-6.0916	-2.7223	-1.8127	-4.6435	-2.7643	0.578113	-0.894761	-0.854548
	NA	POPTR_0799s00210	NA	NA	-3.7539	-6.5724	-2.743	-3.2115	-4.3343	-1.0606	1.33623	0.806723	-0.881122
	NA	POPTR_0008s16570	POPTRDRAFT_279838	electron transfer flavoprotein beta	0.43536	-1.2691	-1.629	1.0967	-0.38455	-1.414	0.32799	-0.330465	-0.541155
	NA	POPTR_0007s07970	NA	NA	Down	-4.8336	Up	-3.3606	-3.348	0.080149	-0.617305	Down	-2.08517
	NA	POPTR_0009s16660	POPTRDRAFT_721294	Cytochrome C1 family	-1.516	-1.3849	0.20409	-1.2655	-1.2702	0.062343	0.264037	0.0207852	0.163873
	NA	POPTR_0007s09970	NA	NA	-0.48521	-2.314	-1.7558	-0.55375	-3.1752	-2.5554	-0.197927	-0.12419	0.678542
Other glycan degradation	3.2.1.23	POPTR_0003s04490	POPTRDRAFT_919635	beta-galactosidase 17	-2.3853	-0.86395	1.5943	-2.3214	-0.81252	1.5756	-0.0980555	-0.157741	-0.134421
Other glycan degradation	3.2.1.24	POPTR_0002s23920	NA	Glycosyl hydrolase family 38 protein	-0.50385	-1.1454	-0.568	-0.73482	-1.3407	-0.53772	-0.0245018	0.210003	0.18494
Other glycan degradation	3.2.1.51	POPTR_0012s14150	POPTRDRAFT_773455	alpha-L-fucosidase 1	-2.8029	-2.0079	0.86734	-3.9177	-5.226	-1.2422	-0.165437	0.960782	3.06816
Other glycan degradation	3.2.1.52	POPTR_0008s07890	POPTRDRAFT_720563	beta-hexosaminidase 3	-3.0724	-2.5428	0.6024	-4.5865	-4.0558	0.59867	0.823093	2.3445	2.34998
Other glycan degradation	3.2.1.96	POPTR_0010s19170	POPTRDRAFT_880057	Glycosyl hydrolase family 85	-0.36398	-0.10866	0.32854	-1.1947	-0.38667	0.87534	-0.191707	0.643725	0.100819
Other glycan degradation	NA	POPTR_0003s04480	NA	NA	-3.9263	-1.1343	2.8619	-2.245	-0.54653	1.7669	0.741385	-0.926538	0.166822
Oxidative phosphorylation	1.3.5.1	POPTR_0005s12530	POPTRDRAFT_593943	succinate dehydrogenase 1-1	-0.59513	-0.20355	0.46503	-1.1579	-0.28413	0.9413	-0.079277	0.486695	0.0159091
Oxidative phosphorylation	1.6.5.3 1.6.99.3	POPTR_0009s11880	POPTRDRAFT_749284	Alpha-helical ferredoxin	-0.72233	-1.4706	-0.67452	-0.57494	-1.2673	-0.62553	0.0893903	-0.0534478	-0.0991173
Oxidative phosphorylation	3.6.1.1	POPTR_0002s18230	POPTRDRAFT_799153	pyrophosphorylase 1	-2.9609	-2.6832	0.35056	-2.934	-2.2619	0.73869	0.301839	0.284255	-0.104089
Oxidative phosphorylation	3.6.3.14	POPTR_0008s12550	POPTRDRAFT_720428	ATP synthase alpha/beta family protein	-0.77372	-1.3712	-0.52416	-0.62968	-1.1533	-0.45619	0.476509	0.336606	0.273128
Oxidative phosphorylation	3.6.3.6	POPTR_0018s09750	POPTRDRAFT_578576	H(+)-ATPase 1	-1.9108	-1.1447	0.83763	-1.4522	-1.0979	0.42164	0.365119	-0.0847377	0.332848
Oxidative phosphorylation	COX11	POPTR_0001s11910	NA	cytochrome c oxidase assembly protein CtaG / Cox11 family	-2.5435	-0.73183	1.8815	-1.9057	-0.84843	1.1235	0.356984	-0.262002	0.489893
Oxidative phosphorylation	COX5B	POPTR_0001s17370	POPTRDRAFT_548614	Rubredoxin-like superfamily protein	1.0759	0.61437	-0.38811	1.4004	0.84061	-0.49208	-0.0611662	-0.379701	-0.273273
Oxidative phosphorylation	COX6B	POPTR_0002s10020	NA	cytochrome C oxidase 6B	0.60586	0.58442	0.051472	0.50282	1.0766	0.64045	-0.4634	-0.35561	-0.940986
Oxidative phosphorylation	Cyt1	POPTR_0009s16660	POPTRDRAFT_721294	Cytochrome C1 family	-1.516	-1.3849	0.20409	-1.2655	-1.2702	0.062343	0.264037	0.0207852	0.163873
Oxidative phosphorylation	delta	POPTR_0014s05190	NA	ATPase	-1.3819	-1.5546	-0.099458	-1.0874	-0.88434	0.26986	0.38588	0.0950185	-0.269541
Oxidative phosphorylation	epsilon	POPTR_0008s00930	NA	NA	-1.227	-1.3435	-0.043478	-1.1404	-1.8284	-0.62174	-0.0467422	-0.124649	0.453944
Oxidative phosphorylation	F-type ATPase d	POPTR_0008s04340	POPTRDRAFT_832510	ATP synthase D chain	-0.74751	-1.1897	-0.36908	-0.50464	-0.8996	-0.32784	0.109427	-0.126382	-0.166224
Oxidative phosphorylation	F-type ATPase g	POPTR_0018s04990	POPTRDRAFT_835756	Mitochondrial ATP synthase subunit G protein	-0.63912	-1.6052	-0.89235	-0.68231	-1.4782	-0.72772	0.0923189	0.142296	-0.0207032
Oxidative phosphorylation	gamma	POPTR_0011s00550	POPTRDRAFT_771072	ATPase	-0.5688	-0.54521	0.096619	-1.3073	-0.67312	0.70209	-0.222323	0.51711	-0.0808633
Oxidative phosphorylation	NA	POPTR_0004s03640	POPTRDRAFT_831073	alternative NAD(P)H dehydrogenase 2	Down	0.21259	Up	2.8139	0.064405	-2.6874	-2.2513	Down	-2.0772
Oxidative phosphorylation	NA	POPTR_0014s09760	POPTRDRAFT_572432	ATP synthase delta-subunit gene	0.33111	0.027721	-0.22722	1.6815	1.1927	-0.4204	0.826319	-0.52263	-0.324732
Oxidative phosphorylation	NA	POPTR_0011s04220	NA	NAD(P)H dehydrogenase B2	1.6883	0.71106	-0.9023	2.8693	1.1936	-1.6089	1.96403	0.788583	1.49615
Oxidative phosphorylation	NA	POPTR_0011s04230	NA	NA	2.3313	1.1823	-1.0734	3.518	1.9183	-1.5295	1.72938	0.544197	1.00435
Oxidative phosphorylation	NA	POPTR_0014s05200	NA	NA	-0.92531	-1.3146	-0.3162	-1.1263	-0.57498	0.61922	0.450723	0.656909	-0.274188
Oxidative phosphorylation	NA	POPTR_0009s05180	NA	alternative NAD(P)H dehydrogenase 2	-3.4486	-2.7964	0.7244	-3.7755	-2.4537	1.3888	-0.0500123	0.286486	-0.378603
Oxidative phosphorylation	NA	POPTR_0011s04210	NA	NA	2.0746	0.8299	-1.17	2.4261	0.75386	-1.6057	1.81725	1.47396	1.90825
Oxidative phosphorylation	NA	POPTR_0004s03410	POPTRDRAFT_817755	NAD(P)H dehydrogenase B2	-3.3064	-7.6703	-4.2869	0.25954	-4.5915	-4.7813	-0.0289988	-3.58239	-3.09311
Oxidative phosphorylation	Ndufa2	POPTR_0001s12590	NA	NADH-ubiquinone oxidoreductase B8 subunit	1.2757	1.1212	-0.081009	1.5737	1.3743	-0.13165	0.0576453	-0.234335	-0.181137
Oxidative phosphorylation	Ndufa8	POPTR_0010s02690	POPTRDRAFT_833399	Cox19-like CHCH family protein	-0.53361	-1.5229	-0.91562	-0.75082	-1.7349	-0.91647	-0.191723	0.0305146	0.034428
Oxidative phosphorylation	Ndufa9	POPTR_0002s25720	NA	NAD(P)-binding Rossmann-fold superfamily protein	-0.72183	-1.3472	-0.55215	-0.55515	-1.0471	-0.42422	0.259166	0.0982575	-0.0266603
Oxidative phosphorylation	Ndufb7	POPTR_0010s11010	POPTRDRAFT_822033	NADH-ubiquinone oxidoreductase B18 subunit	-0.85442	-1.3635	-0.43636	-0.54408	-0.68779	-0.076405	0.359495	0.0548495	-0.301994
Oxidative phosphorylation	Ndufs4	POPTR_0002s11860	POPTRDRAFT_409930	NADH-ubiquinone oxidoreductase-related	-1.879	-3.1542	-1.1954	0.69919	-0.26721	-0.89931	1.22066	-1.35736	-1.65061
Oxidative phosphorylation	Ndufs6	POPTR_0013s07910	NA	NADH-ubiquinone oxidoreductase-related	-0.95229	-1.6445	-0.6182	-0.61781	-1.113	-0.42805	0.262464	-0.0654797	-0.254446
Oxidative phosphorylation	OSCP	POPTR_0009s06640	POPTRDRAFT_814100	delta subunit of Mt ATP synthase	-0.55504	-1.2806	-0.65175	-0.43379	-1.2124	-0.71141	0.189426	0.0727502	0.135861
Oxidative phosphorylation	QCR6	POPTR_0005s21320	POPTRDRAFT_651547	NA	-0.96427	-2.1308	-1.0937	-1.4443	-2.7577	-1.246	-0.269148	0.214634	0.372342
Oxidative phosphorylation	V-type ATPase a	POPTR_0004s16750	POPTRDRAFT_831271	vacuolar proton ATPase A3	0.4926	0.53117	0.11173	1.0717	1.0261	0.022504	0.431095	-0.14335	-0.0501182
Oxidative phosphorylation	V-type ATPase E	POPTR_0019s04470	NA	vacuolar ATP synthase subunit E1	-1.4323	-1.9118	-0.40463	-0.24712	-0.50223	-0.18726	0.384765	-0.794765	-1.00996
Oxidative phosphorylation	V-type ATPase G	POPTR_0010s22880	POPTRDRAFT_822559	vacuolar membrane ATPase 10	-1.0367	-0.69784	0.41225	-0.7887	-0.42381	0.43191	0.206953	-0.034132	-0.0521811
Pentose and glucuronate interconversions	1.1.1.22	POPTR_0017s12760	POPTRDRAFT_835719	UDP-glucose 6-dehydrogenase family protein	0.54264	0.35241	-0.11688	2.1459	1.5426	-0.53621	0.346429	-1.24629	-0.828857
Pentose and glucuronate interconversions	1.2.1.3	POPTR_0002s19060	POPTRDRAFT_830473	aldehyde dehydrogenase 2B7	-1.5101	-1.9396	-0.35572	-1.1932	-1.8073	-0.54656	0.0869299	-0.224025	-0.030981
Pentose and glucuronate interconversions	2.7.1.17	POPTR_0019s10630	POPTRDRAFT_665706	xylulose kinase-2	-0.79384	-3.2151	-2.3471	0.00067484	-2.063	-1.9968	0.17304	-0.617288	-0.964812
Pentose and glucuronate interconversions	2.7.1.43	POPTR_0001s35530	POPTRDRAFT_549568	glucuronokinase G	-0.0027499	-1.7635	-1.6858	1.0204	-0.7637	-1.7178	0.315036	-0.70343	-0.669448
Pentose and glucuronate interconversions	2.7.7.64	POPTR_0002s07790	POPTRDRAFT_551400	UDP-sugar pyrophosphorylase	2.448	1.595	-0.77929	3.4198	2.5964	-0.75589	-0.432087	-1.39897	-1.41928
Pentose and glucuronate interconversions	2.7.7.9	POPTR_0017s01390	POPTRDRAFT_592888	UDP-glucose pyrophosphorylase 2	1.9067	0.94898	-0.88527	2.4466	1.0315	-1.3477	0.0976959	-0.433883	0.0293264
Pentose and glucuronate interconversions	3.1.1.11	POPTR_0011s00480	NA	methylesterase PCR A	0.88951	0.17586	-0.63988	1.1294	0.04215	-1.0193	0.644881	0.410088	0.792913
Pentose and glucuronate interconversions	3.2.1.15	POPTR_0007s00520	POPTRDRAFT_763686	Pectin lyase-like superfamily protein	-3.9444	Down	Down	Down	Down	NA	0.742279	Up	NA
Pentose and glucuronate interconversions	4.2.2.2	POPTR_0015s09930	NA	Pectin lyase-like superfamily protein	-6.8437	-5.5065	1.4051	-6.2063	-7.7066	-1.4328	-0.539971	-1.15787	1.67109
Pentose and glucuronate interconversions	5.1.3.1	POPTR_0001s34010			0.82431	0.33005	-0.42118	0.72366	0.20391	-0.45296	-0.0137419	0.0937584	0.127295
Pentose and glucuronate interconversions	5.3.1.5	POPTR_0018s10460	POPTRDRAFT_737826	xylose isomerase family protein	-0.096683	-3.3931	-3.2224	0.32706	-2.9044	-3.1647	0.309959	-0.108514	-0.164448
Pentose and glucuronate interconversions	NA	POPTR_0010s25390	POPTRDRAFT_1092849	NA	-2.5459	-6.4761	-3.852	-3.7821	-6.8627	-3.0208	-0.478326	0.763859	-0.0691784
Pentose and glucuronate interconversions	NA	POPTR_0002s20360	XM_002301450.1	NA	-4.7973	Down	Down	-2.2863	Down	Down	0.966621	-1.55595	NA
Pentose phosphate pathway	1.1.1.44 1.1.1.343	POPTR_0001s10220	POPTRDRAFT_640402	6-phosphogluconate dehydrogenase family protein	-0.61863	-0.098989	0.59037	-1.1758	-0.26552	0.97779	0.0107149	0.574671	0.191698
Pentose phosphate pathway	1.1.1.49 1.1.1.363	POPTR_0001s36160	G6PDH	glucose-6-phosphate dehydrogenase 6	2.2929	1.405	-0.81402	2.4033	1.4108	-0.92545	-0.169111	-0.273739	-0.160531
Pentose phosphate pathway	2.2.1.1	POPTR_0002s14730	NA	Transketolase	-2.73	-1.5073	1.2949	-2.247	-0.87204	1.4427	0.493412	0.0158565	-0.127342
Pentose phosphate pathway	2.2.1.2	POPTR_0001s00260	POPTRDRAFT_1115114	Aldolase superfamily protein	-1.6456	-1.7955	-0.076571	-2.5705	-1.9984	0.64052	0.186306	1.11461	0.403068
Pentose phosphate pathway	2.7.1.11	POPTR_0006s25170	NA	phosphofructokinase 3	6.8572	6.2459	-0.53748	6.5646	5.6457	-0.85085	-0.302657	-0.00495586	0.309872
Pentose phosphate pathway	2.7.1.15	POPTR_0011s11460	NA	pfkB-like carbohydrate kinase family protein	1.0256	-0.94632	-1.8974	1.9215	-0.28026	-2.1351	0.367679	-0.522996	-0.283602
Pentose phosphate pathway	2.7.6.1	POPTR_0014s17780	POPTRDRAFT_665011	Phosphoribosyltransferase family protein	0.42127	1.1369	0.78791	0.50866	1.3711	0.93014	-0.476061	-0.558796	-0.696032
Pentose phosphate pathway	3.1.1.31	POPTR_0015s00960	NA	NagB/RpiA/CoA transferase-like superfamily protein	-1.099	-0.95798	0.21363	-0.93078	-0.53587	0.4627	0.222932	0.0587621	-0.185125
Pentose phosphate pathway	3.1.3.11	POPTR_0005s21360	POPTRDRAFT_714722	Inositol monophosphatase family protein	-0.54251	-2.6212	-2.0041	-0.10217	-2.1438	-1.9734	0.34152	-0.0909502	-0.122123
Pentose phosphate pathway	4.1.2.13	POPTR_0006s17940	POPTRDRAFT_836979	Aldolase superfamily protein	5.6159	4.8005	-0.74127	5.2931	4.4557	-0.76954	-0.596624	-0.268913	-0.238025
Pentose phosphate pathway	5.1.3.1	POPTR_0001s34010			0.82431	0.33005	-0.42118	0.72366	0.20391	-0.45296	-0.0137419	0.0937584	0.127295
Pentose phosphate pathway	5.3.1.6	POPTR_0013s03700	POPTRDRAFT_1096522	Ribose 5-phosphate isomerase	-1.3663	-1.146	0.29367	-0.6127	-0.776	-0.095741	0.323815	-0.422264	-0.0317622
Pentose phosphate pathway	5.3.1.9	POPTR_0008s11770	POPTRDRAFT_1085041	Sugar isomerase (SIS) family protein	1.7718	1.5342	-0.16431	2.3166	2.1472	-0.10209	0.360238	-0.179205	-0.238582
Pentose phosphate pathway	5.4.2.2	POPTR_0010s11970	POPTRDRAFT_832763	Phosphoglucomutase/phosphomannomutase family protein	4.2538	4.4648	0.28396	4.8424	4.8863	0.11145	0.192822	-0.39027	-0.214689
Pentose phosphate pathway	NA	POPTR_0011s11470	POPTRDRAFT_1094210	NA	1.2438	-0.70268	-1.8724	1.8775	0.097005	-1.7138	0.220609	-0.405863	-0.564128
Pentose phosphate pathway	NA	POPTR_0010s16460	NA	0	2.6932	2.2411	-0.37801	1.5891	1.3962	-0.12631	-1.27326	-0.162229	-0.412303
Peroxisome	1.1.-.-	POPTR_0011s00810	POPTRDRAFT_727523	indole-3-butyric acid response 1	0.29332	-1.2019	-1.4221	0.69463	-0.80409	-1.4329	0.0509158	-0.345597	-0.332211
Peroxisome	1.1.1.42	POPTR_0004s07320	POPTRDRAFT_648243	cytosolic NADP+-dependent isocitrate dehydrogenase	-2.2152	-2.072	0.21615	-1.7477	-2.5001	-0.68508	0.131739	-0.327012	0.574643
Peroxisome	1.1.3.15	POPTR_0004s06400	POPTRDRAFT_555599	Aldolase-type TIM barrel family protein	-0.4761	-1.0468	-0.49763	-0.7531	-2.5175	-1.6976	-0.225088	0.0581981	1.26033
Peroxisome	1.11.1.6	POPTR_0002s01080	CAT1	catalase 2	0.81419	0.15123	-0.58896	1.3615	0.55736	-0.73712	0.26415	-0.279101	-0.127287
Peroxisome	1.15.1.1	POPTR_0013s05350	POPTRDRAFT_729962	copper/zinc superoxide dismutase 3	3.6204	2.5597	-0.98747	3.4183	2.0671	-1.2835	-0.442033	-0.233077	0.0644149
Peroxisome	1.2.1.84	POPTR_0004s19600	POPTRDRAFT_836660	Jojoba acyl CoA reductase-related male sterility protein	-1.2907	-0.50666	0.85667	-2.852	-3.0088	-0.088359	-0.175404	1.38548	2.34046
Peroxisome	1.3.1.34	POPTR_0012s14730	POPTRDRAFT_570603	short-chain dehydrogenase-reductase B	0.71616	1.0732	0.4301	0.7361	1.1084	0.43973	-0.12561	-0.140502	-0.146634
Peroxisome	1.3.3.6	POPTR_0016s12540	POPTRDRAFT_735866	acyl-CoA oxidase 4	0.97033	-0.11554	-1.0118	1.5291	0.29175	-1.1702	0.0246081	-0.529989	-0.368084
Peroxisome	2.3.1.16	POPTR_0001s14280	NA	peroxisomal 3-ketoacyl-CoA thiolase 3	-1.0161	-2.0673	-0.9776	-0.43912	-1.483	-0.97622	0.26506	-0.305883	-0.305221
Peroxisome	2.6.1.44 2.6.1.45 2.6.1.51	POPTR_0009s05240	POPTRDRAFT_723016	alanine:glyoxylate aminotransferase	0.4376	-3.1025	-3.4657	2.0959	-1.9572	-3.9854	0.246855	-1.40654	-0.884792
Peroxisome	2.7.1.36	POPTR_0013s02490	NA	mevalonate kinase	-0.44009	-0.4383	0.074393	-0.77964	-1.2836	-0.43621	0.454765	0.800656	1.31434
Peroxisome	3.6.1.22	POPTR_0018s06620	NA	nudix hydrolase homolog 19	-0.79718	-1.2655	-0.39517	-0.30913	-0.61387	-0.23658	0.268527	-0.213159	-0.369142
Peroxisome	4.1.3.4	POPTR_0009s07280	POPTRDRAFT_833174	Aldolase superfamily protein	-1.0922	-0.66047	0.50453	-2.3619	-1.75	0.67875	0.00228174	1.27942	1.10635
Peroxisome	6.2.1.3	POPTR_0001s10590	NA	AMP-dependent synthetase and ligase family protein	3.814	3.1037	-0.63687	3.8831	3.1499	-0.66593	-0.31434	-0.377429	-0.3461
Peroxisome	MPV17	POPTR_0011s12440	POPTRDRAFT_232027	Peroxisomal membrane 22 kDa (Mpv17/PMP22) family protein	1.0795	0.36	-0.64526	1.3142	0.33833	-0.90888	0.0792779	-0.149919	0.115762
Peroxisome	NA	POPTR_0017s08690	NA	NA	-0.70546	-0.61299	0.16363	-1.8251	-1.0209	0.87041	-0.242523	0.889542	0.17952
Peroxisome	PEX10	POPTR_0006s23860	POPTRDRAFT_717083	peroxin 10	1.3718	0.53787	-0.75976	1.7003	0.84185	-0.79221	0.130204	-0.193536	-0.15864
Peroxisome	PEX12	POPTR_0013s04500	POPTRDRAFT_571109	peroxin-12	1.0777	0.78305	-0.22161	1.0171	0.68654	-0.26316	-0.344855	-0.278303	-0.234712
Peroxisome	PEX14	POPTR_0012s08220	POPTRDRAFT_421624	peroxin 14	1.4459	1.0947	-0.27797	1.4576	1.1457	-0.2443	-0.111742	-0.118832	-0.148551
Peroxisome	PEX16	POPTR_0002s15370	POPTRDRAFT_816572	shrunken seed protein (SSE1)	1.039	0.98826	0.023449	0.53827	0.69098	0.21998	-0.0792786	0.424517	0.233598
Peroxisome	PEX19	POPTR_0001s15810	POPTRDRAFT_836295	peroxin 19-1	0.78351	0.90809	0.19843	0.44136	1.0528	0.67894	-0.306639	0.0381985	-0.436991
Peroxisome	PEX2	POPTR_0003s05000	POPTRDRAFT_645972	Pex2/Pex12 N-terminal domain-containing protein / zinc finger (C3HC4-type RING finger) family protein	-1.2578	-0.73189	0.59944	-2.0408	-1.5121	0.59783	-0.256993	0.520581	0.537852
Peroxisome	PEX6	POPTR_0014s12750	POPTRDRAFT_245912	peroxin 6	-0.41288	0.39053	0.8764	0.00054879	1.0054	1.0725	-0.0159971	-0.424887	-0.61595
Peroxisome	PMP34	POPTR_0010s20000	POPTRDRAFT_724534	Mitochondrial substrate carrier family protein	-0.99806	-1.0122	0.058701	-1.0159	-0.8727	0.20989	0.230419	0.254782	0.105648
Peroxisome	PXMP2	POPTR_0021s00350	POPTRDRAFT_727461	Peroxisomal membrane 22 kDa (Mpv17/PMP22) family protein	-1.2574	-0.93042	0.39898	-1.4955	-0.8205	0.74314	-0.293921	-0.0492146	-0.389757
Phenylalanine metabolism	1.1.1.157	POPTR_0001s40920	NA	3-hydroxyacyl-CoA dehydrogenase family protein	1.42	0.97586	-0.37045	1.7931	1.1573	-0.56896	-0.569044	-0.935747	-0.736081
Phenylalanine metabolism	1.11.1.7	POPTR_0004s01510	PO1	Peroxidase superfamily protein	-4.4338	-4.642	-0.1364	-4.9053	-5.7314	-0.75913	0.282532	0.762599	1.38663
Phenylalanine metabolism	1.11.1.7	POPTR_0012s00700	POPTRDRAFT_569675	Peroxidase superfamily protein	6.1286	5.8669	-0.18691	5.5003	5.1844	-0.24707	-1.52809	-0.89544	-0.833666
Phenylalanine metabolism	1.13.11.27	POPTR_0002s05840	POPTRDRAFT_798588	phytoene desaturation 1	1.0398	-0.47836	-1.4435	2.388	1.0382	-1.2828	0.392812	-0.950889	-1.10913
Phenylalanine metabolism	1.14.13.11	POPTR_0013s15380	C4H2|CYP73A42	cinnamate-4-hydroxylase	-5.239	-4.5225	0.78915	-5.2143	-5.372	-0.090113	0.260759	0.245467	1.12492
Phenylalanine metabolism	1.4.3.21	POPTR_0012s08630	POPTRDRAFT_570122	Copper amine oxidase family protein	1.9714	1.6102	-0.28765	1.6255	1.6752	0.1174	-0.401019	-0.0512127	-0.451829
Phenylalanine metabolism	2.1.1.104	POPTR_0001s31220	CAM2	S-adenosyl-L-methionine-dependent methyltransferases superfamily protein	-0.13258	-1.3598	-1.1539	-0.43382	-1.6562	-1.1551	0.0106308	0.317434	0.321222
Phenylalanine metabolism	2.6.1.1	POPTR_0018s08910	POPTRDRAFT_835881	aspartate aminotransferase 2	2.3574	2.1745	-0.11036	2.4155	2.1538	-0.1944	-0.145958	-0.197374	-0.110901
Phenylalanine metabolism	2.6.1.1 2.6.1.78 2.6.1.79	POPTR_0005s08100	POPTRDRAFT_760138	aspartate aminotransferase	-2.6274	-2.6882	0.011938	-2.6084	-2.3148	0.36096	0.0813827	0.0659601	-0.277289
Phenylalanine metabolism	2.6.1.5	POPTR_0017s04590	XM_002328010.1	Tyrosine transaminase family protein	1.393	2.7839	1.4643	2.391	3.3196	0.99563	0.42703	-0.566078	-0.0935968
Phenylalanine metabolism	4.3.1.24	POPTR_0016s09230	PAL4	PHE ammonia lyase 1	1.8359	2.294	0.53127	1.5236	2.1485	0.6927	-0.460795	-0.144822	-0.301083
Phenylalanine metabolism	6.2.1.12	POPTR_0001s07400	PTR4CL3	4-coumarate:CoA ligase 2	-0.78623	-0.97993	-0.12106	-1.2261	-1.2263	0.068099	0.0853956	0.530408	0.345457
Phenylalanine metabolism	NA	POPTR_0017s04580	NA	NA	1.9331	3.4043	1.5439	2.8599	4.0483	1.2558	0.340728	-0.582091	-0.28919
Phenylalanine metabolism	NA	POPTR_0018s14270	NA	NA	1.861	0.88753	-0.90054	1.0301	-0.19616	-1.1577	-0.481261	0.356279	0.616505
Phenylalanine, tyrosine and tryptophan biosynthesis	1.3.1.78	POPTR_0006s06140	AD2	arogenate dehydrogenase	-1.2055	-0.77045	0.5074	-1.6403	-0.3508	1.3589	0.476937	0.913007	0.0701573
Phenylalanine, tyrosine and tryptophan biosynthesis	2.4.2.18	POPTR_0012s08440	POPTRDRAFT_423398	tryptophan biosynthesis 1	-0.92105	-1.0446	-0.050992	-1.1587	-1.149	0.077683	0.15471	0.395128	0.272934
Phenylalanine, tyrosine and tryptophan biosynthesis	2.5.1.19	POPTR_0002s14740	EPSPS	RNA 3\'-terminal phosphate cyclase/enolpyruvate transferase	-1.9912	-1.6809	0.38245	-2.4381	-1.8493	0.65682	0.233505	0.688022	0.415772
Phenylalanine, tyrosine and tryptophan biosynthesis	2.5.1.54	POPTR_0005s07450	DHS1	3-deoxy-D-arabino-heptulosonate 7-phosphate synthase 1	-1.983	-2.0192	0.036636	-1.718	-1.7459	0.039517	0.138299	-0.119329	-0.120737
Phenylalanine, tyrosine and tryptophan biosynthesis	4.1.3.27	POPTR_0009s04890	ASA2	anthranilate synthase 2	-1.3593	0.38068	1.8116	-1.8415	0.26409	2.1728	-0.0536621	0.43522	0.0766514
Phenylalanine, tyrosine and tryptophan biosynthesis	4.2.1.10 1.1.1.25	POPTR_0010s02070	DHQD4	dehydroquinate dehydratase	-0.83964	-1.5032	-0.59013	-0.91222	-1.3311	-0.35112	0.317412	0.395126	0.159225
Phenylalanine, tyrosine and tryptophan biosynthesis	4.2.1.91 4.2.1.51	POPTR_0004s19960	PDT2	arogenate dehydratase 6	-3.3222	-4.0429	-0.64966	-3.3352	-3.7136	-0.30997	0.171248	0.192307	-0.143786
Phenylalanine, tyrosine and tryptophan biosynthesis	4.2.3.5	POPTR_0010s22840	CS2	chorismate synthase	-0.78348	-0.80588	0.05003	-1.2407	-1.0183	0.29044	-0.101745	0.361767	0.124387
Phenylalanine, tyrosine and tryptophan biosynthesis	5.3.1.24	POPTR_0008s06950	POPTRDRAFT_564037	phosphoribosylanthranilate isomerase 1	-1.6847	-2.4279	-0.67103	-1.5953	-1.8006	-0.13859	-0.724115	-0.804841	-1.33687
Phenylalanine, tyrosine and tryptophan biosynthesis	5.4.99.5	POPTR_0017s12470	CM1|CM	chorismate mutase 1	-1.9798	-1.6744	0.37824	-2.0253	-2.014	0.078996	-0.308374	-0.256434	0.0452128
Phenylpropanoid biosynthesis	1.1.1.195	POPTR_0009s09870	CAD	GroES-like zinc-binding alcohol dehydrogenase family protein	-1.5991	-0.58695	1.085	-1.7657	-0.43224	1.4018	-0.188932	-0.0164456	-0.329293
Phenylpropanoid biosynthesis	1.11.1.7	POPTR_0004s01510	PO1	Peroxidase superfamily protein	-4.4338	-4.642	-0.1364	-4.9053	-5.7314	-0.75913	0.282532	0.762599	1.38663
Phenylpropanoid biosynthesis	1.11.1.7	POPTR_0003s21660	POPTRDRAFT_817694	Peroxidase superfamily protein	3.2267	2.7441	-0.40859	2.8187	1.9256	-0.82594	-0.297798	0.115743	0.535541
Phenylpropanoid biosynthesis	1.14.-.-	POPTR_0005s11950	CALD5H/F5H1|CYP84A10	ferulic acid 5-hydroxylase 1	-1.2941	-2.746	-1.3782	-0.40459	-1.4194	-0.94802	0.524998	-0.359761	-0.786779
Phenylpropanoid biosynthesis	1.14.13.11	POPTR_0013s15380	C4H2|CYP73A42	cinnamate-4-hydroxylase	-5.239	-4.5225	0.78915	-5.2143	-5.372	-0.090113	0.260759	0.245467	1.12492
Phenylpropanoid biosynthesis	1.14.13.36	POPTR_0006s03180	CYP98A27	cytochrome P450	1.8691	0.75854	-1.0366	1.7655	0.55411	-1.1435	-0.149992	-0.0417995	0.0684989
Phenylpropanoid biosynthesis	1.2.1.44	POPTR_0003s17980	CCR7	cinnamoyl coa reductase 1	-1.0517	-1.3158	-0.19203	-1.7446	-1.7269	0.085832	-0.266256	0.434496	0.158627
Phenylpropanoid biosynthesis	1.2.1.68	POPTR_0018s06060	POPTRDRAFT_809215	aldehyde dehydrogenase 2C4	-1.8681	-2.4373	-0.49709	-1.9494	-1.8775	0.14032	0.534165	0.618606	-0.011481
Phenylpropanoid biosynthesis	2.1.1.104	POPTR_0001s31220	CAM2	S-adenosyl-L-methionine-dependent methyltransferases superfamily protein	-0.13258	-1.3598	-1.1539	-0.43382	-1.6562	-1.1551	0.0106308	0.317434	0.321222
Phenylpropanoid biosynthesis	2.1.1.68	POPTR_0015s00550	COMT2	O-methyltransferase 1	-2.3873	-2.3646	0.094494	-2.3708	-2.5545	-0.11539	-0.00972237	-0.0210476	0.193984
Phenylpropanoid biosynthesis	2.3.1.133	POPTR_0003s18210	NA	NA	-2.0011	-2.3246	-0.24968	-1.6342	-1.9197	-0.21741	0.0670411	-0.291303	-0.323967
Phenylpropanoid biosynthesis	2.4.1.111	POPTR_0007s12400	POPTRDRAFT_563103	UDP-glucosyl transferase 72E1	Down	Down	NA	-4.8404	-7.5068	-2.6051	-2.17479	Down	Down
Phenylpropanoid biosynthesis	3.2.1.21	POPTR_0019s05340	NA	Glycosyl hydrolase family protein	1.4892	1.8682	0.45412	2.7382	2.0529	-0.61818	-0.557089	-1.80298	-0.72682
Phenylpropanoid biosynthesis	4.3.1.24	POPTR_0016s09230	PAL4	PHE ammonia lyase 1	1.8359	2.294	0.53127	1.5236	2.1485	0.6927	-0.460795	-0.144822	-0.301083
Phenylpropanoid biosynthesis	4.3.1.24	POPTR_0006s12870	PAL3	PHE ammonia lyase 1	-1.0303	-1.7538	-0.64985	-0.52866	-1.4749	-0.87884	-0.165358	-0.661516	-0.429692
Phenylpropanoid biosynthesis	6.2.1.12	POPTR_0001s07400	PTR4CL3	4-coumarate:CoA ligase 2	-0.78623	-0.97993	-0.12106	-1.2261	-1.2263	0.068099	0.0853956	0.530408	0.345457
Phenylpropanoid biosynthesis	NA	POPTR_0018s06050	NA	NA	-1.7707	-2.3002	-0.45741	-1.7059	-1.9421	-0.16879	0.599333	0.537467	0.255813
Phenylpropanoid biosynthesis	NA	POPTR_0018s14270	NA	NA	1.861	0.88753	-0.90054	1.0301	-0.19616	-1.1577	-0.481261	0.356279	0.616505
Phenylpropanoid biosynthesis	NA	POPTR_0003s22020	NA	NA	-1.4552	-3.3419	-1.8202	-2.4127	Down	Down	0.0926787	1.05983	Up
Photosynthesis antenna proteins	Lhca2	POPTR_0003s17010	LHCA2-2	photosystem I light harvesting complex gene 2	1.1046	2.8555	1.8241	2.893	2.606	-0.21937	-3.10724	-4.88969	-2.8434
Photosynthesis antenna proteins	Lhca3	POPTR_0014s17070	LHCA3	photosystem I light harvesting complex gene 3	0.60332	-1.7474	-2.2763	2.2856	0.15663	-2.0606	1.04601	-0.63419	-0.845261
Photosynthesis antenna proteins	Lhca4	POPTR_0015s07340	LHCA4	light-harvesting chlorophyll-protein complex I subunit A4	2.3586	-0.3798	-2.6649	2.4572	-1.0211	-3.4104	-0.78811	-0.880054	-0.134752
Photosynthesis antenna proteins	Lhcb1	POPTR_0011s02770	LHCB1-1	light-harvesting chlorophyll-protein complex II subunit B1	-0.41248	-2.4462	-1.9621	-0.066042	-1.886	-1.7524	-0.451441	-0.79334	-0.998656
Photosynthesis antenna proteins	Lhcb2	POPTR_0002s22220	LHCB2-2	photosystem II light harvesting complex gene 2.2	-3.2249	-5.3019	-1.9967	-1.3946	-1.549	-0.090072	0.072983	-1.75291	-3.66216
Photosynthesis antenna proteins	Lhcb4	POPTR_0016s12260	NA	light harvesting complex photosystem II	0.00072929	-2.0768	-2.0027	0.50083	-1.0785	-1.513	0.59265	0.0954793	-0.390016
Photosynthesis antenna proteins	Lhcb5	POPTR_0019s09140	LHCB5	light harvesting complex of photosystem II 5	0.54038	-1.7114	-2.1774	1.9463	-1.7069	-3.5871	-0.207161	-1.60491	-0.196116
Photosynthesis antenna proteins	Lhcb6	POPTR_0001s21740	LHCB6-1	light harvesting complex photosystem II subunit 6	1.1121	0.42743	-0.61133	1.483	0.53386	-0.88146	0.0892256	-0.277571	-0.00379573
Plant-pathogen interaction	1.14.13.39	POPTR_0001s00700	POPTRDRAFT_423804	P-loop containing nucleoside triphosphate hydrolases superfamily protein	1.2543	0.70768	-0.47277	1.2709	0.6958	-0.50774	-0.319132	-0.331592	-0.293817
Plant-pathogen interaction	1.6.3.- 1.11.1.-	POPTR_0005s02630	POPTRDRAFT_581871	respiratory burst oxidase homolog B	0.30692	-1.6001	-1.8353	-0.1383	-2.0473	-1.8409	-0.288525	0.164258	0.171869
Plant-pathogen interaction	2.7.1.30	POPTR_0003s02520	POPTRDRAFT_810168	Actin-like ATPase superfamily protein	-4.8224	-4.8328	0.06327	-5.0516	-4.7817	0.33659	0.533962	0.770761	0.497877
Plant-pathogen interaction	2.7.11.1	POPTR_0019s00630	CPK12	calcium-dependent protein kinase 2	1.7566	1.3397	-0.34388	1.6364	1.172	-0.39688	-0.31702	-0.190231	-0.135212
Plant-pathogen interaction	2.7.11.24	POPTR_0009s07050	POPTRDRAFT_797776	mitogen-activated protein kinase 3	0.55032	-0.75043	-1.228	0.84202	-1.0802	-1.8549	-0.290999	-0.575193	0.052668
Plant-pathogen interaction	2.7.11.25	POPTR_0005s16210	POPTRDRAFT_1078383	MAPK/ERK kinase kinase 1	1.0606	0.54288	-0.44456	1.0786	0.6829	-0.32796	0.00767415	-0.00529047	-0.118651
Plant-pathogen interaction	2.7.12.2	POPTR_0018s05420	POPTRDRAFT_577971	MAP kinase kinase 2	1.0153	0.32496	-0.61711	0.86431	0.016827	-0.78018	-0.234807	-0.0790001	0.087595
Plant-pathogen interaction	CaM/CML	POPTR_0016s04290	POPTRDRAFT_734872	Calcium-binding EF-hand family protein	2.0052	0.7914	-1.1398	1.5663	0.61655	-0.8824	0.0283753	0.471088	0.217926
Plant-pathogen interaction	CERK1	POPTR_0011s01470	NA	chitin elicitor receptor kinase 1	-6.1713	-4.109	2.136	-4.049	-6.1859	-2.0631	0.335634	-1.7759	2.42201
Plant-pathogen interaction	CNGCs	POPTR_0018s11530	NA	cyclic nucleotide gated channel 5	0.90681	0.66118	-0.17226	1.0087	0.91511	-0.025736	0.0534453	-0.0431452	-0.186614
Plant-pathogen interaction	HSP90	POPTR_0001s47020	POPTRDRAFT_550613	HEAT SHOCK PROTEIN 81.4	-1.5013	-0.18303	1.3904	-1.6112	-0.21297	1.4658	-0.373909	-0.255664	-0.329996
Plant-pathogen interaction	NA	POPTR_0016s12450	NA	NA	-0.82388	-0.33414	0.56205	-1.946	-0.55279	1.4618	-0.0981345	1.02981	0.134411
Plant-pathogen interaction	NA	POPTR_0014s13420	POPTRDRAFT_664547	GTP binding Elongation factor Tu family protein	-2.0046	-1.4532	0.6239	-1.7695	-1.488	0.34966	0.00573582	-0.222861	0.0547535
Plant-pathogen interaction	NA	POPTR_0018s10340	POPTRDRAFT_825902	Calmodulin-binding protein	1.4008	0.53549	-0.79221	1.7885	0.88474	-0.83617	0.185147	-0.196232	-0.150205
Plant-pathogen interaction	NA	POPTR_0010s20030	FBL10	RNI-like superfamily protein	1.1406	0.49741	-0.57021	0.81406	0.35437	-0.3922	-0.0913392	0.240254	0.065762
Plant-pathogen interaction	NA	POPTR_0018s10660	NA	NA	-1.1491	-1.0748	0.14735	-1.4373	-0.8887	0.61621	0.202072	0.496177	0.0297237
Plant-pathogen interaction	NA	POPTR_0006s23380	NA	NA	1.7358	0.32555	-1.3371	2.4019	1.0513	-1.2833	-0.248822	-0.909317	-0.960766
Plant-pathogen interaction	NA	POPTR_0006s23390	POPTRDRAFT_819435	jasmonate-zim-domain protein 12	1.6826	0.36821	-1.2407	2.1262	0.63585	-1.4233	-0.180343	-0.618614	-0.433741
Plant-pathogen interaction	NA	POPTR_0001s34030	XM_002298577.1	NA	1.2995	Down	Down	5.3119	1.9483	-3.2955	0.727901	-3.28174	Down
Plant-pathogen interaction	NA	POPTR_0010s11850	POPTRDRAFT_822061	jasmonate-zim-domain protein 3	3.0636	1.9041	-1.0856	3.352	2.1016	-1.1833	0.078787	-0.205194	-0.104587
Plant-pathogen interaction	NA	POPTR_0008s06460	FBL9	RNI-like superfamily protein	1.4855	1.338	-0.074547	1.3678	1.0727	-0.22777	0.0855113	0.208795	0.365292
Plant-pathogen interaction	NA	POPTR_0001s02450	POPTRDRAFT_676550	Basic helix-loop-helix (bHLH) DNA-binding family protein	-0.071972	-0.67448	-0.52956	-1.0532	-1.3696	-0.24829	-0.434778	0.550799	0.274311
Plant-pathogen interaction	NA	POPTR_0012s04220	POPTRDRAFT_661656	jasmonate-zim-domain protein 3	1.4384	1.1145	-0.25122	-0.09369	-0.083993	0.077226	-0.0492338	1.48747	1.16325
Plant-pathogen interaction	NA	POPTR_0003s06670	POPTRDRAFT_817040	jasmonate-zim-domain protein 6	-2.3948	-7.0147	-4.5461	0.039551	-5.3251	-5.2984	-0.144473	-2.57421	-1.82048
Plant-pathogen interaction	NA	POPTR_0003s12160	POPTRDRAFT_414537	RAB GTPase homolog E1B	-1.3576	-0.34524	1.0843	-1.0868	-0.10682	1.0475	-0.0285301	-0.289731	-0.252758
Plant-pathogen interaction	NA	POPTR_0003s16350	POPTRDRAFT_712551	jasmonate-zim-domain protein 10	1.3445	-1.3879	-2.6601	1.0528	-1.8398	-2.8247	-1.03532	-0.736604	-0.571247
Plant-pathogen interaction	NA	POPTR_0001s13240	POPTRDRAFT_548076	jasmonate-zim-domain protein 10	1.3696	1.0941	-0.20142	1.8949	0.72506	-1.1028	-0.160819	-0.681413	0.221458
Plant-pathogen interaction	NA	POPTR_0006s14160	POPTRDRAFT_739192	TIFY domain/Divergent CCT motif family protein	0.89305	-1.8514	-2.6703	1.5548	-1.4715	-2.9585	0.017043	-0.639801	-0.349788
Plant-pathogen interaction	NA	POPTR_0001s16640	POPTRDRAFT_584130	jasmonate-zim-domain protein 5	0.26603	-4.8954	-5.0908	1.0454	-5.3727	-6.3504	-0.436352	-1.21572	0.0511552
Plant-pathogen interaction	PR1	POPTR_0001s29560	POPTRDRAFT_175615	pathogenesis-related gene 1	2.3555	-0.69128	-2.9719	1.5541	-1.2924	-2.7793	-1.04994	-0.244555	-0.433566
Plant-pathogen interaction	RIN4	POPTR_0002s24680	POPTRDRAFT_709976	RPM1 interacting protein 4	2.1027	1.3495	-0.67916	2.2983	1.6137	-0.61687	-0.222826	-0.413694	-0.473076
Plant-pathogen interaction	SGT1	POPTR_0017s00870	POPTRDRAFT_741124	phosphatase-related	1.1868	1.1929	0.079755	1.4327	1.363	-0.0019729	-0.12924	-0.369778	-0.285384
Plant-pathogen interaction	WRKY22	POPTR_0002s16590	POPTRDRAFT_755334	WRKY family transcription factor	1.8989	1.4009	-0.42405	2.6526	1.6356	-0.94966	0.316688	-0.430911	0.0961579
Plant-pathogen interaction	WRKY33	POPTR_0013s14960	NA	WRKY DNA-binding protein 33	1.3858	0.24644	-1.0656	1.9218	0.44057	-1.414	0.170894	-0.359236	-0.00919514
Propanoate metabolism	1.1.1.27	POPTR_0001s00440	POPTRDRAFT_554197	Lactate/malate dehydrogenase family protein	0.66322	1.0729	0.48178	0.2751	0.84138	0.63424	-0.307959	0.0871673	-0.0621908
Propanoate metabolism	1.2.1.3	POPTR_0002s19060	POPTRDRAFT_830473	aldehyde dehydrogenase 2B7	-1.5101	-1.9396	-0.35572	-1.1932	-1.8073	-0.54656	0.0869299	-0.224025	-0.030981
Propanoate metabolism	1.2.1.31 1.2.1.8 1.2.1.3	POPTR_0001s16730	POPTRDRAFT_745820	aldehyde dehydrogenase 7B4	-0.30033	-1.8666	-1.4922	0.62399	-1.0503	-1.6076	0.175524	-0.742655	-0.626083
Propanoate metabolism	2.3.1.9	POPTR_0014s16670	POPTRDRAFT_732472	acetoacetyl-CoA thiolase 2	-0.41411	-1.3531	-0.86601	-0.79083	-1.5394	-0.68113	-0.427899	-0.0444457	-0.227256
Propanoate metabolism	3.1.2.4	POPTR_0002s05880	POPTRDRAFT_551227	ATP-dependent caseinolytic (Clp) protease/crotonase family protein	-2.9345	-2.3309	0.67548	-3.0218	-2.3926	0.69618	-0.00420716	0.0905769	0.0721854
Propanoate metabolism	6.2.1.4 6.2.1.5	POPTR_0012s00920	NA	Succinyl-CoA ligase	-1.0447	-0.74111	0.37714	-0.87968	-0.36033	0.58642	0.191707	0.0309287	-0.174419
Propanoate metabolism	6.4.1.2	POPTR_0016s11790	NA	acetyl Co-enzyme a carboxylase carboxyltransferase alpha subunit	-1.6671	-1.1486	0.59156	-1.7604	-0.90171	0.926	0.21663	0.316198	-0.0156803
Propanoate metabolism	6.4.1.2 6.3.4.14	POPTR_0006s07780	POPTRDRAFT_831870	acetyl Co-enzyme a carboxylase biotin carboxylase subunit	-1.6726	-1.038	0.70725	-1.6852	-0.98241	0.77057	-0.0514214	-0.0328581	-0.0926439
Propanoate metabolism	NA	POPTR_0017s12810	POPTRDRAFT_736443	biotin carboxyl carrier protein 2	-4.164	-2.4623	1.7704	-3.9993	-2.4126	1.6544	0.260525	0.110927	0.223437
Propanoate metabolism	NA	POPTR_0019s08170	NA	chloroplastic acetylcoenzyme A carboxylase 1	-1.4921	-0.80991	0.75539	-0.55231	-0.3634	0.25757	-0.0145469	-0.951706	-0.447467
Pyruvate metabolism	1.1.1.27	POPTR_0001s00440	POPTRDRAFT_554197	Lactate/malate dehydrogenase family protein	0.66322	1.0729	0.48178	0.2751	0.84138	0.63424	-0.307959	0.0871673	-0.0621908
Pyruvate metabolism	1.1.1.37	POPTR_0001s38560	POPTRDRAFT_707785	Lactate/malate dehydrogenase family protein	-1.7848	-1.4147	0.44316	-1.2387	-0.6225	0.68386	0.306056	-0.23316	-0.471561
Pyruvate metabolism	1.1.1.37	POPTR_0004s11170	POPTRDRAFT_837445	malate dehydrogenase	2.6133	1.8815	-0.66175	2.0791	1.6423	-0.36865	0.0449494	0.584839	0.297753
Pyruvate metabolism	1.1.1.39	POPTR_0014s07570	POPTRDRAFT_731028	NAD-dependent malic enzyme 2	-0.65178	-2.1119	-1.3868	-0.86927	-2.5576	-1.6212	0.301342	0.525964	0.762307
Pyruvate metabolism	1.1.1.40	POPTR_0018s09380	NA	NADP-malic enzyme 4	-1.0773	-0.9381	0.21294	-0.6406	-0.6254	0.083022	0.00394675	-0.427465	-0.294755
Pyruvate metabolism	1.1.1.82	POPTR_0008s03160	POPTRDRAFT_820232	lactate/malate dehydrogenase family protein	-1.7551	0.97521	2.8043	-1.613	0.36425	2.0435	0.356302	0.222066	0.981767
Pyruvate metabolism	1.1.2.4	POPTR_0016s06480			-0.22602	-0.82919	-0.52998	-0.60692	-0.85303	-0.17916	0.305643	0.692159	0.34431
Pyruvate metabolism	1.2.1.3	POPTR_0002s19060	POPTRDRAFT_830473	aldehyde dehydrogenase 2B7	-1.5101	-1.9396	-0.35572	-1.1932	-1.8073	-0.54656	0.0869299	-0.224025	-0.030981
Pyruvate metabolism	1.2.1.31 1.2.1.8 1.2.1.3	POPTR_0001s16730	POPTRDRAFT_745820	aldehyde dehydrogenase 7B4	-0.30033	-1.8666	-1.4922	0.62399	-1.0503	-1.6076	0.175524	-0.742655	-0.626083
Pyruvate metabolism	1.2.4.1	POPTR_0017s11290	POPTRDRAFT_668506	Transketolase family protein	-2.132	-2.0068	0.19747	-2.0831	-1.5197	0.63059	0.332675	0.290672	-0.140262
Pyruvate metabolism	1.8.1.4	POPTR_0010s15200	LPD4	lipoamide dehydrogenase 1	-2.1726	-1.4113	0.83274	-2.2639	-1.381	0.94995	-0.0837204	0.0176467	-0.099516
Pyruvate metabolism	2.3.1.12	POPTR_0013s11870	POPTRDRAFT_740652	2-oxoacid dehydrogenases acyltransferase family protein	-1.6105	-0.57434	1.1086	-1.7129	-0.26472	1.5163	0.216678	0.323906	-0.0786078
Pyruvate metabolism	2.3.1.9	POPTR_0014s16670	POPTRDRAFT_732472	acetoacetyl-CoA thiolase 2	-0.41411	-1.3531	-0.86601	-0.79083	-1.5394	-0.68113	-0.427899	-0.0444457	-0.227256
Pyruvate metabolism	2.3.3.13	POPTR_0005s08480	POPTRDRAFT_861364	2-isopropylmalate synthase 1	1.8533	0.95388	-0.82576	1.9461	0.92918	-0.9498	-0.177687	-0.265561	-0.138668
Pyruvate metabolism	2.7.1.40	POPTR_0008s00310	POPTRDRAFT_563414	Pyruvate kinase family protein	4.2221	3.6026	-0.54581	4.0468	3.4602	-0.51899	0.156181	0.33747	0.312527
Pyruvate metabolism	4.1.1.31	POPTR_0008s11330	POPTRDRAFT_564468	phosphoenolpyruvate carboxylase 4	-2.6036	-1.5345	1.1421	-0.34355	-0.29306	0.11761	-0.211083	-2.46572	-1.43812
Pyruvate metabolism	4.1.1.49	POPTR_0002s10850	XM_002302313.1	phosphoenolpyruvate carboxykinase 1	-0.94292	-1.4245	-0.40685	0.47236	0.15984	-0.24566	-0.239457	-1.652	-1.80902
Pyruvate metabolism	4.4.1.5	POPTR_0018s09170	POPTRDRAFT_737640	Glyoxalase/Bleomycin resistance protein/Dioxygenase superfamily protein	-0.95772	-0.54875	0.48171	-1.829	-0.50736	1.3886	-0.130672	0.749418	-0.157065
Pyruvate metabolism	6.4.1.2	POPTR_0016s11790	NA	acetyl Co-enzyme a carboxylase carboxyltransferase alpha subunit	-1.6671	-1.1486	0.59156	-1.7604	-0.90171	0.926	0.21663	0.316198	-0.0156803
Pyruvate metabolism	6.4.1.2 6.3.4.14	POPTR_0006s07780	POPTRDRAFT_831870	acetyl Co-enzyme a carboxylase biotin carboxylase subunit	-1.6726	-1.038	0.70725	-1.6852	-0.98241	0.77057	-0.0514214	-0.0328581	-0.0926439
Pyruvate metabolism	NA	POPTR_0017s12810	POPTRDRAFT_736443	biotin carboxyl carrier protein 2	-4.164	-2.4623	1.7704	-3.9993	-2.4126	1.6544	0.260525	0.110927	0.223437
Pyruvate metabolism	NA	POPTR_0002s10860	NA	NA	-0.71296	-1.4093	-0.62152	0.98288	0.31874	-0.59695	-0.367177	-2.06074	-2.08087
Pyruvate metabolism	NA	POPTR_0019s08170	NA	chloroplastic acetylcoenzyme A carboxylase 1	-1.4921	-0.80991	0.75539	-0.55231	-0.3634	0.25757	-0.0145469	-0.951706	-0.447467
Selenocompound metabolism	1.8.1.9	POPTR_0001s46100	NA	NA	-1.0521	-0.69454	0.43097	-0.52483	-0.28017	0.31192	-0.211342	-0.731015	-0.611519
Selenocompound metabolism	2.1.1.12	POPTR_0004s23890	MMT	methionine S-methyltransferase	-1.9008	-1.4047	0.56851	-2.023	-1.3242	0.76711	0.00717004	0.135014	-0.0596266
Selenocompound metabolism	2.1.1.14	POPTR_0009s15490	MS2	Cobalamin-independent synthase family protein	-1.5327	-0.75199	0.85263	-2.367	-1.1858	1.2494	0.217894	1.05805	0.665647
Selenocompound metabolism	2.5.1.48	POPTR_0017s12240			0.13693	0.10602	0.041251	0.59603	0.81331	0.28488	-0.105736	-0.557777	-0.798748
Selenocompound metabolism	2.7.7.4 2.7.1.25	POPTR_0008s15880	POPTRDRAFT_720943	ATP sulfurylase 1	-1.6737	-4.2072	-2.4585	-0.71146	-3.4927	-2.7139	0.193679	-0.760912	-0.506306
Selenocompound metabolism	2.8.1.7 4.4.1.16	POPTR_0009s07040	POPTRDRAFT_1087743	chloroplastic NIFS-like cysteine desulfurase	0.50712	0.28914	-0.144	1.2971	0.73626	-0.49307	0.466391	-0.319629	0.0328989
Selenocompound metabolism	4.4.1.11	POPTR_0001s11350	NA	methionine gamma-lyase	-3.1896	-6.0358	-2.7706	-3.2612	-5.9476	-2.6155	1.15479	1.23237	1.07899
Selenocompound metabolism	6.1.1.10	POPTR_0017s08450	POPTRDRAFT_297902	methionine--tRNA ligase	-0.95556	-0.54824	0.47991	-1.1135	-0.4869	0.69409	-0.0951019	0.0698776	-0.142421
Starch and sucrose metabolism	1.1.1.22	POPTR_0017s12760	POPTRDRAFT_835719	UDP-glucose 6-dehydrogenase family protein	0.54264	0.35241	-0.11688	2.1459	1.5426	-0.53621	0.346429	-1.24629	-0.828857
Starch and sucrose metabolism	2.4.1.1	POPTR_0004s12240	NA	Glycosyl transferase	-1.5346	-1.6165	-0.008587	-1.8267	-1.1646	0.72973	-0.00182221	0.294755	-0.439139
Starch and sucrose metabolism	2.4.1.13	POPTR_0002s20340	SUSY3	sucrose synthase 3	4.4385	2.6451	-1.7185	4.6959	2.6988	-1.9294	-0.0941038	-0.348229	-0.133706
Starch and sucrose metabolism	2.4.1.14	POPTR_0006s06300	POPTRDRAFT_745684	sucrose phosphate synthase 1F	-1.85	-0.77236	1.1501	-1.0061	0.15795	1.2315	0.455542	-0.380627	-0.460971
Starch and sucrose metabolism	2.4.1.15 3.1.3.12	POPTR_0011s06910	POPTRDRAFT_568670	trehalose-phosphatase/synthase 7	1.2179	-0.24924	-1.3926	1.69	0.2078	-1.4149	0.240926	-0.226918	-0.201778
Starch and sucrose metabolism	2.4.1.18	POPTR_0006s11620	XM_002326378.1	starch branching enzyme 2.2	-1.2264	-0.81572	0.48411	-1.0357	-0.21509	0.8883	0.546959	0.36133	-0.0393942
Starch and sucrose metabolism	2.4.1.21	POPTR_0015s01470	POPTRDRAFT_1100713	Glycogen/starch synthases	-1.0434	-0.60715	0.50817	-0.86329	0.059954	0.99186	0.569252	0.394574	-0.0843653
Starch and sucrose metabolism	2.4.1.25	POPTR_0007s06550	POPTRDRAFT_1082701	disproportionating enzyme	-0.94629	0.16921	1.1875	-1.6082	-0.3022	1.3748	0.0560309	0.721342	0.541702
Starch and sucrose metabolism	2.4.1.43	POPTR_0006s00320	POPTRDRAFT_761704	galacturonosyltransferase 4	4.6803	4.0631	-0.5437	4.3987	3.5077	-0.82348	-0.119492	0.165673	0.449607
Starch and sucrose metabolism	2.4.1.43	POPTR_0002s15270	POPTRDRAFT_849127	galacturonosyltransferase 1	-1.5929	-1.4132	0.25151	-1.5983	-1.6902	-0.023451	0.466096	0.478646	0.756525
Starch and sucrose metabolism	2.4.2.24	POPTR_0002s20130	POPTRDRAFT_552489	cellulose synthase-like D5	-5.3963	Down	Down	Down	Down	NA	0.212374	Up	NA
Starch and sucrose metabolism	2.4.2.24	POPTR_0014s12000	NA	cellulose synthase-like D5	-4.5715	-6.0659	-1.4211	-5.684	-6.5327	-0.77818	0.295711	1.41854	0.77426
Starch and sucrose metabolism	2.7.1.1	POPTR_0018s09560	POPTRDRAFT_825877	hexokinase 1	2.3096	0.76821	-1.4673	2.8486	1.2625	-1.5191	0.0593527	-0.474201	-0.420509
Starch and sucrose metabolism	2.7.1.4	POPTR_0015s14000	NA	pfkB-like carbohydrate kinase family protein	3.9032	2.4723	-1.3577	4.0465	2.6044	-1.3748	0.773881	0.637065	0.655554
Starch and sucrose metabolism	2.7.7.27	POPTR_0014s16990	POPTRDRAFT_573143	ADP glucose pyrophosphorylase 1	-0.37434	-0.44034	0.0067021	-1.068	-0.82603	0.31004	0.00127445	0.700502	0.401633
Starch and sucrose metabolism	2.7.7.9	POPTR_0017s01390	POPTRDRAFT_592888	UDP-glucose pyrophosphorylase 2	1.9067	0.94898	-0.88527	2.4466	1.0315	-1.3477	0.0976959	-0.433883	0.0293264
Starch and sucrose metabolism	3.1.1.11	POPTR_0011s00480	NA	methylesterase PCR A	0.88951	0.17586	-0.63988	1.1294	0.04215	-1.0193	0.644881	0.410088	0.792913
Starch and sucrose metabolism	3.1.3.12	POPTR_0005s07890	POPTRDRAFT_650738	Haloacid dehalogenase-like hydrolase (HAD) superfamily protein	3.4005	1.921	-1.4061	3.7247	1.8717	-1.7859	-0.111019	-0.4286	-0.0474447
Starch and sucrose metabolism	3.2.1.1	POPTR_0002s12790	POPTRDRAFT_674132	alpha-amylase-like	-0.56536	0.81816	1.4557	0.72823	1.2599	0.59784	-0.611296	-1.89285	-1.03593
Starch and sucrose metabolism	3.2.1.15	POPTR_0007s00520	POPTRDRAFT_763686	Pectin lyase-like superfamily protein	-3.9444	Down	Down	Down	Down	NA	0.742279	Up	NA
Starch and sucrose metabolism	3.2.1.2	POPTR_0014s07950	POPTRDRAFT_244511	beta-amylase 2	-1.4748	-0.38415	1.1615	-1.6155	-0.60255	1.0815	-0.415628	-0.264961	-0.184203
Starch and sucrose metabolism	3.2.1.20	POPTR_0011s15750	POPTRDRAFT_569295	Glycosyl hydrolases family 31 protein	-0.3119	-3.0426	-2.6553	0.32947	-1.7393	-2.0022	0.388934	-0.247903	-0.898777
Starch and sucrose metabolism	3.2.1.21	POPTR_0019s05340	NA	Glycosyl hydrolase family protein	1.4892	1.8682	0.45412	2.7382	2.0529	-0.61818	-0.557089	-1.80298	-0.72682
Starch and sucrose metabolism	3.2.1.26	POPTR_0003s11210	POPTRDRAFT_817289	Glycosyl hydrolases family 32 protein	-4.8388	-6.4565	-1.5395	-2.6828	-4.0775	-1.329	0.74235	-1.40623	-1.61913
Starch and sucrose metabolism	3.2.1.26	POPTR_0006s22710	POPTRDRAFT_819410	cell wall invertase 2	0.14878	-0.14556	-0.2202	2.7534	2.7161	0.02989	0.38094	-2.21644	-2.46594
Starch and sucrose metabolism	3.2.1.28	POPTR_0003s14390	POPTRDRAFT_817432	trehalase 1	-1.8787	-2.8605	-0.90944	-1.4704	-2.5578	-1.0191	0.348762	-0.0528716	0.0584983
Starch and sucrose metabolism	3.2.1.37	POPTR_0001s21430	POPTRDRAFT_171426	beta-D-xylosidase 4	-5.2116	-4.5015	0.77937	-6.9825	-6.151	0.89785	0.656616	2.44397	2.32095
Starch and sucrose metabolism	3.2.1.4	POPTR_0009s12690	NA	glycosyl hydrolase 9B18	-2.098	-1.0612	1.1097	-3.82	-3.2094	0.68043	0.156574	1.89196	2.31799
Starch and sucrose metabolism	5.1.3.6	POPTR_0001s32730	POPTRDRAFT_815626	UDP-D-glucuronate 4-epimerase 6	1.7423	0.94889	-0.72016	2.262	1.0691	-1.1258	-0.0306901	-0.542689	-0.136704
Starch and sucrose metabolism	5.3.1.9	POPTR_0008s11770	POPTRDRAFT_1085041	Sugar isomerase (SIS) family protein	1.7718	1.5342	-0.16431	2.3166	2.1472	-0.10209	0.360238	-0.179205	-0.238582
Starch and sucrose metabolism	5.4.2.2	POPTR_0010s11970	POPTRDRAFT_832763	Phosphoglucomutase/phosphomannomutase family protein	4.2538	4.4648	0.28396	4.8424	4.8863	0.11145	0.192822	-0.39027	-0.214689
Starch and sucrose metabolism	NA	POPTR_0006s07010	POPTRDRAFT_560622	isoamylase 1	-1.9324	-0.73714	1.268	-1.9749	-1.1147	0.92779	-0.137911	-0.086967	0.253328
Starch and sucrose metabolism	NA	POPTR_0004s12250	NA	NA	-1.5504	-1.5219	0.10066	-1.8553	-1.4807	0.44172	-0.0016642	0.311008	-0.0278783
Starch and sucrose metabolism	NA	POPTR_0002s10110	POPTRDRAFT_754756	isoamylase 3	-1.1986	-0.83809	0.43357	-1.0928	-1.1689	-0.0098773	-0.0807616	-0.178735	0.265036
Starch and sucrose metabolism	NA	POPTR_0010s25390	POPTRDRAFT_1092849	NA	-2.5459	-6.4761	-3.852	-3.7821	-6.8627	-3.0208	-0.478326	0.763859	-0.0691784
Starch and sucrose metabolism	NA	POPTR_0014s06980	NA	NA	-1.9112	-2.2318	-0.24626	-0.78037	-1.3694	-0.5226	1.64599	0.51898	0.799314
Starch and sucrose metabolism	NA	POPTR_0002s20360	XM_002301450.1	NA	-4.7973	Down	Down	-2.2863	Down	Down	0.966621	-1.55595	NA
Starch and sucrose metabolism	NA	POPTR_0018s13240	POPTRDRAFT_1107375	isoamylase 1	0.76937	1.4549	0.75711	-0.22199	1.4809	1.77	-0.525881	0.473936	-0.537198
Starch and sucrose metabolism	NA	POPTR_0003s22020	NA	NA	-1.4552	-3.3419	-1.8202	-2.4127	Down	Down	0.0926787	1.05983	Up
Starch and sucrose metabolism	NA	POPTR_0012s12390	NA	NA	0.13947	0.64214	0.57143	1.0964	1.5043	0.47436	0.554496	-0.384641	-0.294549
Steroid biosynthesis	1.1.1.170	POPTR_0006s23500	POPTRDRAFT_1081290	3beta-hydroxysteroid-dehydrogenase/decarboxylase isoform 2	-0.31966	0.50344	0.89568	0.39345	1.1466	0.82051	0.0275537	-0.679341	-0.601033
Steroid biosynthesis	1.14.13.70	POPTR_0003s16010	CYP51G5	CYTOCHROME P450 51G1	1.1855	1.3006	0.18737	1.0085	1.3772	0.4371	0.0238147	0.206263	-0.0387285
Steroid biosynthesis	1.14.13.72	POPTR_0001s08050	POPTRDRAFT_267028	sterol-4alpha-methyl oxidase 1-1	0.88369	2.1835	1.3717	1.0194	2.5028	1.5515	0.257469	0.126037	-0.0476876
Steroid biosynthesis	1.14.19.20	POPTR_0004s09680	POPTRDRAFT_831136	sterol 1	1.4575	1.1718	-0.21249	1.5571	0.90396	-0.58663	0.0475416	-0.0462648	0.330507
Steroid biosynthesis	1.3.1.21	POPTR_0010s25970	NA	Ergosterol biosynthesis ERG4/ERG24 family	-1.5853	-1.0356	0.62168	-1.5703	-0.65516	0.9832	0.336862	0.32774	-0.0292289
Steroid biosynthesis	1.3.1.72	POPTR_0008s08440	POPTRDRAFT_564011	cell elongation protein / DWARF1 / DIMINUTO (DIM)	-2.4037	-1.6166	0.85872	-3.2315	-2.455	0.84445	0.576391	1.41071	1.42897
Steroid biosynthesis	2.1.1.143	POPTR_0002s01780	POPTRDRAFT_815989	sterol methyltransferase 2	-1.534	-0.92921	0.67655	-1.9474	-0.83268	1.1834	0.256235	0.674712	0.174023
Steroid biosynthesis	2.1.1.41	POPTR_0009s06360	POPTRDRAFT_829664	sterol methyltransferase 1	-1.6284	-1.5083	0.19314	-1.2524	-1.2833	0.036593	0.194914	-0.1747	-0.0157651
Steroid biosynthesis	5.3.3.5	POPTR_0003s15880	POPTRDRAFT_554665	C-8	-3.4924	-4.032	-0.46637	-1.0977	-1.3409	-0.17567	-0.350553	-2.74039	-3.02705
Steroid biosynthesis	5.4.99.8	POPTR_0006s07910	POPTRDRAFT_298785	cycloartenol synthase 1	-0.78295	-2.254	-1.3981	-0.54712	-1.2627	-0.64808	-0.0794265	-0.309965	-1.05598
Steroid biosynthesis	NA	POPTR_0006s11740	NA	NA	-2.5283	-1.5483	1.0526	-3.0632	-0.89723	2.2311	-0.624591	-0.0839929	-1.25974
Steroid biosynthesis	NA	POPTR_0006s11750	POPTRDRAFT_826487	Ergosterol biosynthesis ERG4/ERG24 family	-3.0792	-2.1798	0.97131	-3.0296	-1.3799	1.7187	-0.204563	-0.249829	-0.991028
Steroid biosynthesis	NA	POPTR_0006s07900	NA	NA	-0.84426	-2.4715	-1.5541	-0.42167	-0.90297	-0.41431	0.296635	-0.121252	-1.25647
Steroid biosynthesis	NA	POPTR_0004s13670	POPTRDRAFT_800680	cytochrome P450	-1.4679	-2.8548	-1.3194	-1.5419	-1.6313	-0.020064	-0.414792	-0.334966	-1.62623
Sulfur metabolism	1.8.3.1	POPTR_0001s33850	POPTRDRAFT_829778	sulfite oxidase	2.319	2.0625	-0.18281	2.2991	2.2367	0.0054174	-0.261192	-0.236581	-0.421317
Sulfur metabolism	1.8.7.1	POPTR_0001s34270	POPTRDRAFT_1068262	sulfite reductase	0.58715	0.58172	0.067515	1.005	0.88932	-0.048314	0.125465	-0.285573	-0.168053
Sulfur metabolism	2.3.1.30	POPTR_0001s37420	POPTRDRAFT_829882	serine acetyltransferase 2;2	-2.903	-3.1762	-0.20083	-1.8726	-3.6013	-1.6607	0.283716	-0.735419	0.722695
Sulfur metabolism	2.3.1.30	POPTR_0013s11380	POPTRDRAFT_835321	serine acetyltransferase 1;1	2.1114	2.8441	0.80618	2.604	3.0752	0.53903	-0.0251747	-0.51305	-0.24234
Sulfur metabolism	2.5.1.47	POPTR_0005s05040	NA	O-acetylserine (thiol) lyase (OAS-TL) isoform A1	3.8977	3.6918	-0.13227	3.2005	3.0207	-0.11147	-0.741655	-0.040877	-0.0574056
Sulfur metabolism	2.5.1.47 4.4.1.9	POPTR_0014s08210	NA	cysteine synthase C1	-0.018901	-1.0498	-0.95677	1.9467	0.44408	-1.4356	0.335255	-1.6268	-1.144
Sulfur metabolism	2.7.1.25	POPTR_0009s09110	POPTRDRAFT_175522	APS kinase	1.0695	0.87359	-0.12167	1.7788	1.5894	-0.12194	0.205413	-0.500105	-0.496182
Sulfur metabolism	2.7.7.4 2.7.1.25	POPTR_0008s15880	POPTRDRAFT_720943	ATP sulfurylase 1	-1.6737	-4.2072	-2.4585	-0.71146	-3.4927	-2.7139	0.193679	-0.760912	-0.506306
Sulfur metabolism	2.8.1.-	POPTR_0001s26620	POPTRDRAFT_1068282	transferases;tRNA (5-methylaminomethyl-2-thiouridylate)-methyltransferases	-1.5406	-0.034992	1.5765	-3.009	-0.24229	2.835	-0.0887763	1.38977	0.131736
Sulfur metabolism	3.1.3.7	POPTR_0011s12530	POPTRDRAFT_568956	HAL2-like	1.9408	1.9408	0.073615	2.4772	1.6275	-0.78328	0.168169	-0.363044	0.496055
Sulfur metabolism	3.1.3.7	POPTR_0011s04470	POPTRDRAFT_771156	HAL2-like	-3.4085	-4.9719	-1.4912	-2.7213	-3.7202	-0.92873	0.585592	-0.0977898	-0.653918
Sulfur metabolism	3.1.3.7 3.1.3.57	POPTR_0005s06490	POPTRDRAFT_818252	Inositol monophosphatase family protein	-1.3965	-0.80605	0.66437	-1.2319	-0.87363	0.42608	0.104068	-0.0552183	0.18595
Synthesis and degradation of ketone bodies	2.3.1.9	POPTR_0014s16670	POPTRDRAFT_732472	acetoacetyl-CoA thiolase 2	-0.41411	-1.3531	-0.86601	-0.79083	-1.5394	-0.68113	-0.427899	-0.0444457	-0.227256
Synthesis and degradation of ketone bodies	2.3.3.10	POPTR_0003s12030	POPTRDRAFT_646543	hydroxymethylglutaryl-CoA synthase / HMG-CoA synthase / 3-hydroxy-3-methylglutaryl coenzyme A synthase	-2.6408	-2.1318	0.58061	-2.7132	-2.343	0.43742	0.0491178	0.128655	0.274989
Synthesis and degradation of ketone bodies	4.1.3.4	POPTR_0009s07280	POPTRDRAFT_833174	Aldolase superfamily protein	-1.0922	-0.66047	0.50453	-2.3619	-1.75	0.67875	0.00228174	1.27942	1.10635
Tryptophan metabolism	1.11.1.6	POPTR_0002s01080	CAT1	catalase 2	0.81419	0.15123	-0.58896	1.3615	0.55736	-0.73712	0.26415	-0.279101	-0.127287
Tryptophan metabolism	1.14.13.168	POPTR_0006s26000	FML4	Flavin-binding monooxygenase family protein	1.6484	1.5052	-0.070417	0.87761	0.77998	-0.028892	-0.515632	0.260381	0.222863
Tryptophan metabolism	1.2.1.3	POPTR_0002s19060	POPTRDRAFT_830473	aldehyde dehydrogenase 2B7	-1.5101	-1.9396	-0.35572	-1.1932	-1.8073	-0.54656	0.0869299	-0.224025	-0.030981
Tryptophan metabolism	1.2.1.31 1.2.1.8 1.2.1.3	POPTR_0001s16730	POPTRDRAFT_745820	aldehyde dehydrogenase 7B4	-0.30033	-1.8666	-1.4922	0.62399	-1.0503	-1.6076	0.175524	-0.742655	-0.626083
Tryptophan metabolism	1.2.3.14	POPTR_0009s15580	AAO4	aldehyde oxidase 2	0.065248	0.22563	0.23238	-1.4975	-0.14226	1.4237	-0.2278	1.33692	0.154382
Tryptophan metabolism	1.2.4.2	POPTR_0010s21610	POPTRDRAFT_724772	2-oxoglutarate dehydrogenase	-0.68664	-0.64222	0.11746	-1.5892	-0.81572	0.8411	0.0837306	0.990016	0.271678
Tryptophan metabolism	2.3.1.9	POPTR_0014s16670	POPTRDRAFT_732472	acetoacetyl-CoA thiolase 2	-0.41411	-1.3531	-0.86601	-0.79083	-1.5394	-0.68113	-0.427899	-0.0444457	-0.227256
Tryptophan metabolism	3.5.5.4 4.2.1.65	POPTR_0006s22420	NIT2	NA	-4.3559	-2.6413	1.7813	-3.2516	-1.2823	2.0335	0.892917	-0.188177	-0.450654
Tyrosine metabolism	1.1.1.1	POPTR_0002s07290	ADH1	alcohol dehydrogenase 1	5.252	5.4529	0.27491	4.7254	4.2931	-0.36438	-1.11936	-0.588661	0.05419
Tyrosine metabolism	1.1.1.284 1.1.1.1	POPTR_0002s01480	POPTRDRAFT_815974	Zinc-binding alcohol dehydrogenase family protein	-2.8073	-1.9537	0.92592	-2.9522	-1.7745	1.2456	0.313117	0.460506	0.148573
Tyrosine metabolism	1.13.11.27	POPTR_0002s05840	POPTRDRAFT_798588	phytoene desaturation 1	1.0398	-0.47836	-1.4435	2.388	1.0382	-1.2828	0.392812	-0.950889	-1.10913
Tyrosine metabolism	1.13.11.5	POPTR_0001s38310	POPTRDRAFT_1070174	homogentisate 1	1.1003	-1.5946	-2.6206	2.1435	-0.18648	-2.2633	0.553242	-0.484527	-0.84009
Tyrosine metabolism	1.4.3.21	POPTR_0012s08630	POPTRDRAFT_570122	Copper amine oxidase family protein	1.9714	1.6102	-0.28765	1.6255	1.6752	0.1174	-0.401019	-0.0512127	-0.451829
Tyrosine metabolism	2.6.1.1	POPTR_0018s08910	POPTRDRAFT_835881	aspartate aminotransferase 2	2.3574	2.1745	-0.11036	2.4155	2.1538	-0.1944	-0.145958	-0.197374	-0.110901
Tyrosine metabolism	2.6.1.1 2.6.1.78 2.6.1.79	POPTR_0005s08100	POPTRDRAFT_760138	aspartate aminotransferase	-2.6274	-2.6882	0.011938	-2.6084	-2.3148	0.36096	0.0813827	0.0659601	-0.277289
Tyrosine metabolism	2.6.1.5	POPTR_0017s04590	XM_002328010.1	Tyrosine transaminase family protein	1.393	2.7839	1.4643	2.391	3.3196	0.99563	0.42703	-0.566078	-0.0935968
Tyrosine metabolism	NA	POPTR_0017s04580	NA	NA	1.9331	3.4043	1.5439	2.8599	4.0483	1.2558	0.340728	-0.582091	-0.28919
Valine, leucine and isoleucine biosynthesis	1.1.1.85	POPTR_0001s18630	POPTRDRAFT_1067569	isopropylmalate dehydrogenase 2	-1.5665	-1.5854	0.053772	-1.6716	-1.4527	0.28657	0.126293	0.238837	0.00776091
Valine, leucine and isoleucine biosynthesis	1.1.1.86	POPTR_0011s05250	POPTRDRAFT_827835	ketol-acid reductoisomerase	1.1378	1.3483	0.28387	0.95896	1.4107	0.51919	-0.158277	0.0248911	-0.206496
Valine, leucine and isoleucine biosynthesis	2.2.1.6	POPTR_0015s10920	POPTRDRAFT_666677	chlorsulfuron/imidazolinone resistant 1	2.0257	2.3958	0.44383	2.1502	2.4295	0.3469	-0.227314	-0.347682	-0.246954
Valine, leucine and isoleucine biosynthesis	2.3.3.13	POPTR_0005s08480	POPTRDRAFT_861364	2-isopropylmalate synthase 1	1.8533	0.95388	-0.82576	1.9461	0.92918	-0.9498	-0.177687	-0.265561	-0.138668
Valine, leucine and isoleucine biosynthesis	2.6.1.42	POPTR_0007s14620	NA	branched-chain amino acid aminotransferase 5 / branched-chain amino acid transaminase 5 (BCAT5)	0.61537	1.1284	0.58605	1.1856	1.2927	0.17449	-0.341893	-0.906826	-0.492415
Valine, leucine and isoleucine biosynthesis	4.1.3.38	POPTR_0018s00630	POPTRDRAFT_578099	D-aminoacid aminotransferase-like PLP-dependent enzymes superfamily protein	1.8704	1.558	-0.23925	1.7957	1.2683	-0.4599	-0.419352	-0.339894	-0.115634
Valine, leucine and isoleucine biosynthesis	4.2.1.33 4.2.1.35	POPTR_0008s17230	NA	isopropyl malate isomerase large subunit 1	0.18033	-0.66127	-0.76903	-1.3934	-2.6974	-1.235	0.866539	2.44448	2.91457
Valine, leucine and isoleucine biosynthesis	4.2.1.9	POPTR_0003s17520	POPTRDRAFT_830949	dehydratase family	-1.6207	-0.35141	1.3416	-1.3082	0.28266	1.658	0.549819	0.245345	-0.0700647
Valine, leucine and isoleucine biosynthesis	4.3.1.19	POPTR_0006s11980	POPTRDRAFT_826476	L-O-methylthreonine resistant 1	0.5921	1.0746	0.55533	0.69456	1.1614	0.53444	-0.21802	-0.31479	-0.290746
Valine, leucine and isoleucine biosynthesis	NA	POPTR_0007s14610	POPTRDRAFT_1083945	NA	0.87416	1.1884	0.38773	1.3947	1.501	0.17359	-0.762804	-1.27758	-1.06102
Valine, leucine and isoleucine degradation	1.1.1.31	POPTR_0001s46990	POPTRDRAFT_550610	6-phosphogluconate dehydrogenase family protein	-2.2974	-2.6076	-0.23727	-2.8564	-2.3568	0.56515	0.171677	0.738505	-0.0629503
Valine, leucine and isoleucine degradation	1.2.1.3	POPTR_0002s19060	POPTRDRAFT_830473	aldehyde dehydrogenase 2B7	-1.5101	-1.9396	-0.35572	-1.1932	-1.8073	-0.54656	0.0869299	-0.224025	-0.030981
Valine, leucine and isoleucine degradation	1.2.1.31 1.2.1.8 1.2.1.3	POPTR_0001s16730	POPTRDRAFT_745820	aldehyde dehydrogenase 7B4	-0.30033	-1.8666	-1.4922	0.62399	-1.0503	-1.6076	0.175524	-0.742655	-0.626083
Valine, leucine and isoleucine degradation	1.2.4.4	POPTR_0005s06500	POPTRDRAFT_1077225	Thiamin diphosphate-binding fold (THDP-binding) superfamily protein	0.92082	-1.9281	-2.7761	1.6457	-1.8478	-3.4284	0.863869	0.14507	0.798429
Valine, leucine and isoleucine degradation	1.3.8.4	POPTR_0009s01690	POPTRDRAFT_1088780	isovaleryl-CoA-dehydrogenase	1.4513	-0.49001	-1.8666	1.8634	-0.20255	-1.9996	0.000880569	-0.40536	-0.271518
Valine, leucine and isoleucine degradation	1.8.1.4	POPTR_0010s15200	LPD4	lipoamide dehydrogenase 1	-2.1726	-1.4113	0.83274	-2.2639	-1.381	0.94995	-0.0837204	0.0176467	-0.099516
Valine, leucine and isoleucine degradation	2.3.1.16	POPTR_0001s14280	NA	peroxisomal 3-ketoacyl-CoA thiolase 3	-1.0161	-2.0673	-0.9776	-0.43912	-1.483	-0.97622	0.26506	-0.305883	-0.305221
Valine, leucine and isoleucine degradation	2.3.1.168	POPTR_0010s01490	POPTRDRAFT_1089138	2-oxoacid dehydrogenases acyltransferase family protein	0.15946	-1.9258	-2.0112	0.6898	-2.3817	-3.0036	0.240685	-0.285144	0.710402
Valine, leucine and isoleucine degradation	2.3.1.9	POPTR_0014s16670	POPTRDRAFT_732472	acetoacetyl-CoA thiolase 2	-0.41411	-1.3531	-0.86601	-0.79083	-1.5394	-0.68113	-0.427899	-0.0444457	-0.227256
Valine, leucine and isoleucine degradation	2.3.3.10	POPTR_0003s12030	POPTRDRAFT_646543	hydroxymethylglutaryl-CoA synthase / HMG-CoA synthase / 3-hydroxy-3-methylglutaryl coenzyme A synthase	-2.6408	-2.1318	0.58061	-2.7132	-2.343	0.43742	0.0491178	0.128655	0.274989
Valine, leucine and isoleucine degradation	2.6.1.42	POPTR_0007s14620	NA	branched-chain amino acid aminotransferase 5 / branched-chain amino acid transaminase 5 (BCAT5)	0.61537	1.1284	0.58605	1.1856	1.2927	0.17449	-0.341893	-0.906826	-0.492415
Valine, leucine and isoleucine degradation	3.1.2.4	POPTR_0002s05880	POPTRDRAFT_551227	ATP-dependent caseinolytic (Clp) protease/crotonase family protein	-2.9345	-2.3309	0.67548	-3.0218	-2.3926	0.69618	-0.00420716	0.0905769	0.0721854
Valine, leucine and isoleucine degradation	4.1.3.38	POPTR_0018s00630	POPTRDRAFT_578099	D-aminoacid aminotransferase-like PLP-dependent enzymes superfamily protein	1.8704	1.558	-0.23925	1.7957	1.2683	-0.4599	-0.419352	-0.339894	-0.115634
Valine, leucine and isoleucine degradation	4.1.3.4	POPTR_0009s07280	POPTRDRAFT_833174	Aldolase superfamily protein	-1.0922	-0.66047	0.50453	-2.3619	-1.75	0.67875	0.00228174	1.27942	1.10635
Valine, leucine and isoleucine degradation	4.2.1.18	POPTR_0001s15320	POPTRDRAFT_813263	ATP-dependent caseinolytic (Clp) protease/crotonase family protein	-1.7736	-2.168	-0.32081	-2.061	-1.7197	0.40875	0.204645	0.503101	-0.228916
Valine, leucine and isoleucine degradation	6.4.1.4	POPTR_0005s23500	POPTRDRAFT_559591	methylcrotonyl-CoA carboxylase alpha chain	1.4925	-2.6442	-4.0624	2.1336	-1.9009	-3.9683	0.131047	-0.504977	-0.597388
Valine, leucine and isoleucine degradation	NA	POPTR_0007s14610	POPTRDRAFT_1083945	NA	0.87416	1.1884	0.38773	1.3947	1.501	0.17359	-0.762804	-1.27758	-1.06102
Note: Genes encoding same enzyme with low RPKM were not listed; NA, no information found; red cell with gene ID, important gene invovled in amino acids metabolism mentioned in main text; yellow cell with gene ID, important gene invovled in C metabolism mentioned in main text; green cell with number, gene significantly down-regulated; red cell with number, gene significantly up-regulated; Up, gene…
