# Supplementary material for: Molecular and physiological responses in roots of two full-sib poplars uncover mechanisms that contribute to differences in partial submergence tolerance
Source: Sci Rep. 2018 Aug 27;8:12829. doi: 10.1038/s41598-018-30821-y (PMC6110812; doi:10.1038/s41598-018-30821-y)
Supplement: Supplementary file 8 — Dataset 7 [file 41598_2018_30821_MOESM8_ESM.xls]

## Sheet: Sheet1
Supplymentary Table 6. Expression of top 10 DGEs
LS1_FL1 vs LS1_CK		LS1_FL7 vs LS1_CK		LS2_FL1 vs LS2_CK		LS2_FL7 vs LS2_CK		LS1_CK vs LS2_CK		LS1_FL1 vs LS2_FL1		LS1_FL7 vs LS2_FL7
Gene ID V2.0	log2 Fold Change	Gene ID V2.0	log2 Fold Change	Gene ID V2.0	log2 Fold Change	Gene ID V2.0	log2 Fold Change	Gene ID V2.0	log2 Fold Change	Gene ID V2.0	log2 Fold Change	Gene ID V2.0	log2 Fold Change
POPTR_0009s01410	-8.9962	POPTR_0010s15130	-11.572	POPTR_0015s15750	-9.2019	POPTR_0001s17640	-9.7334	POPTR_0014s18470	-8.40004	POPTR_1110s00200	-8.78219	POPTR_0019s00990	-5.81279
POPTR_0001s05520	-8.963	POPTR_0008s08650	-10	POPTR_0009s14810	-9.0954	POPTR_0003s19170	-9.6124	POPTR_0019s00990	-8.26724	POPTR_1269s00200	-8.67182	POPTR_0104s00220	-5.72712
POPTR_0002s10480	-8.824	POPTR_0019s04670	-9.7274	POPTR_0143s00200	-9.0798	POPTR_0019s04670	-9.449	POPTR_0011s06090	-7.79914	POPTR_0014s18470	-8.65856	POPTR_0006s08010	-5.68394
POPTR_0006s25620	-8.286	POPTR_0009s14810	-9.5401	POPTR_0008s22360	-8.6968	POPTR_0002s12170	-9.355	POPTR_1110s00200	-7.58836	POPTR_0001s46760	-8.29143	POPTR_1269s00200	-5.51607
POPTR_0009s11650	-8.1176	POPTR_0003s19170	-9.451	POPTR_0008s01000	-8.5507	POPTR_0012s07050	-9.1109	POPTR_1269s00200	-7.35938	POPTR_0017s09440	-8.20056	POPTR_0025s00520	-5.4454
POPTR_0019s10490	-7.9729	POPTR_0019s10490	-9.3484	POPTR_0003s12690	-7.9759	POPTR_0010s15130	-8.9985	POPTR_0020s00340	-7.32419	POPTR_0008s08870	-7.9841	POPTR_0001s46760	-5.39073
POPTR_0014s02290	-7.9312	POPTR_0013s07800	-9.3095	POPTR_0009s10750	-7.8393	POPTR_0016s03280	-8.9963	POPTR_0004s18880	-7.1329	POPTR_0002s12860	-7.92503	POPTR_0011s06320	-5.35638
POPTR_0001s17640	-7.8429	POPTR_0010s09950	-9.3045	POPTR_0007s03360	-7.829	POPTR_0013s10240	-8.8839	POPTR_0008s08870	-6.63332	POPTR_0011s08990	-7.82899	POPTR_0011s00910	-5.32382
POPTR_0014s08400	-7.7979	POPTR_0001s09330	-9.2331	POPTR_0009s01420	-7.8062	POPTR_0001s30910	-8.7718	POPTR_0016s03930	-6.46041	POPTR_0017s12840	-7.28566	POPTR_0020s00330	-5.20457
POPTR_0014s06170	-7.7068	POPTR_0009s07710	-9.1912	POPTR_0006s23840	-7.7851	POPTR_0011s15650	-8.7613	POPTR_0008s12990	-6.26807	POPTR_0104s00220	-6.96679	POPTR_0004s00250	-5.1717
POPTR_0005s09220	9.1688	POPTR_0012s14630	9.8638	POPTR_0004s15500	8.9201	POPTR_0015s14140	8.7764	POPTR_0013s02370	5.67208	POPTR_0009s14610	5.26934	POPTR_0001s42050	6.04396
POPTR_0018s11510	9.2527	POPTR_0004s15500	10.038	POPTR_0015s04710	9.0543	POPTR_0002s02410	8.8207	POPTR_0001s02770	5.7451	POPTR_0198s00210	5.43553	POPTR_0019s12350	6.09725
POPTR_0016s01790	9.4834	POPTR_0018s11510	10.285	POPTR_0007s03100	9.0731	POPTR_0001s14950	9.1317	POPTR_0019s14780	6.23578	POPTR_0004s19540	5.54782	POPTR_0006s03250	6.51951
POPTR_0005s01860	9.6566	POPTR_0016s01790	10.287	POPTR_0002s21890	9.0811	POPTR_0008s02810	9.2716	POPTR_0001s39670	6.44093	POPTR_0019s04540	5.59245	POPTR_0019s05270	6.52638
POPTR_0004s15520	10.039	POPTR_0002s02410	11.006	POPTR_0002s06120	9.5196	POPTR_0002s21970	9.296	POPTR_0014s14720	6.46458	POPTR_0002s05640	5.68235	POPTR_0019s14020	7.1465
POPTR_0002s02410	10.095	POPTR_0008s02820	11.033	POPTR_0004s20500	9.6092	POPTR_0016s01790	9.3925	POPTR_0014s10210	6.57886	POPTR_0001s10950	5.69011	POPTR_0001s45530	7.20414
POPTR_0002s06120	10.284	POPTR_0008s02830	11.053	POPTR_0013s01580	9.6254	POPTR_0006s02260	9.5539	POPTR_0010s01420	6.72592	POPTR_0044s00270	5.69599	POPTR_0015s00210	7.25031
POPTR_0011s12730	10.364	POPTR_0008s02810	11.15	POPTR_0013s14410	9.8304	POPTR_0008s02830	9.7463	POPTR_0004s02380	7.11794	POPTR_0019s09930	5.86816	POPTR_0010s01420	8.30528
POPTR_0001s03660	10.477	POPTR_0006s02260	11.505	POPTR_0002s21970	10.51	POPTR_0013s14410	10.113	POPTR_0019s05270	7.63377	POPTR_0001s45530	6.24497	POPTR_0019s03090	8.48869
POPTR_0004s15500	10.522	POPTR_0001s03660	11.509	POPTR_0011s12730	10.999	POPTR_0011s12730	10.145	POPTR_0012s01910	8.24246	POPTR_0019s03090	6.67139	POPTR_0045s00280	9.05434
