# Supplementary material for: Molecular and physiological responses in roots of two full-sib poplars uncover mechanisms that contribute to differences in partial submergence tolerance
Source: Sci Rep. 2018 Aug 27;8:12829. doi: 10.1038/s41598-018-30821-y (PMC6110812; doi:10.1038/s41598-018-30821-y)
Supplement: Supplementary file 9 — Dataset 8 [file 41598_2018_30821_MOESM9_ESM.xls]

## Sheet: Sheet1
Supplementary Table 7. Differentially expressed sucrose, ammonium and nitrate transporter genes
Gene locus ID V2.0	Family	Description	Gene expression log2 fold change
			LS1_FL1 vs. LS1_CK	LS1_FL7 vs. LS1_CK	LS1_FL7 vs. LS1_FL1	LS2_FL1 vs. LS2_CK	LS2_FL7 vs. LS2_CK	LS2_FL7vs. LS2_FL1	LS1_CK vs. LS2_CK	LS1_FL1 vs. LS2_FL1	LS1_FL7 vs. LS2_FL7
POPTR_0001s39200	SWEET	Nodulin MtN3 family protein	0.48401	-2.3529	-2.762	0.2222	-3.6318	-3.7873	-0.882147	-0.617915	0.411988
POPTR_0005s20970	SWEET	Nodulin MtN12 family protein	0.30368	-0.44881	-0.67768	0.12384	-1.1578	-1.2152	-0.179253	0.00594004	0.545739
POPTR_0012s01400	SWEET	Nodulin MtN17 family protein	5.3977	5.5543	0.22969	7.566	7.6034	0.10541	2.49436	0.330042	0.458
POPTR_0013s01550	SWEET	Nodulin MtN19 family protein	5.338	4.7147	-0.54941	4.3548	2.6688	-1.6157	-0.269906	0.718168	1.78514
POPTR_0013s01600	SWEET	Nodulin MtN21 family protein	-5.3352	Down	Down	Down	Down	NA	-0.644253	Up	NA
POPTR_0013s01540	SWEET	Nodulin MtN22 family protein	2.0859	-0.82397	-2.8359	0.4282	-1.9329	-2.2941	-2.10373	-0.440232	-0.980379
POPTR_0002s10730	SUT	sucrose transporter	-0.88088	-0.46522	0.48979	0.30112	0.54355	0.31003	0.290612	-0.888205	-0.703792
POPTR_0002s10710	SUT	sucrose transporter	-0.78414	-0.25216	0.60417	0.55094	0.87805	0.39369	0.131323	-1.19563	-0.984371
POPTR_0013s11950	SUT	sucrose transporter	-0.20356	-2.5557	-2.2785	-0.2369	-3.7974	-3.4933	0.546289	0.584577	1.80236
POPTR_0002s00760	TMT	tonoplast monosaccharide transporter	-0.83625	-1.1396	-0.23044	-1.0016	-0.786	0.28385	0.0502068	0.217557	-0.289223
POPTR_0004s21690	TMT	tonoplast monosaccharide transporter	0.42419	2.1001	1.7473	0.44592	2.0658	1.6882	-0.125268	-0.142155	-0.0772345
POPTR_0005s27680	TMT	tonoplast monosaccharide transporter	-5.5087	-6.1477	-0.56688	-6.5335	-4.9406	1.6668	0.669522	1.69269	-0.525832
POPTR_0009s11650	TMT	tonoplast monosaccharide transporter	-8.1176	-8.2753	-0.085513	-7.1419	-7.4971	-0.28678	0.977424	0.0154979	0.211398
POPTR_0009s16960	TMT	tonoplast monosaccharide transporter	-1.0854	-0.46223	0.69504	0.32112	0.73319	0.47947	0.472263	-0.926223	-0.708593
POPTR_0001s31280	PTRAMT	ammonium transporter 2	Down	-6.7063	Up	-4.7517	-5.9853	-1.1715	0.629782	Down	-0.0691784
POPTR_0002s25630	PTRAMT	ammonium transporter 1;1	4.2306	4.78	0.62202	2.1255	2.7088	0.64973	-0.798748	1.31211	1.28871
POPTR_0002s25640	PTRAMT	ammonium transporter 1;1	Up	Up	0.88479	1.1533	3.1309	2.0433	Down	1.66033	0.497952
POPTR_0002s04780	PTRAMT	ammonium transporter 2	-2.0362	-3.3749	-1.2685	-2.1185	-4.0954	-1.9019	-0.152423	-0.0622563	0.57627
POPTR_0005s10810	PTRAMT	ammonium transporter 2	2.6712	0.28917	-2.3065	2.0023	0.68448	-1.2508	-0.265431	0.4067	-0.645185
POPTR_0006s10370	PTRAMT	ammonium transporter 2	3.1857	2.8191	-0.29247	2.5711	1.7361	-0.76758	-0.631	-0.0112441	0.465951
POPTR_0008s17390	PTRAMT	ammonium transporter 1;1	2.8728	3.0491	0.2482	3.3679	3.2351	-0.063601	1.71432	1.22442	1.53931
POPTR_0010s07400	PTRAMT	ammonium transporter 1;1	2.9096	3.1846	0.34809	3.0909	3.0603	0.03642	0.462617	0.288477	0.601502
POPTR_0013s03780	PTRAMT	ammonium transporter 2	-1.1589	-0.48649	0.74616	0.15136	0.35239	0.26929	1.10442	-0.198122	0.280056
POPTR_0013s04710	PTRAMT	ammonium transporter 1;1	-0.87949	-2.6039	-1.6539	-0.4411	-1.4882	-0.98144	0.850267	0.416185	-0.249662
POPTR_0016s12900	PTRAMT	ammonium transporter 2	-1.3078	-0.1973	1.1813	-2.1531	-0.14932	2.0717	0.135766	0.987437	0.10199
POPTR_0019s04030	PTRAMT	ammonium transporter 1;2	3.8946	3.3794	-0.44405	2.9235	3.1248	0.26825	1.24543	2.21776	1.51548
POPTR_0019s01350	PTRAMT	ammonium transporter 2	-2.8641	0.21054	3.1481	-0.23936	1.8665	2.174	4.27809	1.67152	2.63605
POPTR_0003s11080	PTNTR	nitrate transporter 1.1	-4.1161	-5.2363	-1.0496	-4.8678	-4.3107	0.6272	0.631207	1.38228	-0.281083
POPTR_0009s01420	PTNTR	nitrate transporter 2.4	-6.7004	-3.5239	3.2422	-7.8062	-5.0259	2.8511	-1.05525	0.0598268	0.458519
POPTR_0009s01410	PTNTR	NA	-8.9962	-2.5314	6.5307	-6.5304	-4.0234	2.5709	0.931325	-1.52514	2.44005
POPTR_0010s04320	PTNTR	nitrate transporter 1:2	-4.6974	-5.569	-0.79407	Down	-4.4383	Up	0.667833	Up	-0.445347
POPTR_0015s09290	PTNTR	nitrate transporter2.5	-1.082	3.859	5.0102	-2.6055	2.4671	5.1413	-0.435397	1.09955	0.970236
POPTR_0015s09310	PTNTR	nitrate transporter2.5	0.010461	5.9266	5.9841	-0.25263	4.5636	4.8859	-0.235736	0.0363622	1.14064
POPTR_0143s00200	PTNTR	nitrate transporter 2.4	-6.2539	-2.6692	3.656	-9.0798	-4.9136	4.2329	-1.68761	1.13109	0.571432
Note: NA, information not found; Up, up-regulated (one of the two genes transcript level compared is zero); Down, down-regulated (one of the two genes transcript level compared is zero); green cell, gene significantly down-regulated; red cell, gene significantly up-regulated.
